# Supplementary material for: Perturbational phenotyping of human blood cells reveals genetically determined latent traits associated with subsets of common diseases
Source: Nat Genet. 2023 Dec 4;56(1):37–50. doi: 10.1038/s41588-023-01600-x (PMC10786715; doi:10.1038/s41588-023-01600-x)
Supplement: Supplementary file 4 — A complete list of genetic region associations with blood traits. [file 41588_2023_1600_MOESM4_ESM.xlsx]

## Sheet: Sheet1
Lead SNP	rsid	SNP Count in Clump	SNPs in Clump (with Trait ID)	Clump Position Range	Clump Range Length	Candidate Genes	Top Trait	Traits	Observation Count	CADD Consequence Type	CADD Gene	SNPEff annotation	Clinvar annotation	OpenTargets Genetics Link
1:20032226:G:A	rs10917522	14	1:20028612:G:A(126),1:20028612:G:A(149),1:20028613:C:A(126),1:20028613:C:A(149),1:20029707:T:A(126),1:20029707:T:A(149),1:20030115:A:T(126),1:20030115:A:T(149),1:20032226:G:A(126),1:20032673:T:C(126),1:20032673:T:C(149),1:20034763:T:A(126),1:20034763:T:A(149)	chr1:20028612..20034763	6.152	[TMCO4]	wdf|Empa 1.5h|NE3_CV_SFL	['wdf|Empa 1.5h|NE3_SD_SFL', 'wdf|Empa 1.5h|NE3_CV_SFL']	380	intron	{'ccds_id': 'CCDS198.1', 'feature_id': 'ENST00000294543', 'gene_id': 'ENSG00000162542', 'genename': 'TMCO4'}	{'effect': 'intron_variant', 'feature_id': 'NM_181719.4', 'feature_type': 'transcript', 'gene_id': 'TMCO4', 'genename': 'TMCO4', 'hgvs_c': 'c.1265-4848C>T', 'putative_impact': 'MODIFIER', 'rank': '13', 'total': '15', 'transcript_biotype': 'protein_coding'}		1_19705733_G_A
1:25703156:C:T	rs644592	175	1:25695835:G:A(25),1:25695835:G:A(28),1:25695835:G:A(28),1:25695835:G:A(28),1:25695835:G:A(28),1:25695835:G:A(28),1:25695835:G:A(28),1:25695835:G:A(28),1:25695835:G:A(63),1:25695835:G:A(63),1:25695835:G:A(66),1:25695835:G:A(70),1:25695835:G:A(70),1:25695835:G:A(70),1:25695835:G:A(71),1:25695835:G:A(71),1:25695835:G:A(71),1:25695835:G:A(73),1:25695835:G:A(73),1:25695835:G:A(73),1:25695835:G:A(75),…	chr1:25695835..25742694	46.86	[RHCE]	ret|Rotenone 6h overnight|RET1_CV_SFL	['ret|Chloroform 8h|RET2_SD_SFL', 'ret|Chloroform 8h|RET2_Med_SFL', 'ret|Chloroform 8h|RET1_CV_SFL', 'ret|Chloroform 8h|RET1_SD_SFL', 'ret|Chloroform 6h overnight|RET2_Med_SFL', 'ret|Chloroform 6h overnight|RET1_CV_SFL', 'ret|Chloroform 6h overnight|RET2_Count', 'ret|Chloroform 6h overnight|RET1_SD_SFL', 'ret|Rotenone 6h overnight|RET1_SD_SFL', 'ret|Rotenone 6h overnight|RET2_Med_SFL', 'ret|Roten…	943	intron	{'ccds_id': 'CCDS30635.1', 'feature_id': 'ENST00000294413', 'gene_id': 'ENSG00000188672', 'genename': 'RHCE'}	[{'effect': 'intron_variant', 'feature_id': 'NM_020485.4', 'feature_type': 'transcript', 'gene_id': 'RHCE', 'genename': 'RHCE', 'hgvs_c': 'c.1074-1237G>A', 'putative_impact': 'MODIFIER', 'rank': '7', 'total': '9', 'transcript_biotype': 'protein_coding'}, {'effect': 'intron_variant', 'feature_id': 'NM_138616.3', 'feature_type': 'transcript', 'gene_id': 'RHCE', 'genename': 'RHCE', 'hgvs_c': 'c.621-…		1_25376665_C_T
1:25736369:C:T	rs111941366	4	1:25736369:C:T(53),1:25736369:C:T(60)	chr1:25736369..25736369	0.001	[RHCE]	ret|Rotenone 6h overnight|RBC_SD_FSC	['ret|Chloroform 6h overnight|RBC_CV_FSC', 'ret|Rotenone 6h overnight|RBC_SD_FSC', 'ret|Rotenone 6h overnight|RBC_CV_FSC', 'ret|Rotenone 6h overnight|RBC1_SD_FSC', 'ret|Rotenone 6h overnight|RBC_CV_SSC']	945	['downstream', 'intron']	[{'feature_id': 'ENST00000577655', 'gene_id': 'ENSG00000266468', 'genename': 'AL031284.1'}, {'ccds_id': 'CCDS30635.1', 'feature_id': 'ENST00000294413', 'gene_id': 'ENSG00000188672', 'genename': 'RHCE'}]	[{'effect': 'intron_variant', 'feature_id': 'NM_020485.4', 'feature_type': 'transcript', 'gene_id': 'RHCE', 'genename': 'RHCE', 'hgvs_c': 'c.149-1009G>A', 'putative_impact': 'MODIFIER', 'rank': '1', 'total': '9', 'transcript_biotype': 'protein_coding'}, {'effect': 'intron_variant', 'feature_id': 'NM_138616.3', 'feature_type': 'transcript', 'gene_id': 'RHCE', 'genename': 'RHCE', 'hgvs_c': 'c.149-1…		1_25409878_C_T
1:89840389:T:C	rs7550358	6	1:89840389:T:C(91),1:89840389:T:C(91),1:89840389:T:C(101),1:89840389:T:C(102)	chr1:89840389..89840389	0.001	[GBP6]	ret|Captopril 5.5h|RET2_Count	['ret|Empa 1.5h|RET2_Count', 'ret|LiCL 4h|RET2_Count', 'ret|Captopril 5.5h|RET2_Percentage', 'ret|Captopril 5.5h|RET1_Count', 'ret|Captopril 5.5h|RET2_Count', 'ret|Valsartan 6h|RET2_Count', 'ret|TMAO 3.5h|RET2_Percentage']	353	intron	{'ccds_id': 'CCDS723.1', 'feature_id': 'ENST00000370456', 'gene_id': 'ENSG00000183347', 'genename': 'GBP6'}	[{'effect': 'intron_variant', 'feature_id': 'NM_198460.2', 'feature_type': 'transcript', 'gene_id': 'GBP6', 'genename': 'GBP6', 'hgvs_c': 'c.319-3273T>C', 'putative_impact': 'MODIFIER', 'rank': '3', 'total': '10', 'transcript_biotype': 'protein_coding'}, {'effect': 'intron_variant', 'feature_id': 'NM_001320257.1', 'feature_type': 'transcript', 'gene_id': 'GBP6', 'genename': 'GBP6', 'hgvs_c': 'c.-…		1_89374830_T_C
1:103361529:A:C	rs72683260	21	1:103227523:C:T(83),1:103227523:C:T(98),1:103351358:A:G(63),1:103351358:A:G(67),1:103351358:A:G(83),1:103351358:A:G(98),1:103351358:A:G(101),1:103351358:A:G(104),1:103361529:A:C(63),1:103361529:A:C(67),1:103361529:A:C(98),1:103361529:A:C(101),1:103361529:A:C(104),1:103474922:A:T(83),1:103474922:A:T(98),1:103474922:A:T(101)	chr1:103227523..103474922	247.4	[COL11A1]	ret|TMAO 3.5h|RBC2_Med_SFL	['ret|Chloroform 8h|RBC1_SD_SFL', 'ret|Dapa 2h|RBC_Med_SFL', 'ret|TMAO 3.5h|RET2_Percentage', 'ret|TMAO 3.5h|RET1_Percentage', 'ret|TMAO 3.5h|RBC2_Med_SFL', 'ret|TMAO 3.5h|RBC_Med_SFL', 'ret|TMAO 3.5h|RBC1_Med_SFL']	361	intron	{'ccds_id': 'CCDS778.1', 'feature_id': 'ENST00000370096', 'gene_id': 'ENSG00000060718', 'genename': 'COL11A1'}	[{'effect': 'intron_variant', 'feature_id': 'NM_080629.2', 'feature_type': 'transcript', 'gene_id': 'COL11A1', 'genename': 'COL11A1', 'hgvs_c': 'c.4338+2152T>G', 'putative_impact': 'MODIFIER', 'rank': '57', 'total': '66', 'transcript_biotype': 'protein_coding'}, {'effect': 'intron_variant', 'feature_id': 'NM_001190709.1', 'feature_type': 'transcript', 'gene_id': 'COL11A1', 'genename': 'COL11A1', …		1_102895973_A_C
1:106301205:A:G	rs112675090	4	1:106301205:A:G(172),1:106301205:A:G(174),1:106301205:A:G(176)	chr1:106301205..106301205	0.001	[]	wdf|Nigericin 7.5h|EO2_SD_SSC	['wdf|Nigericin 7.5h|EO2_SD_SFL', 'wdf|Nigericin 7.5h|EO2_SD_FSC', 'wdf|Nigericin 7.5h|EO2_CV_SFL', 'wdf|Nigericin 7.5h|EO2_CV_SSC', 'wdf|Nigericin 7.5h|EO2_SD_SSC']	323	intergenic		{'effect': 'intergenic_region', 'feature_id': 'LOC101928476-PRMT6', 'feature_type': 'intergenic_region', 'gene_id': 'LOC101928476-PRMT6', 'genename': 'LOC101928476-PRMT6', 'hgvs_c': 'n.106301205A>G', 'putative_impact': 'MODIFIER'}		1_105758583_A_G
1:225579918:A:T	rs41268717	28	1:225567175:T:G(32),1:225567175:T:G(54),1:225567813:C:T(32),1:225567813:C:T(54),1:225571896:T:C(32),1:225571896:T:C(54),1:225579918:A:T(54),1:225587463:A:G(32),1:225587463:A:G(54),1:225587515:C:A(32),1:225587515:C:A(54),1:225589644:A:G(32),1:225589644:A:G(54),1:225595790:T:C(32),1:225595790:T:C(54),1:225602823:A:T(32),1:225602823:A:T(54),1:225603944:C:T(32),1:225603944:C:T(54),1:225604931:C:G(32)…	chr1:225567175..225610492	43.318	[DNAH14,LBR]	wnr|Water 15h|WBC2_Med_FSC	['wnr|Water 15h|WBC2_Med_FSC', 'wnr|Water 15h|WBC2_CV_FSC']	1423	intron	{'feature_id': 'ENST00000430092', 'gene_id': 'ENSG00000185842', 'genename': 'DNAH14'}	{'effect': 'intron_variant', 'feature_id': 'NM_001373.1', 'feature_type': 'transcript', 'gene_id': 'DNAH14', 'genename': 'DNAH14', 'hgvs_c': 'c.13025-75A>T', 'putative_impact': 'MODIFIER', 'rank': '81', 'total': '83', 'transcript_biotype': 'protein_coding'}		1_225392216_A_T
1:248039451:C:T	rs3811444	35	1:248038210:G:A(28),1:248038210:G:A(72),1:248038210:G:A(75),1:248038210:G:A(78),1:248038210:G:A(78),1:248038210:G:A(78),1:248038210:G:A(78),1:248038210:G:A(78),1:248039451:C:T(28),1:248039451:C:T(28),1:248039451:C:T(72),1:248039451:C:T(72),1:248039451:C:T(75),1:248039451:C:T(76),1:248039451:C:T(76),1:248039451:C:T(78),1:248039451:C:T(78),1:248039451:C:T(78),1:248039451:C:T(78),1:248039451:C:T(78)…	chr1:248038210..248041821	3.612	[TRIM58]	ret|KCl 17h|RET1_SD_SSC	['ret|Colchicine 20h|RET1_Med_SSC', 'ret|H2O2 16h|RET2_SD_FSC', 'ret|H2O2 16h|RET1_SD_SSC', 'ret|H2O2 16h|RET1_Med_SSC', 'ret|H2O2 16h|RET2_SD_SSC', 'ret|Ciproflaxin 22h|RET2_SD_FSC', 'ret|LPS 18h|RET2_SD_SSC', 'ret|LPS 18h|RET1_Med_SSC', 'ret|Water 23h|RBC_CV_SFL', 'ret|KCl 17h|RET1_Count', 'ret|KCl 17h|RET1_Med_SSC', 'ret|KCl 17h|RET2_SD_SSC', 'ret|KCl 17h|RET1_SD_SSC', 'ret|KCl 17h|RET1_Percen…	1410	['missense', 'intron']	[{'ccds_id': 'CCDS1636.1', 'cds': {'cdna_pos': 1169, 'cds_pos': 1121, 'rel_cdna_pos': 0.36, 'rel_cds_pos': 0.77}, 'feature_id': 'ENST00000366481', 'gene_id': 'ENSG00000162722', 'genename': 'TRIM58', 'prot': {'domain': 'ndomain', 'protpos': 374, 'rel_prot_pos': 0.77}}, {'ccds_id': 'CCDS31099.1', 'feature_id': 'ENST00000537741', 'gene_id': 'ENSG00000238243', 'genename': 'OR2W3'}]	{'cdna': {'length': '5156', 'position': '1169'}, 'cds': {'length': '1461', 'position': '1121'}, 'effect': 'missense_variant', 'feature_id': 'NM_015431.3', 'feature_type': 'transcript', 'gene_id': 'TRIM58', 'genename': 'TRIM58', 'hgvs_c': 'c.1121C>T', 'hgvs_p': 'p.Thr374Met', 'protein': {'length': '486', 'position': '374'}, 'putative_impact': 'MODERATE', 'rank': '6', 'total': '6', 'transcript_biot…		1_247876149_C_T
2:43355763:G:A	rs17405635	21	2:43342339:C:A(44),2:43343613:A:G(44),2:43343806:G:A(44),2:43344888:C:T(44),2:43345672:G:A(44),2:43346511:T:A(44),2:43347932:C:T(44),2:43355324:G:C(44),2:43355519:A:G(44),2:43356490:T:G(44),2:43358009:A:G(44),2:43358009:A:G(147),2:43359061:C:A(44),2:43359127:T:C(44),2:43359275:G:C(44),2:43360065:A:T(44)	chr2:43342339..43360065	17.727	[]	plt-f|Baseline|WBC1_Med_FSC	['plt-f|Baseline|WBC1_Med_FSC']	1689	intergenic		{'effect': 'intergenic_region', 'feature_id': 'LOC102723854-ZFP36L2', 'feature_type': 'intergenic_region', 'gene_id': 'LOC102723854-ZFP36L2', 'genename': 'LOC102723854-ZFP36L2', 'hgvs_c': 'n.43355763G>A', 'putative_impact': 'MODIFIER'}		2_43128624_G_A
2:56770608:A:G	rs13016341	2	2:56754915:C:T(157),2:56784916:G:C(169)	chr2:56754915..56784916	30.002	[]	wdf|Butyric 2.5h|NE1_SD_SFL	['wdf|Butyric 2.5h|NE1_SD_SFL']	339	intergenic		{'effect': 'intergenic_region', 'feature_id': 'CCDC85A-VRK2', 'feature_type': 'intergenic_region', 'gene_id': 'CCDC85A-VRK2', 'genename': 'CCDC85A-VRK2', 'hgvs_c': 'n.56770608A>G', 'putative_impact': 'MODIFIER'}		2_56543473_A_G
2:203226371:G:A	rs72925015	59	2:203226371:G:A(134),2:203232004:G:A(117),2:203232004:G:A(134),2:203233807:G:A(117),2:203233807:G:A(134),2:203246411:G:A(117),2:203246411:G:A(134),2:203248957:A:G(117),2:203248957:A:G(134),2:203258192:T:C(117),2:203261278:A:G(117),2:203267735:G:A(117),2:203270379:C:G(117),2:203272504:A:G(117),2:203311370:C:T(117),2:203328919:T:C(117),2:203342617:A:G(117),2:203342617:A:G(134),2:203352077:G:A(117),…	chr2:203226371..203467470	241.1	[BMPR2]	wdf|Water 15h|MO2_Med_SSC	['wdf|Water 15h|MO_Med_SSC', 'wdf|Water 15h|MO2_Med_SSC']	1392	upstream	{'feature_id': 'ENST00000474689', 'gene_id': 'ENSG00000242696', 'genename': 'RN7SL40P'}	{'effect': 'intergenic_region', 'feature_id': 'NOP58-BMPR2', 'feature_type': 'intergenic_region', 'gene_id': 'NOP58-BMPR2', 'genename': 'NOP58-BMPR2', 'hgvs_c': 'n.203226371G>A', 'putative_impact': 'MODIFIER'}		2_202361648_G_A
2:233310728:T:C	rs790046	7	2:233302941:C:T(170),2:233303133:C:A(170),2:233303133:C:A(175),2:233306551:G:A(170),2:233310728:T:C(175)	chr2:233302941..233310728	7.788	[]	wdf|Nigericin 7.5h|EO2_SD_FSC	['wdf|Nigericin 7.5h|EO2_SD_FSC', 'wdf|Nigericin 7.5h|EO2_CV_FSC']	320	['regulatory', 'intron,nc']	[{'feature_id': 'ENSR00000609442'}, {'feature_id': 'ENST00000509197', 'gene_id': 'ENSG00000223788', 'genename': 'DIS3L2P1'}]	{'effect': 'intergenic_region', 'feature_id': 'ALPPL2-ALPI', 'feature_type': 'intergenic_region', 'gene_id': 'ALPPL2-ALPI', 'genename': 'ALPPL2-ALPI', 'hgvs_c': 'n.233310728T>C', 'putative_impact': 'MODIFIER'}		2_232446018_T_C
3:16551213:C:G	rs2881513	3	3:16551213:C:G(230),3:16551540:G:A(229),3:16551540:G:A(230)	chr3:16551213..16551540	0.328	[RFTN1]	wnr|Nigericin 0.5h|UK1_CV_FSC	['wnr|Nigericin 0.5h|UK1_CV_FSC', 'wnr|Nigericin 0.5h|UK1_SD_FSC']	327	['regulatory', 'intron']	[{'feature_id': 'ENSR00001358659'}, {'ccds_id': 'CCDS33712.1', 'feature_id': 'ENST00000334133', 'gene_id': 'ENSG00000131378', 'genename': 'RFTN1'}]	{'effect': 'intron_variant', 'feature_id': 'NM_015150.1', 'feature_type': 'transcript', 'gene_id': 'RFTN1', 'genename': 'RFTN1', 'hgvs_c': 'c.-9+3736G>C', 'putative_impact': 'MODIFIER', 'rank': '1', 'total': '9', 'transcript_biotype': 'protein_coding'}		3_16509706_C_G
3:18373137:C:G	rs62238528	22	3:18343273:A:T(27),3:18363676:T:G(27),3:18369558:G:A(27),3:18373137:C:G(57),3:18374685:C:G(27),3:18378686:A:G(27),3:18382231:T:G(27),3:18382703:A:G(27),3:18384546:A:T(27)	chr3:18343273..18384546	41.274	[]	wnr|Valsartan 6h|WBC_SD_SSC	['wnr|Valsartan 6h|WBC_SD_SSC', 'wnr|DMSO 4.5h|WBC_CV_SSC']	367	intron,nc	{'feature_id': 'ENST00000414318', 'gene_id': 'ENSG00000131374', 'genename': 'TBC1D5'}	{'effect': 'intergenic_region', 'feature_id': 'LOC339862-SATB1', 'feature_type': 'intergenic_region', 'gene_id': 'LOC339862-SATB1', 'genename': 'LOC339862-SATB1', 'hgvs_c': 'n.18373137C>G', 'putative_impact': 'MODIFIER'}		3_18331645_C_G
3:49774658:G:A	rs73077175	56	3:49774658:G:A(38),3:49774658:G:A(38),3:49774658:G:A(124),3:49774658:G:A(124),3:49774658:G:A(124),3:49774658:G:A(146),3:49774658:G:A(147),3:49774658:G:A(157),3:49774658:G:A(159),3:49774658:G:A(160),3:49774658:G:A(163),3:49774658:G:A(163),3:49774658:G:A(163),3:49774658:G:A(163),3:49774658:G:A(163),3:49774658:G:A(163),3:49774658:G:A(163),3:49774658:G:A(163),3:49774658:G:A(166),3:49774658:G:A(168),3…	chr3:49774658..49860854	86.197	[CDHR4,FAM212A,IP6K1,MIR5193,UBA7]	wdf|Baseline|NE2_Med_SFL	['wdf|KCl 17h|NE1_Med_SSC', 'wdf|KCl 17h|NE4_Med_SSC', 'wdf|KCl 17h|NE1_SD_SSC', 'wdf|Baseline|NE4_Med_SFL', 'wdf|Baseline|NE2_NE4_ratio', 'wdf|Baseline|NE2_Count', 'wdf|Baseline|NE2_Med_SFL', 'wdf|Baseline|NE1_Med_SFL', 'wdf|Baseline|NE2_Percentage', 'wdf|Baseline|NE1_Med_SSC', 'wdf|Baseline|NE1_SD_SSC', 'wdf|Baseline|NE4_Med_SSC', 'wdf|Alhydrogel 21h|NE1_Med_SSC', 'wdf|Alhydrogel 21h|NE4_Med_SS…	1629	intron	{'ccds_id': 'CCDS33760.1', 'feature_id': 'ENST00000321599', 'gene_id': 'ENSG00000176095', 'genename': 'IP6K1'}	[{'effect': 'intron_variant', 'feature_id': 'NM_001242829.1', 'feature_type': 'transcript', 'gene_id': 'IP6K1', 'genename': 'IP6K1', 'hgvs_c': 'c.434+987C>T', 'putative_impact': 'MODIFIER', 'rank': '3', 'total': '5', 'transcript_biotype': 'protein_coding'}, {'effect': 'intron_variant', 'feature_id': 'NM_001006115.2', 'feature_type': 'transcript', 'gene_id': 'IP6K1', 'genename': 'IP6K1', 'hgvs_c':…		3_49737225_G_A
3:50243801:C:T	rs35219849	499	3:50198415:C:T(38),3:50198415:C:T(38),3:50198415:C:T(38),3:50198415:C:T(38),3:50198415:C:T(38),3:50198415:C:T(38),3:50198415:C:T(123),3:50198415:C:T(124),3:50198415:C:T(130),3:50198415:C:T(130),3:50198415:C:T(130),3:50198415:C:T(130),3:50198415:C:T(130),3:50198415:C:T(130),3:50198415:C:T(130),3:50198415:C:T(130),3:50198415:C:T(130),3:50198415:C:T(133),3:50198415:C:T(163),3:50198415:C:T(163),3:501…	chr3:50198415..50247824	49.41	[GNAT1,SEMA3F,SLC38A3]	wdf|Baseline|EO1_Med_SSC	['wdf|LPS 18h|EO1_Med_SSC', 'wdf|KCl 17h|EO1_Med_SSC', 'wdf|KCl 17h|EO2_Med_SSC', 'wdf|KCl 17h|NE1_Med_SSC', 'wdf|Baseline|EO1_Med_SSC', 'wdf|Baseline|NE4_SD_SSC', 'wdf|Baseline|NE2_NE4_ratio', 'wdf|Baseline|NE2_Med_SFL', 'wdf|Baseline|NE2_Percentage', 'wdf|Baseline|NE1_Med_SSC', 'wdf|Baseline|NE1_SD_SSC', 'wdf|Baseline|NE4_Med_SSC', 'wdf|Alhydrogel 21h|NE1_Med_SSC', 'wdf|Water 15h|EO1_Med_SSC', …	1612	['regulatory', 'intron,nc']	[{'feature_id': 'ENSR00001363833'}, {'feature_id': 'ENST00000420502', 'gene_id': 'ENSG00000188338', 'genename': 'SLC38A3'}]	{'effect': 'intron_variant', 'feature_id': 'NM_006841.5', 'feature_type': 'transcript', 'gene_id': 'SLC38A3', 'genename': 'SLC38A3', 'hgvs_c': 'c.-52+1020C>T', 'putative_impact': 'MODIFIER', 'rank': '1', 'total': '15', 'transcript_biotype': 'protein_coding'}		3_50206368_C_T
3:50255663:C:T	rs35926495	192	3:50255663:C:T(38),3:50255663:C:T(38),3:50255663:C:T(38),3:50255663:C:T(38),3:50255663:C:T(38),3:50255663:C:T(38),3:50255663:C:T(38),3:50255663:C:T(38),3:50255663:C:T(38),3:50255663:C:T(38),3:50255663:C:T(38),3:50255663:C:T(38),3:50255663:C:T(38),3:50255663:C:T(124),3:50255663:C:T(124),3:50255663:C:T(124),3:50255663:C:T(124),3:50255663:C:T(124),3:50255663:C:T(124),3:50255663:C:T(124),3:50255663:C…	chr3:50255663..50255666	0.004	[SLC38A3]	wdf|Baseline|NE2_Med_SFL	['wdf|LPS 18h|EO1_Med_SSC', 'wdf|LPS 18h|NE1_Med_SSC', 'wdf|LPS 18h|NE4_Med_SSC', 'wdf|KCl 17h|EO1_Med_SSC', 'wdf|KCl 17h|EO2_Med_SSC', 'wdf|KCl 17h|NE1_Med_SSC', 'wdf|KCl 17h|NE2_Med_SSC', 'wdf|KCl 17h|NE4_Med_SSC', 'wdf|KCl 17h|NE1_SD_SSC', 'wdf|Nigericin 6h overnight|EO1_Med_SSC', 'wdf|Nigericin 6h overnight|EO2_Med_SSC', 'wdf|Baseline|NE2_CV_SSC', 'wdf|Baseline|EO1_Med_SSC', 'wdf|Baseline|NE4…	1664	intron,nc	{'feature_id': 'ENST00000420502', 'gene_id': 'ENSG00000188338', 'genename': 'SLC38A3'}	{'effect': 'intron_variant', 'feature_id': 'NM_006841.5', 'feature_type': 'transcript', 'gene_id': 'SLC38A3', 'genename': 'SLC38A3', 'hgvs_c': 'c.936-39C>T', 'putative_impact': 'MODIFIER', 'rank': '11', 'total': '15', 'transcript_biotype': 'protein_coding'}		3_50218231_C_T
3:50374293:A:G	rs2073499	6	3:50291785:G:A(166),3:50300117:T:C(166),3:50374293:A:G(146),3:50388607:C:A(166)	chr3:50291785..50388607	96.823	[CYB561D2,GNAI2,HYAL1,HYAL2,HYAL3,IFRD2,LSMEM2,MIR6872,NAT6,NPRL2,RASSF1,RASSF1-AS1,SEMA3B,SEMA3B-AS1,TUSC2,ZMYND10]	wdf|Baseline|NE2_NE4_ratio	['wdf|Baseline|NE2_NE4_ratio', 'wdf|Baseline|NE2_Count']	1565	['regulatory', 'downstream', 'upstream', 'intron']	[{'feature_id': 'ENSR00001363881'}, {'ccds_id': 'CCDS2825.1', 'feature_id': 'ENST00000231749', 'gene_id': 'ENSG00000004838', 'genename': 'ZMYND10'}, {'feature_id': 'ENST00000440013', 'gene_id': 'ENSG00000235058', 'genename': 'ZMYND10-AS1'}, {'ccds_id': 'CCDS2820.1', 'feature_id': 'ENST00000357043', 'gene_id': 'ENSG00000068028', 'genename': 'RASSF1'}]	[{'distance_to_feature': '649', 'effect': 'upstream_gene_variant', 'feature_id': 'NR_109831.1', 'feature_type': 'transcript', 'gene_id': 'RASSF1-AS1', 'genename': 'RASSF1-AS1', 'hgvs_c': 'n.-649A>G', 'putative_impact': 'MODIFIER', 'transcript_biotype': 'pseudogene'}, {'distance_to_feature': '4244', 'effect': 'downstream_gene_variant', 'feature_id': 'NM_015896.3', 'feature_type': 'transcript', 'ge…		3_50336862_A_G
3:51406862:A:G	rs111614418	5	3:51406862:A:G(163),3:51413494:C:A(38),3:51420421:A:C(38),3:51420421:A:C(163)	chr3:51406862..51420421	13.56	[DOCK3]	wnr|LPS 18h|WBC_Med_SSC	['wdf|Baseline|NE1_Med_SSC', 'wnr|LPS 18h|WBC_Med_SSC']	1416	intron	{'ccds_id': 'CCDS46835.1', 'feature_id': 'ENST00000266037', 'gene_id': 'ENSG00000088538', 'genename': 'DOCK3'}	{'effect': 'intron_variant', 'feature_id': 'NM_004947.4', 'feature_type': 'transcript', 'gene_id': 'DOCK3', 'genename': 'DOCK3', 'hgvs_c': 'c.5294-5038A>G', 'putative_impact': 'MODIFIER', 'rank': '49', 'total': '52', 'transcript_biotype': 'protein_coding'}		3_51369431_A_G
3:56849749:T:C	rs1354034	15	3:56849749:T:C(12),3:56849749:T:C(29),3:56849749:T:C(29),3:56849749:T:C(29),3:56849749:T:C(87),3:56849749:T:C(87),3:56849749:T:C(87),3:56849749:T:C(87),3:56849749:T:C(87)	chr3:56849749..56849749	0.001	[ARHGEF3]	ret|KCl 17h|PLT_Med_SFL	['plt-f|H2O2 16h|PLT_F_Med_SSC', 'plt-f|H2O2 16h|PLT_F_Med_FSC', 'plt-f|KCl 17h|PLT_F_Med_SSC', 'plt-f|KCl 17h|PLT_F_Med_FSC', 'plt-f|Pam3CSK4 19h|PLT_F_Med_SSC', 'plt-f|Water 15h|PLT_F_Med_FSC', 'plt-f|Baseline|PLT_F_Med_FSC', 'plt-f|Baseline|PLT_F_Med_SSC', 'plt-f|Ciproflaxin 22h|PLT_F_Med_FSC', 'ret|H2O2 16h|PLT_Med_SFL', 'ret|Ciproflaxin 22h|PLT_Med_SFL', 'ret|LPS 18h|PLT_Med_SFL', 'ret|KCl 1…	1397	intron	{'ccds_id': 'CCDS46854.1', 'feature_id': 'ENST00000338458', 'gene_id': 'ENSG00000163947', 'genename': 'ARHGEF3'}	[{'effect': 'intron_variant', 'feature_id': 'NM_001128615.1', 'feature_type': 'transcript', 'gene_id': 'ARHGEF3', 'genename': 'ARHGEF3', 'hgvs_c': 'c.193-41905A>G', 'putative_impact': 'MODIFIER', 'rank': '4', 'total': '12', 'transcript_biotype': 'protein_coding'}, {'effect': 'intron_variant', 'feature_id': 'NM_001289698.1', 'feature_type': 'transcript', 'gene_id': 'ARHGEF3', 'genename': 'ARHGEF3'…		3_56815721_T_C
3:94702472:C:T	rs1432474	195	3:94614333:A:G(128),3:94676792:G:A(128),3:94702472:C:T(129),3:94722238:A:T(128),3:94729399:A:G(128),3:94729399:A:G(129),3:94735159:T:G(128),3:94735159:T:G(129),3:94736017:G:A(128),3:94736017:G:A(129),3:94749380:T:A(128),3:94749380:T:A(129),3:94754450:C:T(128),3:94754450:C:T(129),3:94756030:T:G(128),3:94756030:T:G(129),3:94759425:A:G(128),3:94759425:A:G(129),3:94763998:C:T(128),3:94765429:T:A(128)…	chr3:94614333..94906058	291.726	[LINC00879]	wdf|Water 23h|MO2_CV_FSC	['wdf|Water 23h|MO2_CV_FSC', 'wdf|Water 23h|MO2_SD_FSC']	1415	intron,nc	{'feature_id': 'ENST00000463200', 'gene_id': 'ENSG00000239589', 'genename': 'LINC00879'}	{'effect': 'intron_variant', 'feature_id': 'NR_015400.1', 'feature_type': 'transcript', 'gene_id': 'LINC00879', 'genename': 'LINC00879', 'hgvs_c': 'n.516+3089C>T', 'putative_impact': 'MODIFIER', 'rank': '4', 'total': '7', 'transcript_biotype': 'pseudogene'}		3_94983628_C_T
4:20136254:C:T	rs67139811	175	4:20120274:C:T(170),4:20120274:C:T(175),4:20124487:A:G(170),4:20124487:A:G(175),4:20126912:C:T(170),4:20126912:C:T(175),4:20130816:A:G(170),4:20130816:A:G(175),4:20132590:C:A(170),4:20132590:C:A(174),4:20132590:C:A(175),4:20133129:T:C(170),4:20133129:T:C(174),4:20133129:T:C(175),4:20133328:T:G(170),4:20133328:T:G(174),4:20133328:T:G(175),4:20133330:A:C(170),4:20133330:A:C(174),4:20133330:A:C(175)…	chr4:20120274..20194123	73.85	[]	wdf|KCl 17h|EO2_SD_FSC	['wdf|KCl 17h|EO2_SD_FSC', 'wdf|KCl 17h|EO2_SD_SFL', 'wdf|KCl 17h|EO2_CV_SFL', 'wdf|KCl 17h|EO2_CV_FSC', 'wdf|KCl 17h|EO2_CV_SSC', 'wdf|KCl 17h|EO2_SD_SSC']	1358	intergenic		{'effect': 'intergenic_region', 'feature_id': 'LCORL-SLIT2', 'feature_type': 'intergenic_region', 'gene_id': 'LCORL-SLIT2', 'genename': 'LCORL-SLIT2', 'hgvs_c': 'n.20136254C>T', 'putative_impact': 'MODIFIER'}		4_20134631_C_T
4:38599054:C:T	rs7689637	5	4:38599054:C:T(120),4:38599054:C:T(134),4:38599054:C:T(152),4:38599054:C:T(219)	chr4:38599054..38599054	0.001	[]	wdf|Pam3CSK4 19h|MO2_Med_SSC	['wdf|Pam3CSK4 19h|NE1_Med_FSC', 'wdf|Pam3CSK4 19h|MO_Med_SSC', 'wdf|Pam3CSK4 19h|MO2_Med_SSC', 'wdf|Pam3CSK4 19h|NE4_Med_FSC', 'wnr|Pam3CSK4 19h|WBC_Med_FSC', 'wnr|Pam3CSK4 19h|BASO_Med_SSC']	1304	intergenic		{'effect': 'intergenic_region', 'feature_id': 'LINC01258-KLF3-AS1', 'feature_type': 'intergenic_region', 'gene_id': 'LINC01258-KLF3-AS1', 'genename': 'LINC01258-KLF3-AS1', 'hgvs_c': 'n.38599054C>T', 'putative_impact': 'MODIFIER'}		4_38597433_C_T
4:38677227:A:C	rs34089598	99	4:38602202:C:G(162),4:38602945:A:T(162),4:38604470:G:A(162),4:38604807:T:C(162),4:38613107:C:G(13),4:38613107:C:G(117),4:38613107:C:G(134),4:38613107:C:G(150),4:38613107:C:G(152),4:38613107:C:G(162),4:38625501:G:C(117),4:38625501:G:C(150),4:38625501:G:C(152),4:38625501:G:C(162),4:38626522:C:T(117),4:38626522:C:T(150),4:38626522:C:T(152),4:38626522:C:T(162),4:38632166:T:C(13),4:38632166:T:C(117),4…	chr4:38602202..38680015	77.814	[KLF3,KLF3-AS1]	wnr|Pam3CSK4 19h|WBC_CV_FSC	['wdf|Pam3CSK4 19h|NE4_SD_SFL', 'wdf|Pam3CSK4 19h|NE1_Med_FSC', 'wdf|Pam3CSK4 19h|MO_Med_SSC', 'wdf|Pam3CSK4 19h|NE1_CV_FSC', 'wdf|Pam3CSK4 19h|MO2_Med_SSC', 'wdf|Pam3CSK4 19h|NE4_Med_FSC', 'wnr|Pam3CSK4 19h|WBC_Med_FSC', 'wnr|Pam3CSK4 19h|WBC_CV_FSC', 'wnr|Pam3CSK4 19h|WBC_SD_FSC', 'wnr|LPS 18h|WBC_CV_FSC']	1310	['regulatory', 'intron']	[{'feature_id': 'ENSR00001239470'}, {'ccds_id': 'CCDS3444.1', 'feature_id': 'ENST00000261438', 'gene_id': 'ENSG00000109787', 'genename': 'KLF3'}]	{'effect': 'intron_variant', 'feature_id': 'NM_016531.5', 'feature_type': 'transcript', 'gene_id': 'KLF3', 'genename': 'KLF3', 'hgvs_c': 'c.-39-4981A>C', 'putative_impact': 'MODIFIER', 'rank': '1', 'total': '5', 'transcript_biotype': 'protein_coding'}		4_38675606_A_C
4:38753198:C:A	rs6818864	227	4:38753198:C:A(5),4:38753198:C:A(13),4:38753198:C:A(13),4:38753198:C:A(27),4:38753198:C:A(49),4:38753198:C:A(49),4:38753198:C:A(50),4:38753198:C:A(50),4:38753198:C:A(57),4:38753198:C:A(117),4:38753198:C:A(120),4:38753198:C:A(120),4:38753198:C:A(121),4:38753198:C:A(121),4:38753198:C:A(127),4:38753198:C:A(127),4:38753198:C:A(133),4:38753198:C:A(133),4:38753198:C:A(134),4:38753198:C:A(140),4:3875319…	chr4:38753198..38758432	5.235	[]	wdf|Pam3CSK4 19h|NE1_Med_FSC	['wdf|LPS 18h|MO_Percentage', 'wdf|LPS 18h|NE4_CV_SFL', 'wdf|LPS 18h|NE3_Percentage', 'wdf|LPS 18h|NE4_Med_FSC', 'wdf|LPS 18h|NE4_CV_FSC', 'wdf|LPS 18h|NE1_Med_FSC', 'wdf|LPS 18h|NE3_SD_FSC', 'wdf|LPS 18h|NE4_SD_SFL', 'wdf|LPS 18h|NE1_CV_SFL', 'wdf|LPS 18h|NE1_CV_FSC', 'wdf|LPS 18h|NE3_Count', 'wdf|LPS 18h|NE4_SD_SSC', 'wdf|LPS 18h|NE4_CV_SSC', 'wdf|LPS 18h|NE1_SD_SFL', 'wdf|Pam3CSK4 19h|NE2_SD_S…	1279	intergenic		{'effect': 'intergenic_region', 'feature_id': 'KLF3-TLR10', 'feature_type': 'intergenic_region', 'gene_id': 'KLF3-TLR10', 'genename': 'KLF3-TLR10', 'hgvs_c': 'n.38753198C>A', 'putative_impact': 'MODIFIER'}		4_38751577_C_A
4:38756644:A:G	rs73234991	35	4:38756644:A:G(5),4:38756644:A:G(13),4:38756644:A:G(13),4:38756644:A:G(27),4:38756644:A:G(49),4:38756644:A:G(49),4:38756644:A:G(117),4:38756644:A:G(120),4:38756644:A:G(120),4:38756644:A:G(121),4:38756644:A:G(121),4:38756644:A:G(127),4:38756644:A:G(133),4:38756644:A:G(133),4:38756644:A:G(134),4:38756644:A:G(135),4:38756644:A:G(143),4:38756644:A:G(143),4:38756644:A:G(144),4:38756644:A:G(144),4:3875…	chr4:38756644..38756644	0.001	[]	wdf|Pam3CSK4 19h|NE1_Med_FSC	['wdf|LPS 18h|NE4_CV_SFL', 'wdf|LPS 18h|NE3_Percentage', 'wdf|LPS 18h|NE4_Med_FSC', 'wdf|LPS 18h|NE4_CV_FSC', 'wdf|LPS 18h|NE1_Med_FSC', 'wdf|LPS 18h|NE4_SD_SFL', 'wdf|LPS 18h|NE1_CV_SFL', 'wdf|LPS 18h|MO_SD_SSC', 'wdf|LPS 18h|NE1_CV_FSC', 'wdf|LPS 18h|NE4_SD_SSC', 'wdf|LPS 18h|MO2_Med_FSC', 'wdf|LPS 18h|NE4_CV_SSC', 'wdf|Pam3CSK4 19h|NE4_CV_SFL', 'wdf|Pam3CSK4 19h|NE2_NE4_ratio', 'wdf|Pam3CSK4 1…	1307	downstream	{'feature_id': 'ENST00000410298', 'gene_id': 'ENSG00000222230', 'genename': 'RNA5SP158'}	{'effect': 'intergenic_region', 'feature_id': 'KLF3-TLR10', 'feature_type': 'intergenic_region', 'gene_id': 'KLF3-TLR10', 'genename': 'KLF3-TLR10', 'hgvs_c': 'n.38756644A>G', 'putative_impact': 'MODIFIER'}		4_38755023_A_G
4:38779094:A:G	rs7694115	362	4:38773067:A:G(5),4:38773067:A:G(5),4:38773067:A:G(6),4:38773067:A:G(13),4:38773067:A:G(13),4:38773067:A:G(18),4:38773067:A:G(27),4:38773067:A:G(33),4:38773067:A:G(34),4:38773067:A:G(49),4:38773067:A:G(49),4:38773067:A:G(50),4:38773067:A:G(57),4:38773067:A:G(89),4:38773067:A:G(97),4:38773067:A:G(117),4:38773067:A:G(117),4:38773067:A:G(119),4:38773067:A:G(120),4:38773067:A:G(120),4:38773067:A:G(12…	chr4:38773067..38779094	6.028	[TLR10]	wdf|Pam3CSK4 19h|NE1_Med_FSC	['plt-f|Pam3CSK4 19h|WBC2_SD_SSC', 'plt-f|Pam3CSK4 19h|WBC_CV_FSC', 'plt-f|Pam3CSK4 19h|WBC2_CV_SSC', 'wdf|LPS 18h|MO_Percentage', 'wdf|LPS 18h|NE4_CV_SFL', 'wdf|LPS 18h|NE3_Percentage', 'wdf|LPS 18h|MO_CV_SFL', 'wdf|LPS 18h|NE4_Med_FSC', 'wdf|LPS 18h|MO2_Med_SSC', 'wdf|LPS 18h|NE4_CV_FSC', 'wdf|LPS 18h|NE2_Med_SFL', 'wdf|LPS 18h|NE1_CV_SSC', 'wdf|LPS 18h|NE1_Med_FSC', 'wdf|LPS 18h|NE3_SD_FSC', '…	1285	intron	{'ccds_id': 'CCDS3445.1', 'feature_id': 'ENST00000308973', 'gene_id': 'ENSG00000174123', 'genename': 'TLR10'}	[{'effect': 'intron_variant', 'feature_id': 'NM_001017388.2', 'feature_type': 'transcript', 'gene_id': 'TLR10', 'genename': 'TLR10', 'hgvs_c': 'c.-62-1821T>C', 'putative_impact': 'MODIFIER', 'rank': '1', 'total': '1', 'transcript_biotype': 'protein_coding'}, {'effect': 'intron_variant', 'feature_id': 'NM_001195106.1', 'feature_type': 'transcript', 'gene_id': 'TLR10', 'genename': 'TLR10', 'hgvs_c'…		4_38777473_A_G
4:38787252:A:G	rs67719080	7533	4:38765046:A:G(5),4:38765046:A:G(13),4:38765046:A:G(13),4:38765046:A:G(13),4:38765046:A:G(18),4:38765046:A:G(27),4:38765046:A:G(38),4:38765046:A:G(49),4:38765046:A:G(49),4:38765046:A:G(50),4:38765046:A:G(57),4:38765046:A:G(97),4:38765046:A:G(117),4:38765046:A:G(120),4:38765046:A:G(120),4:38765046:A:G(121),4:38765046:A:G(121),4:38765046:A:G(127),4:38765046:A:G(133),4:38765046:A:G(133),4:38765046:A…	chr4:38765046..38894380	129.335	[FAM114A1,MIR574,TLR1,TLR6,TLR10]	wdf|Pam3CSK4 19h|NE1_Med_FSC	['plt-f|Pam3CSK4 19h|WBC2_SD_SSC', 'plt-f|Pam3CSK4 19h|WBC_SD_FSC', 'plt-f|Pam3CSK4 19h|WBC_CV_FSC', 'plt-f|Pam3CSK4 19h|WBC1_Med_FSC', 'plt-f|Pam3CSK4 19h|WBC1_Percentage', 'plt-f|Pam3CSK4 19h|WBC_Med_SFL', 'plt-f|Pam3CSK4 19h|WBC1_Count', 'plt-f|Pam3CSK4 19h|WBC_Med_FSC', 'plt-f|LPS 18h|WBC_CV_FSC', 'plt-f|LPS 18h|WBC_SD_FSC', 'wdf|LPS 18h|NE2_SD_SFL', 'wdf|LPS 18h|MO_Percentage', 'wdf|LPS 18h|…	1397	upstream	{'ccds_id': 'CCDS3445.1', 'feature_id': 'ENST00000308973', 'gene_id': 'ENSG00000174123', 'genename': 'TLR10'}	[{'distance_to_feature': '2641', 'effect': 'upstream_gene_variant', 'feature_id': 'NM_001017388.2', 'feature_type': 'transcript', 'gene_id': 'TLR10', 'genename': 'TLR10', 'hgvs_c': 'c.-10041T>C', 'putative_impact': 'MODIFIER', 'transcript_biotype': 'protein_coding'}, {'distance_to_feature': '2641', 'effect': 'upstream_gene_variant', 'feature_id': 'NM_001195106.1', 'feature_type': 'transcript', 'g…		4_38785631_A_G
4:38789716:A:G	rs4833092	457	4:38783113:A:G(5),4:38783113:A:G(13),4:38783113:A:G(49),4:38783113:A:G(49),4:38783113:A:G(117),4:38783113:A:G(120),4:38783113:A:G(134),4:38783113:A:G(143),4:38783113:A:G(150),4:38783113:A:G(152),4:38783113:A:G(154),4:38783113:A:G(154),4:38783113:A:G(160),4:38783113:A:G(162),4:38783171:T:C(5),4:38783171:T:C(13),4:38783171:T:C(13),4:38783171:T:C(49),4:38783171:T:C(49),4:38783171:T:C(120),4:38783171…	chr4:38783113..38789716	6.604	[TLR10]	wnr|Pam3CSK4 19h|WBC_CV_FSC	['wdf|LPS 18h|NE4_CV_SFL', 'wdf|LPS 18h|NE4_CV_FSC', 'wdf|LPS 18h|NE4_SD_SFL', 'wdf|LPS 18h|NE4_CV_SSC', 'wdf|Pam3CSK4 19h|NE4_CV_SFL', 'wdf|Pam3CSK4 19h|NE2_NE4_ratio', 'wdf|Pam3CSK4 19h|NE4_CV_FSC', 'wdf|Pam3CSK4 19h|NE4_SD_SFL', 'wdf|Pam3CSK4 19h|NE3_Med_FSC', 'wdf|Pam3CSK4 19h|NE1_Med_FSC', 'wdf|Pam3CSK4 19h|NE1_CV_FSC', 'wdf|Pam3CSK4 19h|NE4_Med_FSC', 'wnr|Pam3CSK4 19h|WBC_Med_FSC', 'wnr|Pam…	1400	['regulatory', 'downstream']	[{'feature_id': 'ENSR00001239502'}, {'feature_id': 'ENST00000510552', 'gene_id': 'ENSG00000174125', 'genename': 'TLR1'}]	{'effect': 'intergenic_region', 'feature_id': 'TLR10-TLR1', 'feature_type': 'intergenic_region', 'gene_id': 'TLR10-TLR1', 'genename': 'TLR10-TLR1', 'hgvs_c': 'n.38789716A>G', 'putative_impact': 'MODIFIER'}		4_38788095_A_G
4:38798648:C:A	rs5743618	3337	4:38782420:G:A(5),4:38782420:G:A(5),4:38782420:G:A(5),4:38782420:G:A(6),4:38782420:G:A(13),4:38782420:G:A(13),4:38782420:G:A(13),4:38782420:G:A(18),4:38782420:G:A(27),4:38782420:G:A(27),4:38782420:G:A(33),4:38782420:G:A(34),4:38782420:G:A(38),4:38782420:G:A(44),4:38782420:G:A(45),4:38782420:G:A(47),4:38782420:G:A(49),4:38782420:G:A(49),4:38782420:G:A(49),4:38782420:G:A(50),4:38782420:G:A(57),4:38…	chr4:38782420..38862121	79.702	[TLR1,TLR6,TLR10]	wdf|Pam3CSK4 19h|NE1_Med_FSC	['plt-f|Pam3CSK4 19h|WBC2_SD_SSC', 'plt-f|Pam3CSK4 19h|WBC_SD_FSC', 'plt-f|Pam3CSK4 19h|WBC_CV_FSC', 'plt-f|Pam3CSK4 19h|WBC_Count', 'plt-f|Pam3CSK4 19h|WBC2_CV_SSC', 'plt-f|Pam3CSK4 19h|WBC1_Med_FSC', 'plt-f|Pam3CSK4 19h|WBC1_Percentage', 'plt-f|Pam3CSK4 19h|WBC_Med_SFL', 'plt-f|Pam3CSK4 19h|WBC1_Count', 'plt-f|Pam3CSK4 19h|WBC_Med_FSC', 'plt-f|LPS 18h|WBC_CV_FSC', 'plt-f|LPS 18h|WBC2_SD_SSC', '…	1300	missense	{'ccds_id': 'CCDS33973.1', 'cds': {'cdna_pos': 2079, 'cds_pos': 1805, 'rel_cdna_pos': 0.73, 'rel_cds_pos': 0.76}, 'feature_id': 'ENST00000308979', 'gene_id': 'ENSG00000174125', 'genename': 'TLR1', 'prot': {'domain': 'tmhmm', 'protpos': 602, 'rel_prot_pos': 0.77}}	{'cdna': {'length': '2851', 'position': '2079'}, 'cds': {'length': '2361', 'position': '1805'}, 'effect': 'missense_variant', 'feature_id': 'NM_003263.3', 'feature_type': 'transcript', 'gene_id': 'TLR1', 'genename': 'TLR1', 'hgvs_c': 'c.1805G>T', 'hgvs_p': 'p.Ser602Ile', 'protein': {'length': '786', 'position': '602'}, 'putative_impact': 'MODERATE', 'rank': '4', 'total': '4', 'transcript_biotype'…	{'accession': 'RCV000008865', 'clinical_significance': 'protective', 'conditions': {'identifiers': {'medgen': 'C2750734'}, 'name': 'Leprosy, protection against'}, 'last_evaluated': '2012-12-01', 'number_submitters': 1, 'origin': 'germline', 'preferred_name': 'NM_003263.4(TLR1):c.1805G>T (p.Ser602Ile)', 'review_status': 'no assertion criteria provided'}	4_38797027_C_A
4:38821916:A:G	rs6819723	2054	4:38821916:A:G(5),4:38821916:A:G(13),4:38821916:A:G(49),4:38821916:A:G(117),4:38821916:A:G(120),4:38821916:A:G(120),4:38821916:A:G(121),4:38821916:A:G(134),4:38821916:A:G(143),4:38821916:A:G(144),4:38821916:A:G(150),4:38821916:A:G(152),4:38821916:A:G(154),4:38821916:A:G(159),4:38821916:A:G(162),4:38821916:A:G(166),4:38821916:A:G(169),4:38821916:A:G(195),4:38821916:A:G(211),4:38821916:A:G(219),4:3…	chr4:38821916..38891894	69.979	[FAM114A1,MIR574,TLR6]	wdf|Pam3CSK4 19h|NE1_Med_FSC	['wdf|LPS 18h|NE4_Med_FSC', 'wdf|LPS 18h|NE1_Med_FSC', 'wdf|Pam3CSK4 19h|NE4_CV_SFL', 'wdf|Pam3CSK4 19h|NE2_NE4_ratio', 'wdf|Pam3CSK4 19h|NE3_Percentage', 'wdf|Pam3CSK4 19h|NE4_CV_FSC', 'wdf|Pam3CSK4 19h|NE4_SD_SFL', 'wdf|Pam3CSK4 19h|NE3_Med_FSC', 'wdf|Pam3CSK4 19h|NE1_CV_SFL', 'wdf|Pam3CSK4 19h|NE2_Med_FSC', 'wdf|Pam3CSK4 19h|NE1_Med_FSC', 'wdf|Pam3CSK4 19h|NE2_Percentage', 'wdf|Pam3CSK4 19h|MO…	1317	['regulatory', 'downstream', 'intron']	[{'feature_id': 'ENSR00001239513'}, {'ccds_id': 'CCDS3446.1', 'feature_id': 'ENST00000436693', 'gene_id': 'ENSG00000174130', 'genename': 'TLR6'}, {'feature_id': 'ENST00000506146', 'gene_id': 'ENSG00000174125', 'genename': 'TLR1'}]	[{'distance_to_feature': '3413', 'effect': 'downstream_gene_variant', 'feature_id': 'NM_006068.4', 'feature_type': 'transcript', 'gene_id': 'TLR6', 'genename': 'TLR6', 'hgvs_c': 'c.*6788T>C', 'putative_impact': 'MODIFIER', 'transcript_biotype': 'protein_coding'}, {'effect': 'intergenic_region', 'feature_id': 'TLR1-TLR6', 'feature_type': 'intergenic_region', 'gene_id': 'TLR1-TLR6', 'genename': 'TL…		4_38820295_A_G
4:38867824:G:A	rs7340837	468	4:38822684:G:C(5),4:38822684:G:C(13),4:38822684:G:C(13),4:38822684:G:C(49),4:38822684:G:C(49),4:38822684:G:C(117),4:38822684:G:C(120),4:38822684:G:C(121),4:38822684:G:C(134),4:38822684:G:C(143),4:38822684:G:C(143),4:38822684:G:C(150),4:38822684:G:C(152),4:38822684:G:C(154),4:38822684:G:C(154),4:38822684:G:C(159),4:38822684:G:C(159),4:38822684:G:C(162),4:38822684:G:C(166),4:38822684:G:C(169),4:388…	chr4:38822684..38878194	55.511	[FAM114A1,MIR574,TLR6]	wdf|Pam3CSK4 19h|NE1_Med_FSC	['wdf|LPS 18h|NE4_CV_SFL', 'wdf|LPS 18h|NE4_CV_FSC', 'wdf|LPS 18h|NE4_SD_SFL', 'wdf|LPS 18h|NE1_CV_SFL', 'wdf|LPS 18h|NE1_CV_FSC', 'wdf|LPS 18h|NE2_NE4_ratio', 'wdf|Pam3CSK4 19h|NE4_CV_SFL', 'wdf|Pam3CSK4 19h|NE3_Percentage', 'wdf|Pam3CSK4 19h|NE4_CV_FSC', 'wdf|Pam3CSK4 19h|NE4_SD_SFL', 'wdf|Pam3CSK4 19h|NE3_Med_FSC', 'wdf|Pam3CSK4 19h|NE1_CV_SFL', 'wdf|Pam3CSK4 19h|NE1_Med_FSC', 'wdf|Pam3CSK4 19…	1363	upstream	[{'ccds_id': 'CCDS3447.1', 'feature_id': 'ENST00000358869', 'gene_id': 'ENSG00000197712', 'genename': 'FAM114A1'}, {'feature_id': 'ENST00000385209', 'gene_id': 'ENSG00000207944', 'genename': 'MIR574'}]	[{'distance_to_feature': '1530', 'effect': 'upstream_gene_variant', 'feature_id': 'NM_138389.2', 'feature_type': 'transcript', 'gene_id': 'FAM114A1', 'genename': 'FAM114A1', 'hgvs_c': 'c.-11876G>A', 'putative_impact': 'MODIFIER', 'transcript_biotype': 'protein_coding'}, {'distance_to_feature': '1829', 'effect': 'upstream_gene_variant', 'feature_id': 'NR_030300.1', 'feature_type': 'transcript', 'g…		4_38866203_G_A
4:38892221:C:T	rs34293100	5	4:38892221:C:T(13),4:38892221:C:T(152)	chr4:38892221..38892221	0.001	[FAM114A1]	wdf|Pam3CSK4 19h|NE1_CV_FSC	['wdf|Pam3CSK4 19h|NE1_Med_FSC', 'wdf|Pam3CSK4 19h|NE1_CV_FSC', 'wnr|Pam3CSK4 19h|WBC_CV_FSC', 'wnr|LPS 18h|WBC_Med_FSC']	1320	['regulatory', 'intron']	[{'feature_id': 'ENSR00001239527'}, {'ccds_id': 'CCDS3447.1', 'feature_id': 'ENST00000358869', 'gene_id': 'ENSG00000197712', 'genename': 'FAM114A1'}]	[{'effect': 'intron_variant', 'feature_id': 'NM_138389.2', 'feature_type': 'transcript', 'gene_id': 'FAM114A1', 'genename': 'FAM114A1', 'hgvs_c': 'c.349-1143C>T', 'putative_impact': 'MODIFIER', 'rank': '3', 'total': '14', 'transcript_biotype': 'protein_coding'}, {'effect': 'intron_variant', 'feature_id': 'NR_033290.1', 'feature_type': 'transcript', 'gene_id': 'FAM114A1', 'genename': 'FAM114A1', '…		4_38890600_C_T
4:38909276:A:G	rs79948041	8	4:38909276:A:G(120),4:38923927:C:T(152),4:38926860:C:T(152),4:38930921:A:G(152),4:38933859:G:A(152)	chr4:38909276..38933859	24.584	[FAM114A1]	wdf|Pam3CSK4 19h|NE1_Med_FSC	['wdf|Pam3CSK4 19h|NE1_Med_FSC', 'wdf|Pam3CSK4 19h|NE4_Med_FSC']	1346	intron	{'ccds_id': 'CCDS3447.1', 'feature_id': 'ENST00000358869', 'gene_id': 'ENSG00000197712', 'genename': 'FAM114A1'}	[{'effect': 'intron_variant', 'feature_id': 'NM_138389.2', 'feature_type': 'transcript', 'gene_id': 'FAM114A1', 'genename': 'FAM114A1', 'hgvs_c': 'c.658-937A>G', 'putative_impact': 'MODIFIER', 'rank': '6', 'total': '14', 'transcript_biotype': 'protein_coding'}, {'effect': 'intron_variant', 'feature_id': 'NR_033290.1', 'feature_type': 'transcript', 'gene_id': 'FAM114A1', 'genename': 'FAM114A1', 'h…		4_38907655_A_G
4:38911315:A:G	rs16994921	38	4:38911205:A:G(13),4:38911205:A:G(50),4:38911205:A:G(117),4:38911205:A:G(120),4:38911205:A:G(120),4:38911205:A:G(121),4:38911205:A:G(134),4:38911205:A:G(144),4:38911205:A:G(150),4:38911205:A:G(152),4:38911205:A:G(152),4:38911205:A:G(154),4:38911205:A:G(162),4:38911315:A:G(13),4:38911315:A:G(50),4:38911315:A:G(117),4:38911315:A:G(120),4:38911315:A:G(121),4:38911315:A:G(134),4:38911315:A:G(144),4:3…	chr4:38911205..38911763	0.559	[FAM114A1]	wdf|Pam3CSK4 19h|NE4_Med_FSC	['wdf|LPS 18h|NE4_Med_FSC', 'wdf|LPS 18h|NE1_Med_FSC', 'wdf|Pam3CSK4 19h|NE3_Percentage', 'wdf|Pam3CSK4 19h|NE4_CV_FSC', 'wdf|Pam3CSK4 19h|NE4_SD_SFL', 'wdf|Pam3CSK4 19h|NE3_Med_FSC', 'wdf|Pam3CSK4 19h|NE1_Med_FSC', 'wdf|Pam3CSK4 19h|MO_Med_SSC', 'wdf|Pam3CSK4 19h|NE1_CV_FSC', 'wdf|Pam3CSK4 19h|MO2_Med_SSC', 'wdf|Pam3CSK4 19h|NE4_CV_SSC', 'wdf|Pam3CSK4 19h|NE4_Med_FSC', 'wnr|Pam3CSK4 19h|WBC_CV_F…	1396	intron	{'ccds_id': 'CCDS3447.1', 'feature_id': 'ENST00000358869', 'gene_id': 'ENSG00000197712', 'genename': 'FAM114A1'}	[{'effect': 'intron_variant', 'feature_id': 'NM_138389.2', 'feature_type': 'transcript', 'gene_id': 'FAM114A1', 'genename': 'FAM114A1', 'hgvs_c': 'c.792+968A>G', 'putative_impact': 'MODIFIER', 'rank': '7', 'total': '14', 'transcript_biotype': 'protein_coding'}, {'effect': 'intron_variant', 'feature_id': 'NR_033290.1', 'feature_type': 'transcript', 'gene_id': 'FAM114A1', 'genename': 'FAM114A1', 'h…		4_38909694_A_G
4:38912621:G:A	rs7655305	93	4:38911841:T:C(5),4:38911841:T:C(13),4:38911841:T:C(49),4:38911841:T:C(117),4:38911841:T:C(120),4:38911841:T:C(134),4:38911841:T:C(143),4:38911841:T:C(150),4:38911841:T:C(152),4:38911841:T:C(154),4:38911841:T:C(162),4:38912208:G:C(5),4:38912208:G:C(13),4:38912208:G:C(49),4:38912208:G:C(117),4:38912208:G:C(120),4:38912208:G:C(134),4:38912208:G:C(143),4:38912208:G:C(150),4:38912208:G:C(152),4:38912…	chr4:38911841..38919570	7.73	[FAM114A1]	wdf|Pam3CSK4 19h|NE4_CV_FSC	['wdf|LPS 18h|NE1_CV_SFL', 'wdf|Pam3CSK4 19h|NE4_CV_SFL', 'wdf|Pam3CSK4 19h|NE4_CV_FSC', 'wdf|Pam3CSK4 19h|NE4_SD_SFL', 'wdf|Pam3CSK4 19h|NE1_Med_FSC', 'wdf|Pam3CSK4 19h|MO_Med_SSC', 'wdf|Pam3CSK4 19h|NE1_CV_FSC', 'wdf|Pam3CSK4 19h|MO2_Med_SSC', 'wdf|Pam3CSK4 19h|NE4_Med_FSC', 'wnr|Pam3CSK4 19h|WBC_Med_FSC', 'wnr|Pam3CSK4 19h|WBC_CV_FSC', 'wnr|Pam3CSK4 19h|WBC_SD_FSC']	1405	intron	{'ccds_id': 'CCDS3447.1', 'feature_id': 'ENST00000358869', 'gene_id': 'ENSG00000197712', 'genename': 'FAM114A1'}	[{'effect': 'intron_variant', 'feature_id': 'NM_138389.2', 'feature_type': 'transcript', 'gene_id': 'FAM114A1', 'genename': 'FAM114A1', 'hgvs_c': 'c.792+2274G>A', 'putative_impact': 'MODIFIER', 'rank': '7', 'total': '14', 'transcript_biotype': 'protein_coding'}, {'effect': 'intron_variant', 'feature_id': 'NR_033290.1', 'feature_type': 'transcript', 'gene_id': 'FAM114A1', 'genename': 'FAM114A1', '…		4_38911000_G_A
4:38931260:C:T	rs13124469	18	4:38931097:A:C(120),4:38931097:A:C(143),4:38931097:A:C(150),4:38931097:A:C(152),4:38931097:A:C(162),4:38931260:C:T(120),4:38931260:C:T(143),4:38931260:C:T(150),4:38931260:C:T(162),4:38931405:A:T(120),4:38931405:A:T(143),4:38931405:A:T(150),4:38931405:A:T(152),4:38931405:A:T(162)	chr4:38931097..38931405	0.309	[FAM114A1]	wdf|Pam3CSK4 19h|NE1_Med_FSC	['wdf|Pam3CSK4 19h|NE4_CV_SFL', 'wdf|Pam3CSK4 19h|NE4_CV_FSC', 'wdf|Pam3CSK4 19h|NE4_SD_SFL', 'wdf|Pam3CSK4 19h|NE1_Med_FSC', 'wdf|Pam3CSK4 19h|NE1_CV_FSC', 'wdf|Pam3CSK4 19h|NE4_Med_FSC']	1401	intron	{'ccds_id': 'CCDS3447.1', 'feature_id': 'ENST00000358869', 'gene_id': 'ENSG00000197712', 'genename': 'FAM114A1'}	[{'effect': 'intron_variant', 'feature_id': 'NM_138389.2', 'feature_type': 'transcript', 'gene_id': 'FAM114A1', 'genename': 'FAM114A1', 'hgvs_c': 'c.1161+306C>T', 'putative_impact': 'MODIFIER', 'rank': '10', 'total': '14', 'transcript_biotype': 'protein_coding'}, {'effect': 'intron_variant', 'feature_id': 'NR_033290.1', 'feature_type': 'transcript', 'gene_id': 'FAM114A1', 'genename': 'FAM114A1', …		4_38929639_C_T
4:178716833:T:C	rs10030190	9	4:178716833:T:C(230),4:178716833:T:C(232)	chr4:178716833..178716833	0.001	[LINC01098]	wnr|Baseline|UK1_CV_FSC	['wnr|Baseline|UK1_CV_SFL', 'wnr|Baseline|UK1_CV_FSC', 'wnr|Baseline|UK1_SD_FSC', 'wnr|Baseline|UK1_SD_SFL']	1486	['intron', 'intron,nc']	[{'feature_id': 'ENST00000507870', 'gene_id': 'ENSG00000231171', 'genename': 'LINC01098'}, {'feature_id': 'ENST00000507011', 'gene_id': 'ENSG00000251504', 'genename': 'LINC01099'}]	{'effect': 'intron_variant', 'feature_id': 'NR_028342.1', 'feature_type': 'transcript', 'gene_id': 'LINC01098', 'genename': 'LINC01098', 'hgvs_c': 'n.374+63200T>C', 'putative_impact': 'MODIFIER', 'rank': '2', 'total': '5', 'transcript_biotype': 'pseudogene'}		4_177795679_T_C
4:185570032:C:A	rs4647601	16	4:185570032:C:A(121),4:185570032:C:A(123),4:185570032:C:A(143),4:185570032:C:A(143),4:185570032:C:A(144),4:185570032:C:A(150),4:185570032:C:A(154),4:185570032:C:A(154),4:185570032:C:A(160),4:185570032:C:A(166),4:185570032:C:A(166),4:185570032:C:A(166),4:185570032:C:A(166)	chr4:185570032..185570032	0.001	[CASP3]	wdf|KCl 17h|NE2_NE4_ratio	['wdf|KCl 17h|NE2_NE4_ratio', 'wdf|KCl 17h|NE2_Percentage', 'wdf|Alhydrogel 21h|NE4_SD_SFL', 'wdf|Alhydrogel 21h|NE2_NE4_ratio', 'wdf|Alhydrogel 21h|NE4_CV_SFL', 'wdf|Water 15h|NE4_SD_SSC', 'wdf|Water 15h|NE4_CV_SSC', 'wdf|Water 15h|NE3_Percentage', 'wdf|Water 15h|NE4_CV_FSC', 'wdf|Water 15h|NE2_NE4_ratio', 'wdf|Water 23h|NE2_NE4_ratio', 'wdf|Colchicine 20h|NE4_SD_SFL', 'wdf|Colchicine 20h|NE2_Me…	1344	['regulatory', 'upstream', 'intron']	[{'feature_id': 'ENSR00001255738'}, {'ccds_id': 'CCDS3837.1', 'feature_id': 'ENST00000314970', 'gene_id': 'ENSG00000164306', 'genename': 'PRIMPOL'}, {'ccds_id': 'CCDS3836.1', 'feature_id': 'ENST00000308394', 'gene_id': 'ENSG00000164305', 'genename': 'CASP3'}]	[{'distance_to_feature': '735', 'effect': 'upstream_gene_variant', 'feature_id': 'NM_152683.3', 'feature_type': 'transcript', 'gene_id': 'PRIMPOL', 'genename': 'PRIMPOL', 'hgvs_c': 'c.-8263C>A', 'putative_impact': 'MODIFIER', 'transcript_biotype': 'protein_coding'}, {'distance_to_feature': '735', 'effect': 'upstream_gene_variant', 'feature_id': 'NM_001300767.1', 'feature_type': 'transcript', 'gen…		4_184648878_C_A
4:185602707:G:A	rs72703519	11089	4:185567962:A:G(33),4:185567962:A:G(33),4:185567962:A:G(34),4:185567962:A:G(123),4:185567962:A:G(123),4:185567962:A:G(143),4:185567962:A:G(143),4:185567962:A:G(143),4:185567962:A:G(143),4:185567962:A:G(146),4:185567962:A:G(146),4:185567962:A:G(146),4:185567962:A:G(146),4:185567962:A:G(147),4:185567962:A:G(147),4:185567962:A:G(150),4:185567962:A:G(154),4:185567962:A:G(154),4:185567962:A:G(154),4:1…	chr4:185567962..185670526	102.565	[CASP3,CENPU,PRIMPOL,ACSL1]	wdf|KCl 17h|NE2_NE4_ratio	['plt-f|KCl 17h|WBC2_SD_SSC', 'plt-f|Colchicine 20h|WBC2_SD_SSC', 'wdf|KCl 17h|NE4_Med_SFL', 'wdf|KCl 17h|NE2_NE4_ratio', 'wdf|KCl 17h|NE4_SD_SFL', 'wdf|KCl 17h|NE2_CV_SFL', 'wdf|KCl 17h|NE4_CV_SFL', 'wdf|KCl 17h|NE2_Percentage', 'wdf|KCl 17h|NE2_Count', 'wdf|Alhydrogel 21h|NE4_SD_SFL', 'wdf|Alhydrogel 21h|NE2_CV_SFL', 'wdf|Alhydrogel 21h|NE2_NE4_ratio', 'wdf|Alhydrogel 21h|NE4_CV_SFL', 'wdf|Alhy…	1336	intron	{'ccds_id': 'CCDS3837.1', 'feature_id': 'ENST00000314970', 'gene_id': 'ENSG00000164306', 'genename': 'PRIMPOL'}	[{'effect': 'intron_variant', 'feature_id': 'NM_152683.3', 'feature_type': 'transcript', 'gene_id': 'PRIMPOL', 'genename': 'PRIMPOL', 'hgvs_c': 'c.1008-695G>A', 'putative_impact': 'MODIFIER', 'rank': '8', 'total': '13', 'transcript_biotype': 'protein_coding'}, {'effect': 'intron_variant', 'feature_id': 'NM_001300767.1', 'feature_type': 'transcript', 'gene_id': 'PRIMPOL', 'genename': 'PRIMPOL', 'h…		4_184681553_G_A
4:185636217:T:A	rs10428357	634	4:185570467:A:C(121),4:185570467:A:C(123),4:185570467:A:C(123),4:185570467:A:C(133),4:185570467:A:C(143),4:185570467:A:C(143),4:185570467:A:C(143),4:185570467:A:C(143),4:185570467:A:C(144),4:185570467:A:C(146),4:185570467:A:C(146),4:185570467:A:C(146),4:185570467:A:C(146),4:185570467:A:C(146),4:185570467:A:C(146),4:185570467:A:C(147),4:185570467:A:C(147),4:185570467:A:C(150),4:185570467:A:C(151),…	chr4:185570467..185639169	68.703	[CASP3,CENPU,PRIMPOL,ACSL1]	wdf|Colchicine 20h|NE4_SD_SFL	['wdf|KCl 17h|NE4_Med_SFL', 'wdf|KCl 17h|NE2_NE4_ratio', 'wdf|KCl 17h|NE4_SD_SFL', 'wdf|KCl 17h|NE4_CV_SFL', 'wdf|KCl 17h|NE2_Percentage', 'wdf|KCl 17h|NE2_Count', 'wdf|Alhydrogel 21h|NE4_SD_SFL', 'wdf|Alhydrogel 21h|NE2_CV_SFL', 'wdf|Alhydrogel 21h|NE2_NE4_ratio', 'wdf|Alhydrogel 21h|NE4_CV_SFL', 'wdf|Alhydrogel 21h|NE2_Percentage', 'wdf|Water 15h|NE4_SD_SSC', 'wdf|Water 15h|NE2_Percentage', 'wd…	1343	intron	{'ccds_id': 'CCDS3838.1', 'feature_id': 'ENST00000281453', 'gene_id': 'ENSG00000151725', 'genename': 'CENPU'}	[{'effect': 'intron_variant', 'feature_id': 'NM_024629.3', 'feature_type': 'transcript', 'gene_id': 'CENPU', 'genename': 'CENPU', 'hgvs_c': 'c.618+1334A>T', 'putative_impact': 'MODIFIER', 'rank': '6', 'total': '12', 'transcript_biotype': 'protein_coding'}, {'effect': 'intron_variant', 'feature_id': 'NR_104593.1', 'feature_type': 'transcript', 'gene_id': 'CENPU', 'genename': 'CENPU', 'hgvs_c': 'n.…		4_184715063_T_A
4:185665118:G:A	rs12513029	286	4:185665118:G:A(123),4:185665118:G:A(143),4:185665118:G:A(143),4:185665118:G:A(147),4:185665118:G:A(154),4:185665118:G:A(154),4:185665118:G:A(160),4:185665118:G:A(160),4:185665118:G:A(160),4:185665118:G:A(160),4:185665118:G:A(160),4:185665118:G:A(166),4:185665118:G:A(166),4:185665118:G:A(166),4:185665118:G:A(166),4:185665118:G:A(166),4:185665118:G:A(183),4:185667404:C:T(123),4:185667404:C:T(143),…	chr4:185665118..185704199	39.082	[ACSL1,CASP3,CENPU,PRIMPOL]	wdf|Colchicine 20h|NE4_SD_SFL	['wdf|KCl 17h|NE2_NE4_ratio', 'wdf|KCl 17h|NE2_Percentage', 'wdf|Alhydrogel 21h|NE4_SD_SFL', 'wdf|Alhydrogel 21h|NE2_NE4_ratio', 'wdf|Alhydrogel 21h|NE4_CV_SFL', 'wdf|Alhydrogel 21h|EO2_Med_SFL', 'wdf|Alhydrogel 21h|NE2_Percentage', 'wdf|Water 15h|NE2_Percentage', 'wdf|Water 15h|NE2_NE4_ratio', 'wdf|Water 15h|NE4_Med_SFL', 'wdf|Water 23h|NE2_NE4_ratio', 'wdf|Water 23h|EO2_Med_SFL', 'wdf|Water 23h…	1296	intergenic		{'effect': 'intergenic_region', 'feature_id': 'CENPU-ACSL1', 'feature_type': 'intergenic_region', 'gene_id': 'CENPU-ACSL1', 'genename': 'CENPU-ACSL1', 'hgvs_c': 'n.185665118G>A', 'putative_impact': 'MODIFIER'}		4_184743964_G_A
4:185674501:G:A	rs11935201	2	4:185674501:G:A(154),4:185679339:C:T(143)	chr4:185674501..185679339	4.839	[ACSL1,CASP3,CENPU,PRIMPOL]	wdf|Colchicine 20h|NE4_CV_SFL	['wdf|Colchicine 20h|NE4_SD_SFL', 'wdf|Colchicine 20h|NE4_CV_SFL']	1401	downstream	{'ccds_id': 'CCDS3839.1', 'feature_id': 'ENST00000515030', 'gene_id': 'ENSG00000151726', 'genename': 'ACSL1'}	[{'distance_to_feature': '2248', 'effect': 'downstream_gene_variant', 'feature_id': 'NM_001286708.1', 'feature_type': 'transcript', 'gene_id': 'ACSL1', 'genename': 'ACSL1', 'hgvs_c': 'c.*3778C>T', 'putative_impact': 'MODIFIER', 'transcript_biotype': 'protein_coding'}, {'distance_to_feature': '2248', 'effect': 'downstream_gene_variant', 'feature_id': 'NM_001286710.1', 'feature_type': 'transcript',…		4_184753347_G_A
4:185708807:T:C	rs60780116	156	4:185705651:G:A(160),4:185705651:G:A(166),4:185708180:C:G(160),4:185708180:C:G(166),4:185708807:T:C(143),4:185708807:T:C(143),4:185708807:T:C(154),4:185708807:T:C(154),4:185708807:T:C(160),4:185708807:T:C(160),4:185708807:T:C(160),4:185708807:T:C(166),4:185708807:T:C(166),4:185708807:T:C(166),4:185708807:T:C(166),4:185708807:T:C(183),4:185708911:A:G(160),4:185708911:A:G(166),4:185713608:G:A(143),…	chr4:185705651..185730750	25.1	[ACSL1]	wdf|Water 15h|NE2_NE4_ratio	['wdf|KCl 17h|NE2_NE4_ratio', 'wdf|KCl 17h|NE2_Percentage', 'wdf|Alhydrogel 21h|NE4_SD_SFL', 'wdf|Alhydrogel 21h|NE2_NE4_ratio', 'wdf|Alhydrogel 21h|NE4_CV_SFL', 'wdf|Alhydrogel 21h|NE2_Percentage', 'wdf|Water 15h|NE2_Percentage', 'wdf|Water 15h|NE2_NE4_ratio', 'wdf|Water 23h|NE2_NE4_ratio', 'wdf|Water 23h|EO2_Med_SFL', 'wdf|Water 23h|NE4_SD_SFL', 'wdf|Colchicine 20h|NE2_Percentage', 'wdf|Colchic…	1370	intron	{'ccds_id': 'CCDS3839.1', 'feature_id': 'ENST00000515030', 'gene_id': 'ENSG00000151726', 'genename': 'ACSL1'}	[{'effect': 'intron_variant', 'feature_id': 'NM_001286708.1', 'feature_type': 'transcript', 'gene_id': 'ACSL1', 'genename': 'ACSL1', 'hgvs_c': 'c.310+964A>G', 'putative_impact': 'MODIFIER', 'rank': '3', 'total': '20', 'transcript_biotype': 'protein_coding'}, {'effect': 'intron_variant', 'feature_id': 'NM_001286710.1', 'feature_type': 'transcript', 'gene_id': 'ACSL1', 'genename': 'ACSL1', 'hgvs_c'…		4_184787653_T_C
4:185714956:C:T	rs7660927	8	4:185714956:C:T(160),4:185714956:C:T(160),4:185718727:G:A(160),4:185718727:G:A(166),4:185721370:G:T(160),4:185721370:G:T(166)	chr4:185714956..185721370	6.415	[ACSL1]	wdf|KCl 17h|NE2_NE4_ratio	['wdf|KCl 17h|NE2_NE4_ratio', 'wdf|KCl 17h|NE2_Percentage', 'wdf|Water 15h|NE2_Percentage']	1413	['downstream', 'intron']	[{'feature_id': 'ENST00000506741', 'gene_id': 'ENSG00000249138', 'genename': 'RP11-701P16.1'}, {'ccds_id': 'CCDS3839.1', 'feature_id': 'ENST00000515030', 'gene_id': 'ENSG00000151726', 'genename': 'ACSL1'}]	[{'distance_to_feature': '4495', 'effect': 'downstream_gene_variant', 'feature_id': 'NR_003542.1', 'feature_type': 'transcript', 'gene_id': 'SLED1', 'genename': 'SLED1', 'hgvs_c': 'n.*4495G>A', 'putative_impact': 'MODIFIER', 'transcript_biotype': 'pseudogene'}, {'effect': 'intron_variant', 'feature_id': 'NM_001286708.1', 'feature_type': 'transcript', 'gene_id': 'ACSL1', 'genename': 'ACSL1', 'hgvs…		4_184793802_C_T
5:32987589:C:T	rs10472838	6	5:32987589:C:T(41),5:32987589:C:T(41),5:32987589:C:T(84)	chr5:32987589..32987589	0.001	[]	plt-f|Butyric 2.5h|PLT_F_Count	['plt-f|Water 5h|PLT_F_Count', 'plt-f|Captopril 5.5h|PLT_F_Count', 'plt-f|Butyric 2.5h|PLT_F_Count', 'ret|Butyric 2.5h|PLT_Count', 'ret|Captopril 5.5h|PLT_Count', 'ret|Valsartan 6h|PLT_Count']	345	intron,nc	{'feature_id': 'ENST00000512323', 'gene_id': 'ENSG00000250697', 'genename': 'CTD-2066L21.3'}	{'effect': 'intergenic_region', 'feature_id': 'LOC340113-TARS', 'feature_type': 'intergenic_region', 'gene_id': 'LOC340113-TARS', 'genename': 'LOC340113-TARS', 'hgvs_c': 'n.32987589C>T', 'putative_impact': 'MODIFIER'}		5_32987483_C_T
5:63179663:A:G	rs62382228	72	5:63176231:T:G(64),5:63176680:G:A(39),5:63176680:G:A(64),5:63179663:A:G(64),5:63182389:T:C(39),5:63182389:T:C(64),5:63183137:C:T(39),5:63183137:C:T(64),5:63183313:A:G(39),5:63183313:A:G(64),5:63184304:G:C(39),5:63184304:G:C(64),5:63184906:G:T(39),5:63184906:G:T(64),5:63185329:T:C(39),5:63185329:T:C(64),5:63187482:G:A(39),5:63187482:G:A(64),5:63189151:C:G(39),5:63189151:C:G(64),5:63189582:A:T(39),…	chr5:63176231..63210495	34.265	[]	plt-f|LiCL 4h|PLT_F_SD_SSC	['plt-f|LiCL 4h|PLT_F_SD_SFL', 'plt-f|LiCL 4h|PLT_F_SD_SSC']	382	intergenic		{'effect': 'intergenic_region', 'feature_id': 'IPO11-HTR1A', 'feature_type': 'intergenic_region', 'gene_id': 'IPO11-HTR1A', 'genename': 'IPO11-HTR1A', 'hgvs_c': 'n.63179663A>G', 'putative_impact': 'MODIFIER'}		5_63883836_A_G
6:25719210:T:C	rs9358870	5	6:25694684:T:C(17),6:25694684:T:C(69),6:25703529:A:C(17),6:25703529:A:C(69),6:25719210:T:C(17)	chr6:25694684..25719210	24.527	[SCGN]	ret|DMSO 4.5h|RBC1_SD_FSC	['ret|Isobutyric 3h|RBC_SD_FSC', 'ret|DMSO 4.5h|RBC1_SD_FSC']	355	intergenic		{'effect': 'intergenic_region', 'feature_id': 'SCGN-HIST1H2AA', 'feature_type': 'intergenic_region', 'gene_id': 'SCGN-HIST1H2AA', 'genename': 'SCGN-HIST1H2AA', 'hgvs_c': 'n.25719210T>C', 'putative_impact': 'MODIFIER'}		6_25718982_T_C
6:25878848:A:G	rs55925606	18	6:25842951:T:G(53),6:25842951:T:G(109),6:25857920:G:A(53),6:25857920:G:A(109),6:25918225:T:C(109),6:26072992:C:T(109),6:26093141:G:A(109),6:26098474:T:C(109)	chr6:25842951..26098474	255.524	[SLC17A3,HFE,HIST1H1A,HIST1H1C,HIST1H2AB,HIST1H2BB,HIST1H3A,HIST1H3B,HIST1H3C,HIST1H4A,HIST1H4B,SLC17A2,TRIM38]	ret|DMSO 4.5h|RBC1_CV_FSC	['plt-f|DMSO 4.5h|RBC_CV_SSC', 'ret|Isobutyric 3h|RET1_Med_SSC', 'ret|DMSO 4.5h|RBC1_CV_FSC']	381	['upstream', 'downstream']	[{'ccds_id': 'CCDS47385.1', 'feature_id': 'ENST00000397060', 'gene_id': 'ENSG00000124564', 'genename': 'SLC17A3'}, {'feature_id': 'ENST00000454426', 'gene_id': 'ENSG00000242387', 'genename': 'HIST1H2APS2'}]	[{'distance_to_feature': '4377', 'effect': 'upstream_gene_variant', 'feature_id': 'NM_001098486.1', 'feature_type': 'transcript', 'gene_id': 'SLC17A3', 'genename': 'SLC17A3', 'hgvs_c': 'c.-10233T>C', 'putative_impact': 'MODIFIER', 'transcript_biotype': 'protein_coding'}, {'distance_to_feature': '4377', 'effect': 'upstream_gene_variant', 'feature_id': 'NM_006632.3', 'feature_type': 'transcript', '…		6_25878620_A_G
6:72081794:T:C	rs828644	3	6:72081794:T:C(33),6:72082926:G:A(33),6:72082926:G:A(34)	chr6:72081794..72082926	1.133	[]	wnr|Nigericin 6h overnight|WBC2_CV_SSC	['wnr|Nigericin 6h overnight|WBC2_SD_SSC', 'wnr|Nigericin 6h overnight|WBC2_CV_SSC']	932	['downstream', 'intron,nc', 'intron,nc']	[{'feature_id': 'ENST00000362224', 'gene_id': 'ENSG00000199094', 'genename': 'MIR30C2'}, {'feature_id': 'ENST00000436803', 'gene_id': 'ENSG00000233237', 'genename': 'LINC00472'}, {'feature_id': 'ENST00000602823', 'gene_id': 'ENSG00000269966', 'genename': 'RP3-331H24.5'}]	[{'distance_to_feature': '4869', 'effect': 'downstream_gene_variant', 'feature_id': 'NR_029598.1', 'feature_type': 'transcript', 'gene_id': 'MIR30C2', 'genename': 'MIR30C2', 'hgvs_c': 'n.*4869A>G', 'putative_impact': 'MODIFIER', 'transcript_biotype': 'pseudogene'}, {'effect': 'intergenic_region', 'feature_id': 'OGFRL1-MIR30C2', 'feature_type': 'intergenic_region', 'gene_id': 'OGFRL1-MIR30C2', 'ge…		6_71372091_T_C
6:77934704:A:G	rs9361213	14	6:77924576:G:C(78),6:77924758:G:A(78),6:77927720:T:C(78),6:77931458:G:C(4),6:77931458:G:C(78),6:77931458:G:C(108)	chr6:77924576..77934704	10.129	[]	ret|Ciproflaxin 22h|RET1_Med_SSC	['ret|Ciproflaxin 22h|RET1_Med_SSC', 'ret|Ciproflaxin 22h|RBC_Med_SSC', 'ret|LPS 18h|RBC_Med_SSC', 'ret|LPS 18h|RBC2_Med_SSC']	1310	intergenic		{'effect': 'intergenic_region', 'feature_id': 'IMPG1-HTR1B', 'feature_type': 'intergenic_region', 'gene_id': 'IMPG1-HTR1B', 'genename': 'IMPG1-HTR1B', 'hgvs_c': 'n.77934704A>G', 'putative_impact': 'MODIFIER'}		6_77224987_A_G
6:82463376:C:T	rs915125	7	6:82463376:C:T(46),6:82463376:C:T(120),6:82463376:C:T(137),6:82463376:C:T(153),6:82464216:T:G(152),6:82464987:G:A(120),6:82464987:G:A(152)	chr6:82463376..82464987	1.612	[]	wdf|Baseline|NE1_Med_FSC	['plt-f|Baseline|WBC_Med_SFL', 'wdf|Baseline|NE4_Med_FSC', 'wdf|Baseline|NE1_Med_FSC', 'wdf|Baseline|NE1_SD_FSC', 'wdf|Baseline|NE4_SD_FSC']	1627	['regulatory', 'upstream']	[{'feature_id': 'ENSR00001221199'}, {'ccds_id': 'CCDS34489.1', 'feature_id': 'ENST00000320172', 'gene_id': 'ENSG00000112773', 'genename': 'FAM46A'}]	[{'distance_to_feature': '948', 'effect': 'upstream_gene_variant', 'feature_id': 'NM_017633.2', 'feature_type': 'transcript', 'gene_id': 'FAM46A', 'genename': 'FAM46A', 'hgvs_c': 'c.-1518G>A', 'putative_impact': 'MODIFIER', 'transcript_biotype': 'protein_coding'}, {'effect': 'intergenic_region', 'feature_id': 'FAM46A-LINC01526', 'feature_type': 'intergenic_region', 'gene_id': 'FAM46A-LINC01526', …		6_81753659_C_T
6:134739169:G:A	rs62425245	22	6:134739128:A:T(63),6:134739128:A:T(63),6:134739169:G:A(63),6:134740468:T:C(63),6:134740468:T:C(63),6:134740669:G:A(63),6:134740669:G:A(63),6:134740669:G:A(63),6:134740889:C:G(63),6:134740889:C:G(63),6:134741386:A:G(63),6:134741386:A:G(63),6:134741386:A:G(63),6:134743392:C:T(63),6:134744212:G:A(63),6:134745325:T:A(63),6:134745826:A:G(98)	chr6:134739128..134745826	6.699	[]	plt-f|LiCL 4h|RBC_Med_SFL	['plt-f|Cholic Acid 6.5h|RBC_Med_SFL', 'plt-f|LiCL 4h|RBC_Med_SFL']	382	intergenic		{'effect': 'intergenic_region', 'feature_id': 'SGK1-LOC101928231', 'feature_type': 'intergenic_region', 'gene_id': 'SGK1-LOC101928231', 'genename': 'SGK1-LOC101928231', 'hgvs_c': 'n.134739169G>A', 'putative_impact': 'MODIFIER'}		6_134418031_G_A
7:18398911:C:T	rs62450075	13	7:18392943:G:A(17),7:18392943:G:A(69),7:18392943:G:A(69),7:18394098:C:A(17),7:18394098:C:A(69),7:18394098:C:A(69),7:18397119:C:T(17),7:18397119:C:T(69),7:18397119:C:T(69),7:18398911:C:T(17),7:18398911:C:T(69)	chr7:18392943..18398911	5.969	[HDAC9]	ret|KCl 17h|RBC1_SD_FSC	['ret|LPS 18h|RBC1_SD_FSC', 'ret|KCl 17h|RBC_SD_FSC', 'ret|KCl 17h|RBC1_SD_FSC', 'ret|Pam3CSK4 19h|RBC_SD_FSC']	1381	intron	{'ccds_id': 'CCDS56465.1', 'feature_id': 'ENST00000417496', 'gene_id': 'ENSG00000048052', 'genename': 'HDAC9'}	[{'effect': 'intron_variant', 'feature_id': 'NM_001204144.2', 'feature_type': 'transcript', 'gene_id': 'HDAC9', 'genename': 'HDAC9', 'hgvs_c': 'c.26-99554C>T', 'putative_impact': 'MODIFIER', 'rank': '2', 'total': '12', 'transcript_biotype': 'protein_coding'}, {'effect': 'intron_variant', 'feature_id': 'NM_001321869.1', 'feature_type': 'transcript', 'gene_id': 'HDAC9', 'genename': 'HDAC9', 'hgvs_c…		7_18359288_C_T
7:24769231:T:C	rs886234	29	7:24754509:A:G(219),7:24754509:A:G(219),7:24760039:A:G(219),7:24760039:A:G(219),7:24769231:T:C(178),7:24769231:T:C(219),7:24769241:C:G(178),7:24769241:C:G(219),7:24769241:C:G(219),7:24769278:C:T(178),7:24769278:C:T(219),7:24769278:C:T(219),7:24770653:T:A(219),7:24770740:C:G(178),7:24770740:C:G(219),7:24777871:A:G(219),7:24777871:A:G(219),7:24779987:T:G(219),7:24779987:T:G(219),7:24780053:C:T(178)…	chr7:24754509..24780053	25.545	[DFNA5]	wnr|Ciproflaxin 22h|BASO_Med_SSC	['wdf|Ciproflaxin 22h|MO2_SD_SFL', 'wdf|Ciproflaxin 22h|MO_SD_SFL', 'wnr|Water 23h|BASO_Med_SSC', 'wnr|Ciproflaxin 22h|BASO_Med_SSC']	1280	['regulatory', 'intron']	[{'feature_id': 'ENSR00000623319'}, {'ccds_id': 'CCDS5389.1', 'feature_id': 'ENST00000342947', 'gene_id': 'ENSG00000105928', 'genename': 'DFNA5'}]	[{'effect': 'intron_variant', 'feature_id': 'NM_001127453.1', 'feature_type': 'transcript', 'gene_id': 'DFNA5', 'genename': 'DFNA5', 'hgvs_c': 'c.405-10394A>G', 'putative_impact': 'MODIFIER', 'rank': '3', 'total': '9', 'transcript_biotype': 'protein_coding'}, {'effect': 'intron_variant', 'feature_id': 'NM_001127454.1', 'feature_type': 'transcript', 'gene_id': 'DFNA5', 'genename': 'DFNA5', 'hgvs_c…		7_24729612_T_C
7:24791998:C:T	rs2248146	6	7:24761850:G:T(178),7:24761850:G:T(219),7:24761850:G:T(219),7:24791998:C:T(178),7:24791998:C:T(219),7:24796502:A:G(219)	chr7:24761850..24796502	34.653	[DFNA5]	wnr|Ciproflaxin 22h|BASO_Med_SSC	['wdf|Ciproflaxin 22h|MO2_SD_SFL', 'wnr|Water 23h|BASO_Med_SSC', 'wnr|Ciproflaxin 22h|BASO_Med_SSC']	1331	intron	{'ccds_id': 'CCDS5389.1', 'feature_id': 'ENST00000342947', 'gene_id': 'ENSG00000105928', 'genename': 'DFNA5'}	[{'effect': 'intron_variant', 'feature_id': 'NM_001127453.1', 'feature_type': 'transcript', 'gene_id': 'DFNA5', 'genename': 'DFNA5', 'hgvs_c': 'c.-19-2586G>A', 'putative_impact': 'MODIFIER', 'rank': '1', 'total': '9', 'transcript_biotype': 'protein_coding'}, {'effect': 'intron_variant', 'feature_id': 'NM_001127454.1', 'feature_type': 'transcript', 'gene_id': 'DFNA5', 'genename': 'DFNA5', 'hgvs_c'…		7_24752379_C_T
7:24818656:A:C	rs1468185	4	7:24818656:A:C(142),7:24818656:A:C(156)	chr7:24818656..24818656	0.001	[]	wdf|Ciproflaxin 22h|MO2_SD_SFL	['wdf|Ciproflaxin 22h|MO2_SD_SFL', 'wdf|Ciproflaxin 22h|MO2_CV_SFL', 'wdf|Ciproflaxin 22h|MO2_CV_SSC', 'wdf|Ciproflaxin 22h|MO_SD_SFL', 'wdf|Ciproflaxin 22h|MO2_SD_SSC']	1395	['regulatory', 'intergenic']	{'feature_id': 'ENSR00001049322'}	{'effect': 'intergenic_region', 'feature_id': 'DFNA5-OSBPL3', 'feature_type': 'intergenic_region', 'gene_id': 'DFNA5-OSBPL3', 'genename': 'DFNA5-OSBPL3', 'hgvs_c': 'n.24818656A>C', 'putative_impact': 'MODIFIER'}		7_24779037_A_C
7:24832308:A:G	rs4719781	138	7:24749223:T:C(136),7:24749223:T:C(142),7:24749223:T:C(156),7:24749223:T:C(178),7:24749223:T:C(191),7:24749223:T:C(219),7:24749223:T:C(219),7:24758248:A:G(136),7:24758248:A:G(142),7:24758248:A:G(156),7:24758248:A:G(178),7:24758248:A:G(191),7:24758248:A:G(219),7:24758248:A:G(219),7:24758565:G:A(219),7:24758565:G:A(219),7:24758645:G:T(219),7:24758645:G:T(219),7:24758795:T:C(219),7:24758795:T:C(219)…	chr7:24749223..24853496	104.274	[DFNA5,OSBPL3]	wnr|Ciproflaxin 22h|BASO_Med_SSC	['wdf|Ciproflaxin 22h|MO2_SD_SFL', 'wdf|Ciproflaxin 22h|MO2_CV_SFL', 'wdf|Ciproflaxin 22h|MO2_CV_SSC', 'wdf|Ciproflaxin 22h|MO_SD_FSC', 'wdf|Ciproflaxin 22h|MO_SD_SFL', 'wdf|Ciproflaxin 22h|MO_CV_SFL', 'wdf|Ciproflaxin 22h|MO2_SD_SSC', 'wnr|KCl 17h|BASO_Med_SSC', 'wnr|Ciproflaxin 22h|BASO_Med_SSC']	1260	downstream	{'ccds_id': 'CCDS5390.1', 'feature_id': 'ENST00000313367', 'gene_id': 'ENSG00000070882', 'genename': 'OSBPL3'}	[{'distance_to_feature': '3848', 'effect': 'downstream_gene_variant', 'feature_id': 'NM_015550.3', 'feature_type': 'transcript', 'gene_id': 'OSBPL3', 'genename': 'OSBPL3', 'hgvs_c': 'c.*7494T>C', 'putative_impact': 'MODIFIER', 'transcript_biotype': 'protein_coding'}, {'distance_to_feature': '3848', 'effect': 'downstream_gene_variant', 'feature_id': 'NM_145320.2', 'feature_type': 'transcript', 'ge…		7_24792689_A_G
7:24852676:G:T	rs739625	2	7:24852676:G:T(178),7:24852676:G:T(219)	chr7:24852676..24852676	0.001	[OSBPL3]	wnr|Ciproflaxin 22h|BASO_Med_SSC	['wdf|Ciproflaxin 22h|MO2_SD_SFL', 'wnr|Water 23h|BASO_Med_SSC', 'wnr|Ciproflaxin 22h|BASO_Med_SSC']	1334	intron	{'ccds_id': 'CCDS5390.1', 'feature_id': 'ENST00000313367', 'gene_id': 'ENSG00000070882', 'genename': 'OSBPL3'}	[{'effect': 'intron_variant', 'feature_id': 'NM_015550.3', 'feature_type': 'transcript', 'gene_id': 'OSBPL3', 'genename': 'OSBPL3', 'hgvs_c': 'c.2172+2002C>A', 'putative_impact': 'MODIFIER', 'rank': '19', 'total': '22', 'transcript_biotype': 'protein_coding'}, {'effect': 'intron_variant', 'feature_id': 'NM_145320.2', 'feature_type': 'transcript', 'gene_id': 'OSBPL3', 'genename': 'OSBPL3', 'hgvs_c…		7_24813057_G_T
7:28773957:A:C	rs73075771	19	7:28773957:A:C(223),7:28773957:A:C(229),7:28773957:A:C(230),7:28773957:A:C(232),7:28773957:A:C(233),7:28774185:G:A(223),7:28774185:G:A(229),7:28774185:G:A(230),7:28774185:G:A(232),7:28774185:G:A(233),7:28774185:G:A(234),7:28776364:C:T(234)	chr7:28773957..28776364	2.408	[CREB5]	wnr|TMAO 3.5h|UK1_CV_SSC	['wnr|TMAO 3.5h|UK1_CV_SFL', 'wnr|TMAO 3.5h|UK1_CV_FSC', 'wnr|TMAO 3.5h|UK1_SD_FSC', 'wnr|TMAO 3.5h|UK1_SD_SFL', 'wnr|TMAO 3.5h|UK1_SD_SSC', 'wnr|TMAO 3.5h|UK1_CV_SSC']	325	intron	{'ccds_id': 'CCDS5417.1', 'feature_id': 'ENST00000357727', 'gene_id': 'ENSG00000146592', 'genename': 'CREB5'}	[{'effect': 'intron_variant', 'feature_id': 'NM_182898.3', 'feature_type': 'transcript', 'gene_id': 'CREB5', 'genename': 'CREB5', 'hgvs_c': 'c.702+10008A>C', 'putative_impact': 'MODIFIER', 'rank': '7', 'total': '10', 'transcript_biotype': 'protein_coding'}, {'effect': 'intron_variant', 'feature_id': 'NM_182899.4', 'feature_type': 'transcript', 'gene_id': 'CREB5', 'genename': 'CREB5', 'hgvs_c': 'c…		7_28734340_A_C
7:46335711:C:T	rs62452050	19	7:46333060:T:A(14),7:46334152:G:A(7),7:46334152:G:A(14),7:46335711:C:T(7),7:46338819:G:A(7),7:46338819:G:A(14),7:46340751:C:T(7),7:46340751:C:T(14),7:46340924:T:C(7),7:46340924:T:C(14),7:46341823:T:C(7),7:46341823:T:C(14),7:46344321:G:A(14),7:46345004:C:T(7),7:46345004:C:T(14)	chr7:46333060..46345004	11.945	[]	plt-f|KCl 17h|IPF_Med_FSC	['plt-f|H2O2 16h|IPF_SD_FSC', 'plt-f|KCl 17h|IPF_Med_FSC']	1316	downstream	{'feature_id': 'ENST00000414915', 'gene_id': 'ENSG00000229459', 'genename': 'AC023669.1'}	{'effect': 'intergenic_region', 'feature_id': 'IGFBP3-LOC730338', 'feature_type': 'intergenic_region', 'gene_id': 'IGFBP3-LOC730338', 'genename': 'IGFBP3-LOC730338', 'hgvs_c': 'n.46335711C>T', 'putative_impact': 'MODIFIER'}		7_46296113_C_T
7:92408370:C:T	rs445	51	7:92408370:C:T(20),7:92408370:C:T(20),7:92408370:C:T(20),7:92408370:C:T(20),7:92408370:C:T(20),7:92408370:C:T(20),7:92408370:C:T(20),7:92408370:C:T(20),7:92408370:C:T(20),7:92408370:C:T(20),7:92408370:C:T(44),7:92408370:C:T(130),7:92408370:C:T(130),7:92408370:C:T(130),7:92408370:C:T(130),7:92408370:C:T(130),7:92408370:C:T(130),7:92408370:C:T(130),7:92408370:C:T(130),7:92408370:C:T(130),7:92408370…	chr7:92408370..92408370	0.001	[CDK6]	wdf|Baseline|EO1_Med_SSC	['plt-f|H2O2 16h|WBC1_Med_SSC', 'plt-f|KCl 17h|WBC1_Med_SSC', 'plt-f|Pam3CSK4 19h|WBC1_Med_SSC', 'plt-f|LPS 18h|WBC1_Med_SSC', 'plt-f|Water 15h|WBC1_Med_SSC', 'plt-f|Alhydrogel 21h|WBC1_Med_SSC', 'plt-f|Water 23h|WBC1_Med_SSC', 'plt-f|Baseline|WBC1_Med_FSC', 'plt-f|Baseline|WBC1_Med_SSC', 'plt-f|Ciproflaxin 22h|WBC1_Med_SSC', 'plt-f|Chloroform 6h overnight|WBC1_Med_SSC', 'plt-f|Colchicine 20h|WBC…	1698	['regulatory', 'intron']	[{'feature_id': 'ENSR00000630288'}, {'ccds_id': 'CCDS5628.1', 'feature_id': 'ENST00000265734', 'gene_id': 'ENSG00000105810', 'genename': 'CDK6'}]	[{'effect': 'intron_variant', 'feature_id': 'NM_001145306.1', 'feature_type': 'transcript', 'gene_id': 'CDK6', 'genename': 'CDK6', 'hgvs_c': 'c.234-4225G>A', 'putative_impact': 'MODIFIER', 'rank': '2', 'total': '7', 'transcript_biotype': 'protein_coding'}, {'effect': 'intron_variant', 'feature_id': 'NM_001259.6', 'feature_type': 'transcript', 'gene_id': 'CDK6', 'genename': 'CDK6', 'hgvs_c': 'c.23…		7_92779056_C_T
7:106373646:C:T	rs342298	551	7:106338463:G:C(12),7:106338463:G:C(12),7:106338463:G:C(29),7:106338463:G:C(29),7:106338463:G:C(29),7:106338463:G:C(29),7:106338463:G:C(77),7:106338463:G:C(79),7:106338463:G:C(79),7:106338464:G:A(12),7:106338464:G:A(12),7:106338464:G:A(29),7:106338464:G:A(29),7:106338464:G:A(29),7:106338464:G:A(29),7:106338464:G:A(77),7:106338464:G:A(79),7:106338464:G:A(79),7:106338989:T:C(12),7:106338989:T:C(12)…	chr7:106338463..106374640	36.178	[]	ret|Pam3CSK4 19h|PLT_SD_SSC	['plt-f|H2O2 16h|PLT_F_Med_SSC', 'plt-f|H2O2 16h|IPF_Percentage', 'plt-f|H2O2 16h|PLT_F_SD_FSC', 'plt-f|H2O2 16h|PLT_F_Med_FSC', 'plt-f|KCl 17h|PLT_F_SD_FSC', 'plt-f|KCl 17h|PLT_F_Med_SSC', 'plt-f|KCl 17h|PLT_F_Med_FSC', 'plt-f|Pam3CSK4 19h|PLT_F_SD_SSC', 'plt-f|Pam3CSK4 19h|PLT_F_Med_FSC', 'plt-f|Pam3CSK4 19h|PLT_F_Med_SSC', 'plt-f|Pam3CSK4 19h|PLT_F_SD_FSC', 'plt-f|LPS 18h|PLT_F_SD_FSC', 'plt-f…	1387	intron,nc	{'feature_id': 'ENST00000592441', 'gene_id': 'ENSG00000243797', 'genename': 'CTB-111H14.1'}	{'effect': 'intergenic_region', 'feature_id': 'CCDC71L-PIK3CG', 'feature_type': 'intergenic_region', 'gene_id': 'CCDC71L-PIK3CG', 'genename': 'CCDC71L-PIK3CG', 'hgvs_c': 'n.106373646C>T', 'putative_impact': 'MODIFIER'}		7_106733200_C_T
7:122563755:G:C	rs6947868	28	7:122552741:A:G(65),7:122552741:A:G(96),7:122554683:T:A(65),7:122554683:T:A(96),7:122563755:G:C(65),7:122564422:T:A(65),7:122564422:T:A(96),7:122567906:T:C(65),7:122567906:T:C(96),7:122588599:G:T(65),7:122588599:G:T(96),7:122592276:T:C(65),7:122592276:T:C(96),7:122594758:T:C(65),7:122594758:T:C(96)	chr7:122552741..122594758	42.018	[]	wnr|Chloroform 1h|PLT_CV_SFL	['wnr|Chloroform 1h|PLT_CV_SSC', 'wnr|Chloroform 1h|PLT_SD_SFL', 'wnr|Chloroform 1h|PLT_CV_SFL']	338	intergenic		{'effect': 'intergenic_region', 'feature_id': 'CADPS2-TAS2R16', 'feature_type': 'intergenic_region', 'gene_id': 'CADPS2-TAS2R16', 'genename': 'CADPS2-TAS2R16', 'hgvs_c': 'n.122563755G>C', 'putative_impact': 'MODIFIER'}		7_122923701_G_A
7:128371246:C:T	rs41274144	5	7:128371246:C:T(65),7:128371246:C:T(68),7:128371246:C:T(77),7:128371246:C:T(79),7:128371246:C:T(96)	chr7:128371246..128371246	0.001	[GARIN1B]	wnr|TMAO 3.5h|PLT_CV_SSC	['wnr|TMAO 3.5h|PLT_CV_SSC', 'wnr|TMAO 3.5h|PLT_SD_SSC', 'wnr|TMAO 3.5h|PLT_SD_SFL', 'wnr|TMAO 3.5h|PLT_SD_FSC', 'wnr|TMAO 3.5h|PLT_CV_FSC', 'wnr|TMAO 3.5h|PLT_CV_SFL']	327	3_prime_UTR	{'ccds_id': 'CCDS5804.1', 'cds': {'cdna_pos': 1167, 'rel_cdna_pos': 0.68}, 'feature_id': 'ENST00000315184', 'gene_id': 'ENSG00000135248', 'genename': 'FAM71F1'}	[{'distance_to_feature': '79', 'effect': '3_prime_UTR_variant', 'feature_id': 'NM_032599.3', 'feature_type': 'transcript', 'gene_id': 'FAM71F1', 'genename': 'FAM71F1', 'hgvs_c': 'c.*79C>T', 'putative_impact': 'MODIFIER', 'rank': '7', 'total': '7', 'transcript_biotype': 'protein_coding'}, {'distance_to_feature': '79', 'effect': '3_prime_UTR_variant', 'feature_id': 'NM_001282789.1', 'feature_type':…		7_128731192_C_T
8:4096691:T:C	rs28522529	17	8:4095164:A:G(142),8:4096261:C:T(142),8:4096538:T:C(142),8:4096538:T:C(145),8:4096546:T:C(142),8:4096688:G:C(142),8:4096688:G:C(145),8:4096691:T:C(145),8:4097140:C:T(142),8:4100151:A:T(142),8:4100151:A:T(145),8:4101492:G:A(142),8:4101492:G:A(145)	chr8:4095164..4101492	6.329	[CSMD1]	wdf|Captopril 5.5h|MO2_CV_SFL	['wdf|Captopril 5.5h|MO_CV_SFL', 'wdf|Captopril 5.5h|MO2_CV_SFL']	343	intron	{'ccds_id': 'CCDS55189.1', 'feature_id': 'ENST00000537824', 'gene_id': 'ENSG00000183117', 'genename': 'CSMD1'}	{'effect': 'intron_variant', 'feature_id': 'NM_033225.5', 'feature_type': 'transcript', 'gene_id': 'CSMD1', 'genename': 'CSMD1', 'hgvs_c': 'c.415+180784A>G', 'putative_impact': 'MODIFIER', 'rank': '3', 'total': '69', 'transcript_biotype': 'protein_coding'}		8_4239169_T_C
8:6811559:C:T	rs2741658	6	8:6808020:A:T(143),8:6808020:A:T(159),8:6811149:T:G(159),8:6811559:C:T(143)	chr8:6808020..6811559	3.54	[DEFA8P]	wdf|Baseline|NE1_CV_SFL	['wdf|Baseline|NE1_CV_SFL', 'wdf|Baseline|NE4_CV_SFL']	1701	upstream	{'feature_id': 'ENST00000457582', 'gene_id': 'ENSG00000223629', 'genename': 'DEFA8P'}	[{'distance_to_feature': '2438', 'effect': 'upstream_gene_variant', 'feature_id': 'NR_073407.1', 'feature_type': 'transcript', 'gene_id': 'DEFA8P', 'genename': 'DEFA8P', 'hgvs_c': 'n.-2438G>A', 'putative_impact': 'MODIFIER', 'transcript_biotype': 'pseudogene'}, {'effect': 'intergenic_region', 'feature_id': 'DEFA8P-DEFA9P', 'feature_type': 'intergenic_region', 'gene_id': 'DEFA8P-DEFA9P', 'genename…		8_6954037_C_T
8:6812198:A:G	rs2741657	19	8:6806214:A:G(20),8:6806214:A:G(20),8:6806214:A:G(20),8:6806214:A:G(20),8:6806214:A:G(38),8:6812198:A:G(20),8:6812198:A:G(20),8:6812198:A:G(20),8:6812198:A:G(20),8:6812198:A:G(38),8:6812198:A:G(163),8:6812249:G:T(20),8:6812249:G:T(38),8:6812249:G:T(143)	chr8:6806214..6812249	6.036	[DEFA8P]	plt-f|Baseline|WBC1_Med_SSC	['plt-f|H2O2 16h|WBC1_Med_SSC', 'plt-f|KCl 17h|WBC1_Med_SSC', 'plt-f|Pam3CSK4 19h|WBC1_Med_SSC', 'plt-f|LPS 18h|WBC1_Med_SSC', 'plt-f|Water 15h|WBC1_Med_SSC', 'plt-f|Baseline|WBC_Med_SSC', 'plt-f|Baseline|WBC1_Med_SSC', 'wdf|Baseline|NE1_Med_SSC', 'wdf|Baseline|NE4_Med_SSC']	1627	['upstream', 'downstream']	[{'feature_id': 'ENST00000457582', 'gene_id': 'ENSG00000223629', 'genename': 'DEFA8P'}, {'feature_id': 'ENST00000433042', 'gene_id': 'ENSG00000233238', 'genename': 'DEFA9P'}]	[{'distance_to_feature': '3077', 'effect': 'upstream_gene_variant', 'feature_id': 'NR_073407.1', 'feature_type': 'transcript', 'gene_id': 'DEFA8P', 'genename': 'DEFA8P', 'hgvs_c': 'n.-3077T>C', 'putative_impact': 'MODIFIER', 'transcript_biotype': 'pseudogene'}, {'distance_to_feature': '4613', 'effect': 'downstream_gene_variant', 'feature_id': 'NR_073408.1', 'feature_type': 'transcript', 'gene_id'…		8_6954676_A_G
8:6815579:C:A	rs6986138	113	8:6800319:C:T(154),8:6802627:G:T(154),8:6802627:G:T(169),8:6803034:T:C(154),8:6803034:T:C(169),8:6806147:C:A(154),8:6806147:C:A(169),8:6807809:C:G(154),8:6807809:C:G(169),8:6808148:G:T(154),8:6808148:G:T(169),8:6810214:C:A(154),8:6810214:C:A(166),8:6810214:C:A(169),8:6810727:C:T(147),8:6810727:C:T(154),8:6810727:C:T(166),8:6810727:C:T(169),8:6811238:C:G(147),8:6811238:C:G(154),8:6811238:C:G(157),…	chr8:6800319..6837885	37.567	[DEFA1,DEFA1B,DEFA8P,DEFA9P,DEFA10P]	wdf|Baseline|NE4_SD_SFL	['wdf|Baseline|NE4_Med_SFL', 'wdf|Baseline|NE2_NE4_ratio', 'wdf|Baseline|NE1_SD_SFL', 'wdf|Baseline|NE4_SD_SFL']	1628	['regulatory', 'downstream']	[{'feature_id': 'ENSR00001385036'}, {'feature_id': 'ENST00000433042', 'gene_id': 'ENSG00000233238', 'genename': 'DEFA9P'}]	[{'distance_to_feature': '1232', 'effect': 'downstream_gene_variant', 'feature_id': 'NR_073408.1', 'feature_type': 'transcript', 'gene_id': 'DEFA9P', 'genename': 'DEFA9P', 'hgvs_c': 'n.*1232G>T', 'putative_impact': 'MODIFIER', 'transcript_biotype': 'pseudogene'}, {'effect': 'intergenic_region', 'feature_id': 'DEFA8P-DEFA9P', 'feature_type': 'intergenic_region', 'gene_id': 'DEFA8P-DEFA9P', 'genena…		8_6958057_C_A
8:6823565:C:G	rs2702912	45	8:6823565:C:G(20),8:6823565:C:G(20),8:6823565:C:G(20),8:6823565:C:G(20),8:6823565:C:G(20),8:6823565:C:G(20),8:6823565:C:G(20),8:6823565:C:G(38),8:6823565:C:G(138),8:6823565:C:G(138),8:6823565:C:G(163),8:6823565:C:G(168),8:6823565:C:G(183),8:6825295:G:A(20),8:6825295:G:A(20),8:6825295:G:A(20),8:6825295:G:A(20),8:6825295:G:A(20),8:6825295:G:A(20),8:6825295:G:A(20),8:6825295:G:A(38),8:6825295:G:A(13…	chr8:6823565..6825496	1.932	[]	plt-f|Baseline|WBC1_Med_SSC	['plt-f|H2O2 16h|WBC1_Med_SSC', 'plt-f|Pam3CSK4 19h|WBC1_Med_SSC', 'plt-f|LPS 18h|WBC1_Med_SSC', 'plt-f|Water 15h|WBC1_Med_SSC', 'plt-f|Water 23h|WBC1_Med_SSC', 'plt-f|Baseline|WBC_Med_SSC', 'plt-f|Baseline|WBC1_Med_SSC', 'plt-f|Ciproflaxin 22h|WBC1_Med_SSC', 'plt-f|Colchicine 20h|WBC1_Med_SSC', 'wdf|LPS 18h|NE4_Med_SSC', 'wdf|Baseline|NE1_Med_SSC', 'wdf|Baseline|EO2_Med_SFL', 'wdf|Baseline|NE4_M…	1638	downstream	{'feature_id': 'ENST00000455014', 'gene_id': 'ENSG00000233531', 'genename': 'DEFA10P'}	[{'distance_to_feature': '2098', 'effect': 'downstream_gene_variant', 'feature_id': 'NR_029386.1', 'feature_type': 'transcript', 'gene_id': 'DEFA10P', 'genename': 'DEFA10P', 'hgvs_c': 'n.*2098G>C', 'putative_impact': 'MODIFIER', 'transcript_biotype': 'pseudogene'}, {'effect': 'intergenic_region', 'feature_id': 'DEFA9P-DEFA10P', 'feature_type': 'intergenic_region', 'gene_id': 'DEFA9P-DEFA10P', 'ge…		8_6966043_C_G
8:6828115:G:T	rs2615764	110	8:6821617:T:C(20),8:6821617:T:C(20),8:6821617:T:C(20),8:6821617:T:C(20),8:6821617:T:C(20),8:6821617:T:C(20),8:6821617:T:C(38),8:6821617:T:C(159),8:6821617:T:C(163),8:6821617:T:C(168),8:6822040:G:A(20),8:6822040:G:A(20),8:6822040:G:A(20),8:6822040:G:A(20),8:6822040:G:A(20),8:6822040:G:A(20),8:6822040:G:A(20),8:6822040:G:A(20),8:6822040:G:A(38),8:6822040:G:A(143),8:6822040:G:A(163),8:6822040:G:A(16…	chr8:6821617..6829137	7.521	[DEFA10P]	plt-f|Baseline|WBC1_Med_SSC	['plt-f|H2O2 16h|WBC1_Med_SSC', 'plt-f|KCl 17h|WBC1_Med_SSC', 'plt-f|Pam3CSK4 19h|WBC_Med_SSC', 'plt-f|Pam3CSK4 19h|WBC1_Med_SSC', 'plt-f|LPS 18h|WBC1_Med_SSC', 'plt-f|Water 15h|WBC1_Med_SSC', 'plt-f|Water 23h|WBC1_Med_SSC', 'plt-f|Baseline|WBC_Med_SSC', 'plt-f|Baseline|WBC1_Med_SSC', 'plt-f|Colchicine 20h|WBC1_Med_SSC', 'wdf|LPS 18h|NE4_Med_SSC', 'wdf|Baseline|NE4_CV_SFL', 'wdf|Baseline|NE1_Med_…	1662	upstream	{'feature_id': 'ENST00000455014', 'gene_id': 'ENSG00000233531', 'genename': 'DEFA10P'}	[{'distance_to_feature': '1480', 'effect': 'upstream_gene_variant', 'feature_id': 'NR_029386.1', 'feature_type': 'transcript', 'gene_id': 'DEFA10P', 'genename': 'DEFA10P', 'hgvs_c': 'n.-1480C>A', 'putative_impact': 'MODIFIER', 'transcript_biotype': 'pseudogene'}, {'effect': 'intergenic_region', 'feature_id': 'DEFA10P-DEFA1', 'feature_type': 'intergenic_region', 'gene_id': 'DEFA10P-DEFA1', 'genena…		8_6970593_G_T
8:6879879:C:G	rs62487513	50	8:6878837:G:A(147),8:6878837:G:A(147),8:6878837:G:A(154),8:6878837:G:A(157),8:6878837:G:A(157),8:6878837:G:A(160),8:6878837:G:A(166),8:6878837:G:A(169),8:6879879:C:G(147),8:6879879:C:G(147),8:6879879:C:G(147),8:6879879:C:G(157),8:6879879:C:G(157),8:6879879:C:G(157),8:6879879:C:G(157),8:6879879:C:G(160),8:6879879:C:G(166),8:6879879:C:G(169),8:6880094:C:A(147),8:6880094:C:A(147),8:6880094:C:A(147),…	chr8:6878837..6880521	1.685	[]	wdf|Baseline|NE4_SD_SFL	['wdf|LPS 18h|NE4_Med_SFL', 'wdf|LPS 18h|NE1_Med_SFL', 'wdf|Baseline|NE4_Med_SFL', 'wdf|Baseline|NE2_NE4_ratio', 'wdf|Baseline|NE2_Count', 'wdf|Baseline|NE1_Med_SFL', 'wdf|Baseline|NE1_SD_SFL', 'wdf|Baseline|NE2_Med_FSC', 'wdf|Baseline|NE2_Percentage', 'wdf|Baseline|NE4_SD_SFL', 'wdf|Water 15h|NE1_Med_SFL', 'wdf|Water 15h|NE4_Med_SFL', 'wdf|Water 23h|NE3_Med_SFL', 'wdf|Water 23h|NE1_Med_SFL']	1593	upstream	[{'ccds_id': 'CCDS5962.1', 'feature_id': 'ENST00000327857', 'gene_id': 'ENSG00000239839', 'genename': 'DEFA3'}, {'ccds_id': 'CCDS43691.1', 'feature_id': 'ENST00000535841', 'gene_id': 'ENSG00000240247', 'genename': 'DEFA1B'}]	[{'distance_to_feature': '4063', 'effect': 'upstream_gene_variant', 'feature_id': 'NM_005217.3', 'feature_type': 'transcript', 'gene_id': 'DEFA3', 'genename': 'DEFA3', 'hgvs_c': 'c.-5507G>C', 'putative_impact': 'MODIFIER', 'transcript_biotype': 'protein_coding'}, {'distance_to_feature': '4056', 'effect': 'upstream_gene_variant', 'feature_id': 'NM_001042500.1.3', 'feature_type': 'transcript', 'gen…		8_7022357_C_CT
8:6880594:C:T	rs4512398	8	8:6880575:T:C(143),8:6880575:T:C(143),8:6880575:T:C(159),8:6880575:T:C(159),8:6880594:C:T(143),8:6880594:C:T(159),8:6880594:C:T(159)	chr8:6880575..6880594	0.02	[]	wdf|Baseline|NE4_CV_SFL	['wdf|Nigericin 0.5h|NE4_CV_SFL', 'wdf|Baseline|NE1_CV_SFL', 'wdf|Baseline|NE4_CV_SFL', 'wdf|Dapa 2h|NE1_CV_SFL']	1586	upstream	[{'ccds_id': 'CCDS5962.1', 'feature_id': 'ENST00000327857', 'gene_id': 'ENSG00000239839', 'genename': 'DEFA3'}, {'ccds_id': 'CCDS43691.1', 'feature_id': 'ENST00000535841', 'gene_id': 'ENSG00000240247', 'genename': 'DEFA1B'}]	[{'distance_to_feature': '4778', 'effect': 'upstream_gene_variant', 'feature_id': 'NM_005217.3', 'feature_type': 'transcript', 'gene_id': 'DEFA3', 'genename': 'DEFA3', 'hgvs_c': 'c.-6222G>A', 'putative_impact': 'MODIFIER', 'transcript_biotype': 'protein_coding'}, {'distance_to_feature': '4771', 'effect': 'upstream_gene_variant', 'feature_id': 'NM_001042500.1.3', 'feature_type': 'transcript', 'gen…		8_7023072_C_T
8:6880925:A:G	rs7826487	58	8:6880925:A:G(20),8:6880925:A:G(20),8:6880925:A:G(20),8:6880925:A:G(20),8:6880925:A:G(20),8:6880925:A:G(20),8:6880925:A:G(38),8:6880925:A:G(138),8:6880925:A:G(138),8:6880925:A:G(138),8:6880925:A:G(138),8:6880925:A:G(138),8:6880925:A:G(138),8:6880925:A:G(138),8:6880925:A:G(163),8:6880925:A:G(163),8:6880925:A:G(163),8:6880925:A:G(163),8:6880925:A:G(163),8:6880925:A:G(163),8:6880925:A:G(163),8:68809…	chr8:6880925..6881395	0.471	[]	plt-f|Baseline|WBC1_Med_SSC	['plt-f|H2O2 16h|WBC1_Med_SSC', 'plt-f|Pam3CSK4 19h|WBC1_Med_SSC', 'plt-f|LPS 18h|WBC1_Med_SSC', 'plt-f|Water 15h|WBC1_Med_SSC', 'plt-f|Alhydrogel 21h|WBC1_Med_SSC', 'plt-f|Water 23h|WBC1_Med_SSC', 'plt-f|Baseline|WBC_Med_SSC', 'plt-f|Baseline|WBC1_Med_SSC', 'plt-f|Ciproflaxin 22h|WBC1_Med_SSC', 'plt-f|Colchicine 20h|WBC1_Med_SSC', 'wdf|LPS 18h|NE1_Med_SSC', 'wdf|LPS 18h|NE4_Med_SSC', 'wdf|KCl 17…	1621	intergenic		{'effect': 'intergenic_region', 'feature_id': 'DEFA1.3-DEFA11P', 'feature_type': 'intergenic_region', 'gene_id': 'DEFA1.3-DEFA11P', 'genename': 'DEFA1-DEFA11P', 'hgvs_c': 'n.6880925A>G', 'putative_impact': 'MODIFIER'}		8_7023403_A_G
8:6881155:T:C	rs71509230	4	8:6878090:A:G(123),8:6878090:A:G(166),8:6879135:C:T(123),8:6881155:T:C(166)	chr8:6878090..6881155	3.066	[]	wdf|Baseline|NE2_Med_SFL	['wdf|Baseline|NE2_NE4_ratio', 'wdf|Baseline|NE2_Med_SFL']	1597	intergenic		[{'distance_to_feature': '4968', 'effect': 'downstream_gene_variant', 'feature_id': 'NR_073421.2', 'feature_type': 'transcript', 'gene_id': 'DEFA11P', 'genename': 'DEFA11P', 'hgvs_c': 'n.*4968A>G', 'putative_impact': 'MODIFIER', 'transcript_biotype': 'pseudogene'}, {'effect': 'intergenic_region', 'feature_id': 'DEFA1.3-DEFA11P', 'feature_type': 'intergenic_region', 'gene_id': 'DEFA1.3-DEFA11P', '…		8_7023633_T_C
8:6889881:A:G	rs11786781	70	8:6889881:A:G(20),8:6889881:A:G(20),8:6889881:A:G(163),8:6889881:A:G(168),8:6889881:A:G(168),8:6890077:T:C(20),8:6890077:T:C(20),8:6890077:T:C(20),8:6890077:T:C(20),8:6890077:T:C(138),8:6890077:T:C(163),8:6890077:T:C(163),8:6890077:T:C(168),8:6890077:T:C(168),8:6891971:C:G(20),8:6891971:C:G(20),8:6891971:C:G(20),8:6891971:C:G(20),8:6891971:C:G(20),8:6891971:C:G(163),8:6891971:C:G(163),8:6891971:C…	chr8:6889881..6895173	5.293	[]	plt-f|Baseline|WBC1_Med_SSC	['plt-f|Water 15h|WBC1_Med_SSC', 'plt-f|Water 23h|WBC1_Med_SSC', 'plt-f|Baseline|WBC_Med_SSC', 'plt-f|Baseline|WBC1_Med_SSC', 'wdf|Baseline|NE1_Med_SSC', 'wdf|Baseline|NE4_Med_SSC', 'wdf|Water 15h|NE4_Med_SSC', 'wdf|Water 15h|NE2_Med_SSC', 'wdf|Pam3CSK4 19h|NE4_Med_SSC', 'wdf|H2O2 16h|NE1_Med_SSC']	1553	upstream	{'feature_id': 'ENST00000446470', 'gene_id': 'ENSG00000234178', 'genename': 'DEFA11P'}	[{'distance_to_feature': '2870', 'effect': 'upstream_gene_variant', 'feature_id': 'NR_073421.2', 'feature_type': 'transcript', 'gene_id': 'DEFA11P', 'genename': 'DEFA11P', 'hgvs_c': 'n.-2870T>C', 'putative_impact': 'MODIFIER', 'transcript_biotype': 'pseudogene'}, {'effect': 'intergenic_region', 'feature_id': 'DEFA11P-DEFA5', 'feature_type': 'intergenic_region', 'gene_id': 'DEFA11P-DEFA5', 'genena…		8_7032359_A_G
8:6895527:G:C	rs34219797	31	8:6893737:G:A(166),8:6893753:G:A(166),8:6893955:G:T(123),8:6894050:G:A(123),8:6894406:T:C(123),8:6894817:G:T(123),8:6894817:G:T(166),8:6895259:G:T(166),8:6895527:G:C(123),8:6895822:T:C(166),8:6895876:T:C(166),8:6896059:A:C(123),8:6896059:A:C(166),8:6896146:G:C(123),8:6896146:G:C(166),8:6896161:T:G(123),8:6896161:T:G(166),8:6896167:A:G(123),8:6896167:A:G(166),8:6896233:C:T(123),8:6896233:C:T(166)	chr8:6893737..6896233	2.497	[]	wdf|Baseline|NE2_NE4_ratio	['wdf|Baseline|NE2_NE4_ratio', 'wdf|Baseline|NE2_Med_SFL']	1678	downstream	{'feature_id': 'ENST00000382676', 'gene_id': 'ENSG00000206042', 'genename': 'DEFA7P'}	{'effect': 'intergenic_region', 'feature_id': 'DEFA11P-DEFA5', 'feature_type': 'intergenic_region', 'gene_id': 'DEFA11P-DEFA5', 'genename': 'DEFA11P-DEFA5', 'hgvs_c': 'n.6895527G>C', 'putative_impact': 'MODIFIER'}		8_7038005_G_C
8:6900336:G:A	rs10086568	221	8:6900336:G:A(20),8:6900336:G:A(20),8:6900336:G:A(20),8:6900336:G:A(20),8:6900336:G:A(20),8:6900336:G:A(36),8:6900336:G:A(38),8:6900336:G:A(138),8:6900336:G:A(138),8:6900336:G:A(138),8:6900336:G:A(163),8:6900336:G:A(163),8:6900336:G:A(163),8:6900336:G:A(163),8:6900336:G:A(168),8:6900336:G:A(168),8:6900336:G:A(168),8:6900336:G:A(168),8:6900438:C:A(147),8:6900438:C:A(147),8:6900438:C:A(157),8:69004…	chr8:6900336..6904329	3.994	[]	plt-f|Baseline|WBC1_Med_SSC	['plt-f|H2O2 16h|WBC1_Med_SSC', 'plt-f|KCl 17h|WBC1_CV_SSC', 'plt-f|KCl 17h|WBC1_Med_SSC', 'plt-f|Pam3CSK4 19h|WBC1_Med_SSC', 'plt-f|LPS 18h|WBC1_Med_SSC', 'plt-f|Water 15h|WBC1_Med_SSC', 'plt-f|Water 23h|WBC1_Med_SSC', 'plt-f|Baseline|WBC_Med_SSC', 'plt-f|Baseline|WBC1_Med_SSC', 'wdf|KCl 17h|NE1_Med_SSC', 'wdf|KCl 17h|NE4_Med_SSC', 'wdf|Baseline|NE1_Med_SSC', 'wdf|Baseline|NE4_Med_SSC', 'wdf|Wat…	1690	upstream	{'feature_id': 'ENST00000382676', 'gene_id': 'ENSG00000206042', 'genename': 'DEFA7P'}	{'effect': 'intergenic_region', 'feature_id': 'DEFA11P-DEFA5', 'feature_type': 'intergenic_region', 'gene_id': 'DEFA11P-DEFA5', 'genename': 'DEFA11P-DEFA5', 'hgvs_c': 'n.6900336G>A', 'putative_impact': 'MODIFIER'}		8_7042814_G_A
8:6901020:G:A	rs4841819	114	8:6896883:G:C(147),8:6896883:G:C(157),8:6897352:G:C(147),8:6897352:G:C(157),8:6897512:G:A(147),8:6897512:G:A(157),8:6897885:C:T(147),8:6897885:C:T(157),8:6898034:G:A(147),8:6898034:G:A(157),8:6898115:C:T(147),8:6898115:C:T(157),8:6898191:C:A(147),8:6898191:C:A(157),8:6898232:A:G(147),8:6898232:A:G(157),8:6898306:T:A(147),8:6898306:T:A(157),8:6898344:C:T(147),8:6898344:C:T(157),8:6898998:T:C(147),…	chr8:6896883..6904301	7.419	[]	wdf|Baseline|NE4_Med_SFL	['wdf|LPS 18h|NE4_Med_SFL', 'wdf|LPS 18h|NE1_Med_SFL', 'wdf|KCl 17h|NE1_Med_SFL', 'wdf|Baseline|NE4_Med_FSC', 'wdf|Baseline|NE4_Med_SFL', 'wdf|Baseline|NE1_Med_SFL', 'wdf|Water 15h|NE1_Med_SFL', 'wdf|Water 15h|NE4_Med_SFL', 'wdf|Water 23h|NE1_Med_SFL', 'wdf|Pam3CSK4 19h|NE1_Med_SFL', 'wdf|Pam3CSK4 19h|NE4_Med_SFL', 'wdf|H2O2 16h|NE1_Med_SFL']	1567	upstream	{'feature_id': 'ENST00000382676', 'gene_id': 'ENSG00000206042', 'genename': 'DEFA7P'}	{'effect': 'intergenic_region', 'feature_id': 'DEFA11P-DEFA5', 'feature_type': 'intergenic_region', 'gene_id': 'DEFA11P-DEFA5', 'genename': 'DEFA11P-DEFA5', 'hgvs_c': 'n.6901020G>A', 'putative_impact': 'MODIFIER'}		8_7043498_G_GAGGCAGCGTGGGGCAGGGCA
8:37030919:C:T	rs7005136	13	8:37020255:C:G(17),8:37023612:C:G(17),8:37023909:C:T(17),8:37027184:T:C(17),8:37027184:T:C(60),8:37030919:C:T(60),8:37031726:C:T(60)	chr8:37020255..37031726	11.472	[]	plt-f|Nigericin 6h overnight|RBC_SD_FSC	['plt-f|Nigericin 6h overnight|RBC_SD_FSC', 'plt-f|Nigericin 6h overnight|RBC_CV_FSC']	964	intergenic		{'effect': 'intron_variant', 'feature_id': 'NR_031672.1.3', 'feature_type': 'transcript', 'gene_id': 'MIR1268A.3', 'genename': 'MIR1268A', 'hgvs_c': 'n.19+51430C>T', 'putative_impact': 'MODIFIER', 'rank': '1', 'total': '2', 'transcript_biotype': 'pseudogene'}		8_37173401_C_T
8:57281531:T:A	rs4738479	9	8:57281531:T:A(229),8:57281531:T:A(233)	chr8:57281531..57281531	0.001	[]	wnr|Nigericin 7.5h|UK1_SD_FSC	['wnr|Nigericin 7.5h|UK1_SD_SSC', 'wnr|Nigericin 7.5h|UK1_CV_SSC', 'wnr|Nigericin 7.5h|UK1_CV_SFL', 'wnr|Nigericin 7.5h|UK1_CV_FSC', 'wnr|Nigericin 7.5h|UK1_SD_FSC', 'wnr|Nigericin 7.5h|UK1_SD_SFL']	307	downstream	{'feature_id': 'ENST00000524136', 'gene_id': 'ENSG00000253542', 'genename': 'SDR16C6P'}	{'effect': 'intergenic_region', 'feature_id': 'SDR16C5-SDR16C6P', 'feature_type': 'intergenic_region', 'gene_id': 'SDR16C5-SDR16C6P', 'genename': 'SDR16C5-SDR16C6P', 'hgvs_c': 'n.57281531T>A', 'putative_impact': 'MODIFIER'}		8_56368972_T_A
9:7015133:A:G	rs10975974	2	9:7008680:C:T(117),9:7015133:A:G(134)	chr9:7008680..7015133	6.454	[KDM4C]	wdf|Baseline|MO2_Med_SSC	['wdf|Baseline|MO_Med_SSC', 'wdf|Baseline|MO2_Med_SSC']	1688	intron	{'ccds_id': 'CCDS6471.1', 'feature_id': 'ENST00000381309', 'gene_id': 'ENSG00000107077', 'genename': 'KDM4C'}	[{'distance_to_feature': '726', 'effect': 'downstream_gene_variant', 'feature_id': 'NR_130707.1', 'feature_type': 'transcript', 'gene_id': 'KDM4C', 'genename': 'KDM4C', 'hgvs_c': 'n.*726A>G', 'putative_impact': 'MODIFIER', 'transcript_biotype': 'pseudogene'}, {'effect': 'intron_variant', 'feature_id': 'NM_015061.3', 'feature_type': 'transcript', 'gene_id': 'KDM4C', 'genename': 'KDM4C', 'hgvs_c': …		9_7015133_A_G
9:9744225:A:C	rs80353904	7	9:9701769:G:A(176),9:9701769:G:A(185),9:9744225:A:C(185)	chr9:9701769..9744225	42.457	[PTPRD]	wdf|Nigericin 7.5h|EO2_CV_SSC	['wdf|Nigericin 7.5h|EO2_CV_SSC', 'wdf|Nigericin 7.5h|EO2_SD_SSC']	351	intron	{'ccds_id': 'CCDS43786.1', 'feature_id': 'ENST00000381196', 'gene_id': 'ENSG00000153707', 'genename': 'PTPRD'}	{'effect': 'intron_variant', 'feature_id': 'NM_002839.3', 'feature_type': 'transcript', 'gene_id': 'PTPRD', 'genename': 'PTPRD', 'hgvs_c': 'c.-325-9654T>G', 'putative_impact': 'MODIFIER', 'rank': '6', 'total': '45', 'transcript_biotype': 'protein_coding'}		9_9744225_A_C
9:14499087:T:A	rs4740576	4	9:14499087:T:A(65),9:14499087:T:A(68),9:14499087:T:A(96)	chr9:14499087..14499087	0.001	[]	wnr|Captopril 5.5h|PLT_SD_FSC	['wnr|Captopril 5.5h|PLT_SD_SSC', 'wnr|Captopril 5.5h|PLT_CV_FSC', 'wnr|Captopril 5.5h|PLT_CV_SFL', 'wnr|Captopril 5.5h|PLT_SD_SFL', 'wnr|Captopril 5.5h|PLT_SD_FSC']	351	intergenic		{'effect': 'intergenic_region', 'feature_id': 'NFIB-ZDHHC21', 'feature_type': 'intergenic_region', 'gene_id': 'NFIB-ZDHHC21', 'genename': 'NFIB-ZDHHC21', 'hgvs_c': 'n.14499087T>A', 'putative_impact': 'MODIFIER'}		9_14499089_T_A
9:14514274:C:T	rs4741387	32	9:14488950:A:G(65),9:14488950:A:G(79),9:14488950:A:G(96),9:14494177:A:G(65),9:14494177:A:G(79),9:14494177:A:G(96),9:14502969:A:G(65),9:14502969:A:G(79),9:14502969:A:G(96),9:14511811:G:A(65),9:14511811:G:A(77),9:14511811:G:A(79),9:14511811:G:A(96),9:14514274:C:T(65),9:14514274:C:T(77),9:14514274:C:T(96)	chr9:14488950..14514274	25.325	[]	wnr|Captopril 5.5h|PLT_SD_SSC	['wnr|Captopril 5.5h|PLT_SD_SSC', 'wnr|Captopril 5.5h|PLT_CV_SSC', 'wnr|Captopril 5.5h|PLT_CV_FSC', 'wnr|Captopril 5.5h|PLT_CV_SFL', 'wnr|Captopril 5.5h|PLT_SD_SFL', 'wnr|Captopril 5.5h|PLT_SD_FSC']	360	intergenic		{'effect': 'intergenic_region', 'feature_id': 'NFIB-ZDHHC21', 'feature_type': 'intergenic_region', 'gene_id': 'NFIB-ZDHHC21', 'genename': 'NFIB-ZDHHC21', 'hgvs_c': 'n.14514274C>T', 'putative_impact': 'MODIFIER'}		9_14514276_C_T
10:3139540:A:G	rs34538474	173	10:3137445:G:A(38),10:3137445:G:A(120),10:3137445:G:A(123),10:3137445:G:A(123),10:3137445:G:A(143),10:3137445:G:A(143),10:3137445:G:A(143),10:3137445:G:A(146),10:3137445:G:A(147),10:3137445:G:A(154),10:3137445:G:A(154),10:3137445:G:A(154),10:3137445:G:A(154),10:3137445:G:A(160),10:3137445:G:A(160),10:3137445:G:A(160),10:3137445:G:A(160),10:3137445:G:A(160),10:3137445:G:A(160),10:3137445:G:A(166),…	chr10:3137445..3139540	2.096	[PFKP]	wdf|KCl 17h|NE2_NE4_ratio	['plt-f|Ciproflaxin 22h|WBC2_Med_SSC', 'wdf|KCl 17h|NE4_Med_SFL', 'wdf|KCl 17h|NE2_NE4_ratio', 'wdf|KCl 17h|NE4_SD_SFL', 'wdf|KCl 17h|NE4_CV_SFL', 'wdf|KCl 17h|NE2_Percentage', 'wdf|KCl 17h|NE2_Count', 'wdf|Alhydrogel 21h|NE4_SD_SFL', 'wdf|Alhydrogel 21h|NE2_NE4_ratio', 'wdf|Alhydrogel 21h|NE4_CV_SFL', 'wdf|Alhydrogel 21h|NE2_Percentage', 'wdf|Water 15h|NE2_Percentage', 'wdf|Water 15h|NE2_NE4_rat…	1339	intron	{'ccds_id': 'CCDS7059.1', 'feature_id': 'ENST00000381125', 'gene_id': 'ENSG00000067057', 'genename': 'PFKP'}	[{'effect': 'intron_variant', 'feature_id': 'NM_002627.4', 'feature_type': 'transcript', 'gene_id': 'PFKP', 'genename': 'PFKP', 'hgvs_c': 'c.187-1927A>G', 'putative_impact': 'MODIFIER', 'rank': '2', 'total': '21', 'transcript_biotype': 'protein_coding'}, {'effect': 'intron_variant', 'feature_id': 'NM_001323068.1', 'feature_type': 'transcript', 'gene_id': 'PFKP', 'genename': 'PFKP', 'hgvs_c': 'c.1…		10_3097348_A_G
10:71094504:T:C	rs17476364	14	10:71094504:T:C(28),10:71094504:T:C(28),10:71094504:T:C(28),10:71094504:T:C(28),10:71094504:T:C(88),10:71094504:T:C(88),10:71094504:T:C(88),10:71099109:A:G(28),10:71099109:A:G(88),10:71099109:A:G(88),10:71099109:A:G(88)	chr10:71094504..71099109	4.606	[HK1]	ret|Alhydrogel 21h|RBC1_CV_SFL	['ret|Colchicine 20h|RBC1_CV_SFL', 'ret|H2O2 16h|RBC1_CV_SFL', 'ret|H2O2 16h|RBC_CV_SFL', 'ret|LPS 18h|RBC_CV_SFL', 'ret|LPS 18h|RBC1_CV_SFL', 'ret|Water 23h|RBC_CV_SFL', 'ret|Water 23h|RBC1_CV_SFL', 'ret|KCl 17h|RBC1_CV_SFL', 'ret|KCl 17h|RBC_CV_SFL', 'ret|Alhydrogel 21h|RBC_CV_SFL', 'ret|Alhydrogel 21h|RBC1_CV_SFL']	1346	['regulatory', 'intron']	[{'feature_id': 'ENSR00000116325'}, {'ccds_id': 'CCDS7289.1', 'feature_id': 'ENST00000404387', 'gene_id': 'ENSG00000156515', 'genename': 'HK1'}]	[{'effect': 'intron_variant', 'feature_id': 'NM_001322365.1', 'feature_type': 'transcript', 'gene_id': 'HK1', 'genename': 'HK1', 'hgvs_c': 'c.169-9079T>C', 'putative_impact': 'MODIFIER', 'rank': '6', 'total': '22', 'transcript_biotype': 'protein_coding'}, {'effect': 'intron_variant', 'feature_id': 'NM_001322364.1', 'feature_type': 'transcript', 'gene_id': 'HK1', 'genename': 'HK1', 'hgvs_c': 'c.76…		10_69334748_T_C
10:71099986:A:G	rs6480403	7	10:71098195:G:T(143),10:71098195:G:T(154),10:71099986:A:G(143),10:71099986:A:G(154)	chr10:71098195..71099986	1.792	[HK1]	wdf|Water 15h|NE4_SD_SFL	['wdf|Water 15h|NE4_CV_SFL', 'wdf|Water 15h|NE4_SD_SFL', 'wdf|Water 23h|NE2_NE4_ratio', 'wdf|Water 23h|NE4_SD_SFL']	1417	intron	{'ccds_id': 'CCDS7289.1', 'feature_id': 'ENST00000404387', 'gene_id': 'ENSG00000156515', 'genename': 'HK1'}	[{'effect': 'intron_variant', 'feature_id': 'NM_001322365.1', 'feature_type': 'transcript', 'gene_id': 'HK1', 'genename': 'HK1', 'hgvs_c': 'c.169-3597A>G', 'putative_impact': 'MODIFIER', 'rank': '6', 'total': '22', 'transcript_biotype': 'protein_coding'}, {'effect': 'intron_variant', 'feature_id': 'NM_001322364.1', 'feature_type': 'transcript', 'gene_id': 'HK1', 'genename': 'HK1', 'hgvs_c': 'c.76…		10_69340230_A_G
10:71100371:A:G	rs10998729	161	10:71100116:A:G(143),10:71100116:A:G(143),10:71100116:A:G(143),10:71100116:A:G(143),10:71100116:A:G(143),10:71100116:A:G(143),10:71100116:A:G(154),10:71100116:A:G(154),10:71100116:A:G(154),10:71100116:A:G(154),10:71100116:A:G(154),10:71100116:A:G(154),10:71100116:A:G(154),10:71100116:A:G(159),10:71100116:A:G(160),10:71100116:A:G(160),10:71100116:A:G(166),10:71100116:A:G(166),10:71100116:A:G(166),…	chr10:71100116..71131638	31.523	[HK1]	wdf|Water 15h|NE4_SD_SFL	['plt-f|Alhydrogel 21h|WBC_Med_FSC', 'wdf|KCl 17h|NE1_SD_SFL', 'wdf|KCl 17h|NE2_NE4_ratio', 'wdf|KCl 17h|NE4_SD_SFL', 'wdf|KCl 17h|NE4_CV_SFL', 'wdf|Alhydrogel 21h|NE4_SD_SFL', 'wdf|Alhydrogel 21h|NE2_NE4_ratio', 'wdf|Alhydrogel 21h|NE4_CV_SFL', 'wdf|Water 15h|NE1_CV_SFL', 'wdf|Water 15h|NE1_SD_SFL', 'wdf|Water 15h|NE4_CV_SFL', 'wdf|Water 15h|NE2_NE4_ratio', 'wdf|Water 15h|NE4_SD_SFL', 'wdf|Water…	1394	intron	{'ccds_id': 'CCDS7289.1', 'feature_id': 'ENST00000404387', 'gene_id': 'ENSG00000156515', 'genename': 'HK1'}	[{'effect': 'intron_variant', 'feature_id': 'NM_001322365.1', 'feature_type': 'transcript', 'gene_id': 'HK1', 'genename': 'HK1', 'hgvs_c': 'c.169-3212A>G', 'putative_impact': 'MODIFIER', 'rank': '6', 'total': '22', 'transcript_biotype': 'protein_coding'}, {'effect': 'intron_variant', 'feature_id': 'NM_001322364.1', 'feature_type': 'transcript', 'gene_id': 'HK1', 'genename': 'HK1', 'hgvs_c': 'c.76…		10_69340615_A_G
10:71109406:T:C	rs6480404	799	10:71098295:T:A(143),10:71098295:T:A(154),10:71098295:T:A(154),10:71098295:T:A(154),10:71098295:T:A(160),10:71098295:T:A(166),10:71099913:T:C(143),10:71099913:T:C(143),10:71099913:T:C(154),10:71099913:T:C(154),10:71099913:T:C(154),10:71099913:T:C(160),10:71099913:T:C(166),10:71099913:T:C(166),10:71100782:T:C(143),10:71100782:T:C(154),10:71100782:T:C(154),10:71100782:T:C(154),10:71100782:T:C(160),…	chr10:71098295..71128875	30.581	[HK1]	wdf|Alhydrogel 21h|NE4_SD_SFL	['plt-f|Water 23h|WBC2_SD_SSC', 'wdf|KCl 17h|NE1_SD_SFL', 'wdf|KCl 17h|NE2_NE4_ratio', 'wdf|KCl 17h|NE4_SD_SFL', 'wdf|KCl 17h|NE4_CV_SFL', 'wdf|KCl 17h|NE2_Percentage', 'wdf|Alhydrogel 21h|NE4_SD_SFL', 'wdf|Alhydrogel 21h|NE2_NE4_ratio', 'wdf|Alhydrogel 21h|NE4_CV_SFL', 'wdf|Alhydrogel 21h|NE2_Percentage', 'wdf|Water 15h|NE2_Percentage', 'wdf|Water 15h|NE1_CV_SFL', 'wdf|Water 15h|NE1_SD_SFL', 'wd…	1378	['regulatory', 'intron']	[{'feature_id': 'ENSR00000356430'}, {'ccds_id': 'CCDS7289.1', 'feature_id': 'ENST00000404387', 'gene_id': 'ENSG00000156515', 'genename': 'HK1'}]	[{'effect': 'intron_variant', 'feature_id': 'NM_001322365.1', 'feature_type': 'transcript', 'gene_id': 'HK1', 'genename': 'HK1', 'hgvs_c': 'c.331+5661T>C', 'putative_impact': 'MODIFIER', 'rank': '7', 'total': '22', 'transcript_biotype': 'protein_coding'}, {'effect': 'intron_variant', 'feature_id': 'NM_001322364.1', 'feature_type': 'transcript', 'gene_id': 'HK1', 'genename': 'HK1', 'hgvs_c': 'c.23…		10_69349650_T_C
11:972270:C:T	rs7933889	130	11:935578:A:G(6),11:937176:T:C(6),11:963855:G:C(6),11:963855:G:C(18),11:963863:A:C(6),11:963863:A:C(18),11:963936:T:C(6),11:963936:T:C(18),11:963980:A:C(6),11:963980:A:C(18),11:964271:C:G(6),11:964271:C:G(18),11:969517:T:C(6),11:969517:T:C(18),11:969818:C:T(6),11:969818:C:T(18),11:970029:C:T(6),11:970029:C:T(18),11:970373:G:C(6),11:970373:G:C(18),11:970405:G:A(6),11:970405:G:A(18),11:970490:C:A(6…	chr11:935578..982294	46.717	[AP2A2]	wnr|Ciproflaxin 22h|WBC2_SD_SFL	['wnr|Ciproflaxin 22h|WBC2_SD_SFL', 'wnr|Ciproflaxin 22h|WBC2_CV_SFL']	1358	intron	{'ccds_id': 'CCDS44512.1', 'feature_id': 'ENST00000448903', 'gene_id': 'ENSG00000183020', 'genename': 'AP2A2'}	[{'effect': 'intron_variant', 'feature_id': 'NM_001242837.1', 'feature_type': 'transcript', 'gene_id': 'AP2A2', 'genename': 'AP2A2', 'hgvs_c': 'c.473+15C>T', 'putative_impact': 'MODIFIER', 'rank': '4', 'total': '21', 'transcript_biotype': 'protein_coding'}, {'effect': 'intron_variant', 'feature_id': 'NM_012305.3', 'feature_type': 'transcript', 'gene_id': 'AP2A2', 'genename': 'AP2A2', 'hgvs_c': 'c…		11_972270_C_T
11:11548147:A:G	rs10831631	22	11:11530672:T:C(162),11:11531547:A:C(162),11:11532231:C:T(162),11:11532294:T:C(162),11:11533194:G:A(162),11:11533727:A:T(162),11:11535643:C:T(162),11:11539422:T:C(162),11:11548147:A:G(150),11:11554562:T:C(162),11:11555577:A:G(162),11:11558051:A:G(162),11:11558557:T:C(162),11:11558559:C:T(162),11:11558740:C:A(162),11:11558876:C:T(162),11:11559011:G:C(162)	chr11:11530672..11559011	28.34	[GALNT18]	wdf|LiCL 4h|NE1_CV_FSC	['wdf|LiCL 4h|NE4_CV_FSC', 'wdf|LiCL 4h|NE1_CV_FSC']	369	intron	{'ccds_id': 'CCDS7807.1', 'feature_id': 'ENST00000227756', 'gene_id': 'ENSG00000110328', 'genename': 'GALNT18'}	{'effect': 'intron_variant', 'feature_id': 'NM_198516.2', 'feature_type': 'transcript', 'gene_id': 'GALNT18', 'genename': 'GALNT18', 'hgvs_c': 'c.236-77664T>C', 'putative_impact': 'MODIFIER', 'rank': '1', 'total': '10', 'transcript_biotype': 'protein_coding'}		11_11526600_A_G
11:43297617:C:T	rs72896987	3	11:43297617:C:T(134),11:43305556:G:A(117),11:43305556:G:A(134)	chr11:43297617..43305556	7.94	[]	wdf|TMAO 3.5h|MO2_Med_SSC	['wdf|TMAO 3.5h|MO2_Med_SSC', 'wdf|TMAO 3.5h|MO_Med_SSC']	343	intergenic		{'effect': 'intergenic_region', 'feature_id': 'HNRNPKP3-API5', 'feature_type': 'intergenic_region', 'gene_id': 'HNRNPKP3-API5', 'genename': 'HNRNPKP3-API5', 'hgvs_c': 'n.43297617C>T', 'putative_impact': 'MODIFIER'}		11_43276067_C_T
11:56806558:C:T	rs12421419	449	11:56696503:T:C(200),11:56697294:A:G(200),11:56697351:C:T(200),11:56697351:C:T(209),11:56697601:G:A(200),11:56697601:G:A(209),11:56698838:T:A(200),11:56698838:T:A(209),11:56700380:T:C(200),11:56700380:T:C(209),11:56700491:G:A(200),11:56700491:G:A(209),11:56701705:G:A(200),11:56701705:G:A(209),11:56702462:A:C(200),11:56702462:A:C(209),11:56703042:T:A(200),11:56703042:T:A(209),11:56704075:T:C(200),…	chr11:56696503..56874129	177.627	[OR5AK2,OR5AK4P]	wdf|Colchicine 20h|LY_SD_SSC	['wdf|Colchicine 20h|LY_CV_SSC', 'wdf|Colchicine 20h|LY_SD_SSC']	1338	downstream	{'feature_id': 'ENST00000417375', 'gene_id': 'ENSG00000224196', 'genename': 'OR5AK4P'}	[{'distance_to_feature': '623', 'effect': 'downstream_gene_variant', 'feature_id': 'NR_036445.1', 'feature_type': 'transcript', 'gene_id': 'OR5AK4P', 'genename': 'OR5AK4P', 'hgvs_c': 'n.*623C>T', 'putative_impact': 'MODIFIER', 'transcript_biotype': 'pseudogene'}, {'effect': 'intergenic_region', 'feature_id': 'OR5AK4P-LRRC55', 'feature_type': 'intergenic_region', 'gene_id': 'OR5AK4P-LRRC55', 'gene…		11_57039083_C_T
11:57159189:T:C	rs548854	144	11:57157405:A:G(182),11:57157405:A:G(182),11:57159189:T:C(130),11:57159189:T:C(130),11:57159189:T:C(130),11:57159189:T:C(182),11:57159189:T:C(182),11:57159189:T:C(182),11:57159376:T:C(182),11:57159376:T:C(182),11:57159376:T:C(182),11:57159376:T:C(182),11:57159543:C:T(130),11:57159543:C:T(130),11:57159543:C:T(130),11:57159543:C:T(182),11:57159543:C:T(182),11:57159543:C:T(182),11:57159543:C:T(182),…	chr11:57157405..57180023	22.619	[PRG2,SLC43A3]	wdf|Colchicine 20h|EO1_Med_FSC	['wdf|KCl 17h|EO1_Med_SSC', 'wdf|KCl 17h|EO1_Med_FSC', 'wdf|Alhydrogel 21h|EO1_Med_SSC', 'wdf|Water 15h|EO1_Med_FSC', 'wdf|Water 15h|EO1_Med_SSC', 'wdf|Water 23h|EO1_Med_FSC', 'wdf|Pam3CSK4 19h|EO1_Med_FSC', 'wdf|Colchicine 20h|EO1_Med_FSC', 'wdf|Colchicine 20h|EO1_Med_SSC', 'wdf|Ciproflaxin 22h|EO1_Med_SSC', 'wdf|H2O2 16h|EO1_Med_FSC']	1383	['upstream', 'intron']	[{'ccds_id': 'CCDS7955.1', 'feature_id': 'ENST00000311862', 'gene_id': 'ENSG00000186652', 'genename': 'PRG2'}, {'feature_id': 'ENST00000529411', 'gene_id': 'ENSG00000254979', 'genename': 'RP11-872D17.8'}]	[{'distance_to_feature': '1059', 'effect': 'upstream_gene_variant', 'feature_id': 'NM_001302926.1', 'feature_type': 'transcript', 'gene_id': 'PRG2', 'genename': 'PRG2', 'hgvs_c': 'c.-1772A>G', 'putative_impact': 'MODIFIER', 'transcript_biotype': 'protein_coding'}, {'distance_to_feature': '1059', 'effect': 'upstream_gene_variant', 'feature_id': 'NM_001243245.2', 'feature_type': 'transcript', 'gene…		11_57391716_T_C
11:87048905:G:A	rs4536247	51	11:87015343:T:C(160),11:87023586:A:C(160),11:87025059:G:A(160),11:87042118:A:G(160),11:87042258:G:A(160),11:87044039:G:A(160),11:87044444:C:A(160),11:87045683:G:A(160),11:87046348:G:A(160),11:87046425:G:A(160),11:87048609:A:C(160),11:87048905:G:A(160),11:87048905:G:A(166),11:87048905:G:A(166),11:87049431:T:C(160),11:87050524:T:C(160),11:87050536:A:G(160),11:87057936:T:C(160),11:87057936:T:C(160),…	chr11:87015343..87064110	48.768	[TMEM135]	wdf|Water 15h|NE2_Percentage	['wdf|KCl 17h|NE2_NE4_ratio', 'wdf|KCl 17h|NE4_SD_SFL', 'wdf|KCl 17h|NE2_Percentage', 'wdf|Water 15h|NE2_Percentage', 'wdf|Water 15h|NE2_NE4_ratio']	1358	intergenic		{'effect': 'intergenic_region', 'feature_id': 'TMEM135-LOC105369423', 'feature_type': 'intergenic_region', 'gene_id': 'TMEM135-LOC105369423', 'genename': 'TMEM135-LOC105369423', 'hgvs_c': 'n.87048905G>A', 'putative_impact': 'MODIFIER'}		11_87337863_G_A
11:93862020:C:T	rs4753126	154	11:93806705:C:T(183),11:93807605:A:C(180),11:93807605:A:C(183),11:93809618:G:T(1),11:93809618:G:T(180),11:93809618:G:T(183),11:93809887:G:A(1),11:93809887:G:A(180),11:93809887:G:A(183),11:93809887:G:A(218),11:93812039:T:C(1),11:93812039:T:C(183),11:93812039:T:C(218),11:93812665:C:A(1),11:93812665:C:A(180),11:93812665:C:A(183),11:93812665:C:A(218),11:93812684:G:A(1),11:93812684:G:A(183),11:9381268…	chr11:93806705..93873966	67.262	[HEPHL1,PANX1]	wdf|Colchicine 20h|EO2_Med_SFL	['plt-f|Water 23h|WBC1_SD_SFL', 'plt-f|Water 23h|WBC1_CV_SFL', 'wdf|KCl 17h|MO2_SD_SFL', 'wdf|KCl 17h|EO2_Med_FSC', 'wdf|KCl 17h|EO2_Med_SFL', 'wdf|KCl 17h|EO2_Percentage', 'wdf|Alhydrogel 21h|MO2_SD_SFL', 'wdf|Alhydrogel 21h|MO2_CV_SFL', 'wdf|Alhydrogel 21h|EO2_Med_SFL', 'wdf|Water 23h|MO2_SD_SFL', 'wdf|Colchicine 20h|EO2_Med_SFL', 'wdf|Ciproflaxin 22h|EO2_Percentage', 'wnr|Water 23h|BASO_CV_SSC…	1319	['regulatory', 'upstream']	[{'feature_id': 'ENSR00000567223'}, {'ccds_id': 'CCDS8296.1', 'feature_id': 'ENST00000227638', 'gene_id': 'ENSG00000110218', 'genename': 'PANX1'}]	[{'distance_to_feature': '74', 'effect': 'upstream_gene_variant', 'feature_id': 'NM_015368.3', 'feature_type': 'transcript', 'gene_id': 'PANX1', 'genename': 'PANX1', 'hgvs_c': 'c.-459C>T', 'putative_impact': 'MODIFIER', 'transcript_biotype': 'protein_coding'}, {'effect': 'intergenic_region', 'feature_id': 'HEPHL1-PANX1', 'feature_type': 'intergenic_region', 'gene_id': 'HEPHL1-PANX1', 'genename': …	{'accession': 'RCV001616136', 'clinical_significance': 'Benign', 'conditions': {'identifiers': {'medgen': 'CN517202'}, 'name': 'not provided', 'synonyms': ['none provided']}, 'last_evaluated': '2021-06-19', 'number_submitters': 1, 'origin': 'germline', 'preferred_name': 'NM_015368.4(PANX1):c.-459C>T', 'review_status': 'criteria provided, single submitter'}	11_94128854_C_T
11:97270926:A:G	rs347777	13	11:97270335:C:T(25),11:97270335:C:T(28),11:97270335:C:T(28),11:97270926:A:G(25),11:97270926:A:G(28)	chr11:97270335..97270926	0.592	[]	plt-f|H2O2 16h|RBC_CV_SFL	['plt-f|H2O2 16h|RBC_SD_SFL', 'plt-f|H2O2 16h|RBC_CV_SFL', 'plt-f|Water 15h|RBC_CV_SFL']	1333	intergenic		{'effect': 'intergenic_region', 'feature_id': 'LOC105369443-CNTN5', 'feature_type': 'intergenic_region', 'gene_id': 'LOC105369443-CNTN5', 'genename': 'LOC105369443-CNTN5', 'hgvs_c': 'n.97270926A>G', 'putative_impact': 'MODIFIER'}		11_97399926_A_G
11:112971545:C:T	rs11214488	7	11:112965156:T:C(122),11:112971545:C:T(118),11:112975934:C:T(118),11:112975934:C:T(122)	chr11:112965156..112975934	10.779	[NCAM1]	wdf|Cholic Acid 6.5h|NE3_CV_SSC	['wdf|Cholic Acid 6.5h|NE3_SD_SSC', 'wdf|Cholic Acid 6.5h|NE3_CV_SSC']	360	intron	{'feature_id': 'ENST00000524665', 'gene_id': 'ENSG00000149294', 'genename': 'NCAM1'}	[{'effect': 'intron_variant', 'feature_id': 'NM_001242607.1', 'feature_type': 'transcript', 'gene_id': 'NCAM1', 'genename': 'NCAM1', 'hgvs_c': 'c.53-101556C>T', 'putative_impact': 'MODIFIER', 'rank': '2', 'total': '20', 'transcript_biotype': 'protein_coding'}, {'effect': 'intron_variant', 'feature_id': 'NM_001076682.3', 'feature_type': 'transcript', 'gene_id': 'NCAM1', 'genename': 'NCAM1', 'hgvs_…		11_113100823_C_T
11:121096865:C:T	rs11604100	26	11:121075750:T:C(25),11:121076820:G:C(25),11:121077362:C:T(25),11:121077823:C:T(25),11:121078691:C:T(25),11:121079460:G:A(25),11:121084717:G:A(25),11:121085338:T:C(25),11:121086259:G:A(25),11:121087341:A:G(25),11:121089547:G:A(25),11:121096865:C:T(28),11:121100518:G:T(25),11:121100518:G:T(28),11:121100855:G:A(25),11:121100855:G:A(28),11:121101046:T:G(25),11:121101046:T:G(28),11:121103437:C:A(25),…	chr11:121075750..121110311	34.562	[]	plt-f|Nigericin 0.5h|RBC_SD_SFL	['plt-f|Nigericin 0.5h|RBC_SD_SFL', 'plt-f|Nigericin 0.5h|RBC_CV_SFL']	379	intergenic		{'effect': 'intergenic_region', 'feature_id': 'TECTA-SC5D', 'feature_type': 'intergenic_region', 'gene_id': 'TECTA-SC5D', 'genename': 'TECTA-SC5D', 'hgvs_c': 'n.121096865C>T', 'putative_impact': 'MODIFIER'}		11_121226156_C_T
12:75695577:A:G	rs10785185	3	12:75695577:A:G(11),12:75695664:C:T(7)	chr12:75695577..75695664	0.088	[CAPS2]	plt-f|Isobutyric 3h|IPF_SD_FSC	['plt-f|Isobutyric 3h|IPF_SD_FSC', 'plt-f|Isobutyric 3h|IPF_CV_FSC']	370	['downstream', 'upstream', 'intron']	[{'feature_id': 'ENST00000534648', 'gene_id': 'ENSG00000254451', 'genename': 'RP11-560G2.1'}, {'feature_id': 'ENST00000547243', 'gene_id': 'ENSG00000257823', 'genename': 'RP11-560G2.2'}, {'ccds_id': 'CCDS9008.2', 'feature_id': 'ENST00000409445', 'gene_id': 'ENSG00000180881', 'genename': 'CAPS2'}]	[{'effect': 'intron_variant', 'feature_id': 'NM_032606.3', 'feature_type': 'transcript', 'gene_id': 'CAPS2', 'genename': 'CAPS2', 'hgvs_c': 'c.837-1886T>C', 'putative_impact': 'MODIFIER', 'rank': '9', 'total': '17', 'transcript_biotype': 'protein_coding'}, {'effect': 'intron_variant', 'feature_id': 'NM_001286547.1', 'feature_type': 'transcript', 'gene_id': 'CAPS2', 'genename': 'CAPS2', 'hgvs_c': …		12_75301797_A_G
12:122399173:C:A	rs11615667	17	12:122365583:C:T(9),12:122365583:C:T(31),12:122365583:C:T(31),12:122365583:C:T(31),12:122365583:C:T(31),12:122365583:C:T(87),12:122365583:C:T(87),12:122365583:C:T(87),12:122399173:C:A(10),12:122399173:C:A(14),12:122399173:C:A(31),12:122399173:C:A(31)	chr12:122365583..122399173	33.591	[WDR66]	plt-f|Ciproflaxin 22h|IPF_SD_SFL	['plt-f|H2O2 16h|PLT_F_Med_SFL', 'plt-f|LPS 18h|PLT_F_Med_SFL', 'plt-f|Water 23h|PLT_F_Med_SFL', 'plt-f|Ciproflaxin 22h|IPF_CV_SFL', 'plt-f|Ciproflaxin 22h|IPF_SD_SFL', 'plt-f|Colchicine 20h|IPF_Med_FSC', 'ret|LPS 18h|PLT_Med_SFL']	1284	intron	{'ccds_id': 'CCDS41853.1', 'feature_id': 'ENST00000288912', 'gene_id': 'ENSG00000158023', 'genename': 'WDR66'}	[{'effect': 'intron_variant', 'feature_id': 'NM_144668.5', 'feature_type': 'transcript', 'gene_id': 'WDR66', 'genename': 'WDR66', 'hgvs_c': 'c.2307+509C>A', 'putative_impact': 'MODIFIER', 'rank': '14', 'total': '21', 'transcript_biotype': 'protein_coding'}, {'effect': 'intron_variant', 'feature_id': 'NM_001178003.1', 'feature_type': 'transcript', 'gene_id': 'WDR66', 'genename': 'WDR66', 'hgvs_c':…		12_121961267_C_A
13:34880993:C:G	rs9315291	38	13:34833202:A:G(150),13:34837974:A:C(133),13:34837974:A:C(150),13:34842724:C:T(133),13:34842724:C:T(150),13:34845739:T:C(133),13:34845739:T:C(150),13:34857678:C:T(133),13:34857678:C:T(150),13:34865720:C:T(133),13:34865720:C:T(143),13:34865720:C:T(150),13:34867070:A:G(133),13:34867070:A:G(143),13:34867070:A:G(150),13:34881199:T:A(133),13:34882667:C:T(133),13:34885752:A:G(133),13:34888402:T:C(133),…	chr13:34833202..34901734	68.533	[]	wdf|Cholic Acid 6.5h|NE4_SD_SSC	['wdf|Cholic Acid 6.5h|NE4_SD_SSC', 'wdf|Valsartan 6h|NE4_CV_FSC']	359	intergenic		{'effect': 'intergenic_region', 'feature_id': 'RFC3-LINC00457', 'feature_type': 'intergenic_region', 'gene_id': 'RFC3-LINC00457', 'genename': 'RFC3-LINC00457', 'hgvs_c': 'n.34880993C>G', 'putative_impact': 'MODIFIER'}		13_34306856_C_G
13:46500295:C:T	rs9534251	5	13:46500295:C:T(65),13:46500295:C:T(68),13:46500295:C:T(79),13:46500295:C:T(82),13:46500295:C:T(96)	chr13:46500295..46500295	0.001	[]	wnr|Chloroform 8h|PLT_SD_FSC	['wnr|Chloroform 8h|PLT_CV_SSC', 'wnr|Chloroform 8h|PLT_SD_SSC', 'wnr|Chloroform 8h|PLT_SD_SFL', 'wnr|Chloroform 8h|PLT_SD_FSC', 'wnr|Chloroform 8h|PLT_CV_FSC', 'wnr|Chloroform 8h|PLT_CV_SFL']	349	intergenic		{'effect': 'intergenic_region', 'feature_id': 'SIAH3-ZC3H13', 'feature_type': 'intergenic_region', 'gene_id': 'SIAH3-ZC3H13', 'genename': 'SIAH3-ZC3H13', 'hgvs_c': 'n.46500295C>T', 'putative_impact': 'MODIFIER'}		13_45926160_C_T
13:72830659:G:C	rs9572928	122	13:72828180:G:A(19),13:72828180:G:A(19),13:72828180:G:A(19),13:72828180:G:A(40),13:72828180:G:A(89),13:72828221:C:T(19),13:72828221:C:T(19),13:72828535:G:A(19),13:72828535:G:A(19),13:72828877:T:C(19),13:72828877:T:C(19),13:72829075:C:T(19),13:72829075:C:T(19),13:72829211:T:G(19),13:72829211:T:G(19),13:72829310:C:T(19),13:72829310:C:T(19),13:72829667:A:C(19),13:72829994:A:T(19),13:72830659:G:C(19)…	chr13:72828180..72838309	10.13	[]	plt-f|Pam3CSK4 19h|RBC_Percentage	['plt-f|Pam3CSK4 19h|PLT_F_Percentage', 'plt-f|Pam3CSK4 19h|RBC_Percentage', 'plt-f|LPS 18h|PLT_F_Percentage', 'plt-f|LPS 18h|RBC_Percentage', 'ret|LPS 18h|RBC_Percentage', 'ret|LPS 18h|PLT_Percentage', 'ret|Pam3CSK4 19h|RBC_Percentage', 'ret|Pam3CSK4 19h|PLT_Percentage']	1380	intergenic		{'effect': 'intergenic_region', 'feature_id': 'DACH1-MZT1', 'feature_type': 'intergenic_region', 'gene_id': 'DACH1-MZT1', 'genename': 'DACH1-MZT1', 'hgvs_c': 'n.72830659G>C', 'putative_impact': 'MODIFIER'}		13_72256521_G_C
14:21347966:G:T	rs74034667	11	14:21347966:G:T(145),14:21347966:G:T(179),14:21348410:A:T(142),14:21348410:A:T(145),14:21350018:G:A(142),14:21350018:G:A(145),14:21361384:T:C(145)	chr14:21347966..21361384	13.419	[RNASE3]	wdf|Baseline|MO2_CV_SFL	['wdf|Baseline|MO_CV_SFL', 'wdf|Baseline|MO2_CV_SFL', 'wdf|Baseline|MO2_Med_SFL', 'wdf|Chloroform 6h overnight|MO2_Med_SFL']	1700	upstream	{'feature_id': 'ENST00000555481', 'gene_id': 'ENSG00000258642', 'genename': 'RP11-219E7.2'}	{'effect': 'intergenic_region', 'feature_id': 'RNASE1-RNASE3', 'feature_type': 'intergenic_region', 'gene_id': 'RNASE1-RNASE3', 'genename': 'RNASE1-RNASE3', 'hgvs_c': 'n.21347966G>T', 'putative_impact': 'MODIFIER'}		14_20879807_G_T
14:21423790:G:C	rs2013109	19	14:21422666:T:C(142),14:21422666:T:C(145),14:21422666:T:C(155),14:21422666:T:C(179),14:21423790:G:C(142),14:21423790:G:C(155),14:21423790:G:C(179),14:21426161:G:A(142),14:21426161:G:A(145),14:21426161:G:A(155),14:21426161:G:A(179),14:21429467:G:A(142),14:21429467:G:A(145),14:21429467:G:A(155),14:21429467:G:A(179),14:21430474:C:T(142),14:21430474:C:T(145),14:21430474:C:T(155)	chr14:21422666..21430474	7.809	[RNASE2]	wdf|Baseline|MO_CV_SFL	['wdf|Baseline|MO_CV_SFL', 'wdf|Baseline|MO2_CV_SFL', 'wdf|Baseline|MO2_Med_SFL', 'wdf|Baseline|MO_Med_SFL']	1651	intron	{'ccds_id': 'CCDS9561.1', 'feature_id': 'ENST00000304625', 'gene_id': 'ENSG00000169385', 'genename': 'RNASE2'}	{'effect': 'intron_variant', 'feature_id': 'NM_002934.2', 'feature_type': 'transcript', 'gene_id': 'RNASE2', 'genename': 'RNASE2', 'hgvs_c': 'c.-6+95G>C', 'putative_impact': 'MODIFIER', 'rank': '1', 'total': '1', 'transcript_biotype': 'protein_coding'}		14_20955631_G_C
14:55654183:T:C	rs2094103	32	14:55635323:C:T(26),14:55635323:C:T(26),14:55635323:C:T(39),14:55635830:A:C(26),14:55635830:A:C(26),14:55635830:A:C(39),14:55638701:T:G(26),14:55638701:T:G(26),14:55638701:T:G(39),14:55643752:A:G(26),14:55643908:A:G(26),14:55643908:A:G(26),14:55654183:T:C(26),14:55655692:C:T(26),14:55655692:C:T(26)	chr14:55635323..55655692	20.37	[DLGAP5]	plt-f|Ciproflaxin 22h|PLT_F_SD_FSC	['plt-f|Pam3CSK4 19h|PLT_F_SD_FSC', 'plt-f|LPS 18h|PLT_F_SD_SSC', 'plt-f|Ciproflaxin 22h|PLT_F_SD_SSC', 'plt-f|Ciproflaxin 22h|PLT_F_SD_FSC', 'ret|Colchicine 20h|PLT_SD_FSC']	1399	intron	{'ccds_id': 'CCDS9723.1', 'feature_id': 'ENST00000247191', 'gene_id': 'ENSG00000126787', 'genename': 'DLGAP5'}	[{'effect': 'intron_variant', 'feature_id': 'NM_014750.4', 'feature_type': 'transcript', 'gene_id': 'DLGAP5', 'genename': 'DLGAP5', 'hgvs_c': 'c.238+1477A>G', 'putative_impact': 'MODIFIER', 'rank': '2', 'total': '18', 'transcript_biotype': 'protein_coding'}, {'effect': 'intron_variant', 'feature_id': 'NM_001146015.1', 'feature_type': 'transcript', 'gene_id': 'DLGAP5', 'genename': 'DLGAP5', 'hgvs_…		14_55187465_T_C
15:80255209:C:T	rs2562754	34	15:80251294:G:A(49),15:80251294:G:A(143),15:80251294:G:A(143),15:80251294:G:A(146),15:80251294:G:A(146),15:80251294:G:A(154),15:80251294:G:A(154),15:80251294:G:A(159),15:80251294:G:A(160),15:80251294:G:A(160),15:80251294:G:A(166),15:80251294:G:A(166),15:80251294:G:A(169),15:80253987:T:A(49),15:80253987:T:A(143),15:80253987:T:A(154),15:80253987:T:A(159),15:80253987:T:A(160),15:80253987:T:A(160),15…	chr15:80251294..80255209	3.916	[BCL2A1]	wdf|LPS 18h|NE4_SD_SFL	['wdf|LPS 18h|NE4_CV_SFL', 'wdf|LPS 18h|NE2_Count', 'wdf|LPS 18h|NE4_SD_SFL', 'wdf|LPS 18h|NE1_CV_SFL', 'wdf|LPS 18h|NE2_Percentage', 'wdf|LPS 18h|NE2_NE4_ratio', 'wdf|LPS 18h|NE1_SD_SFL', 'wdf|Pam3CSK4 19h|NE4_CV_SFL', 'wdf|Pam3CSK4 19h|NE2_NE4_ratio', 'wdf|Pam3CSK4 19h|NE4_SD_SFL', 'wdf|Pam3CSK4 19h|NE2_Percentage', 'wdf|Pam3CSK4 19h|NE2_Count', 'wnr|Pam3CSK4 19h|WBC_Med_FSC']	1424	intron	{'ccds_id': 'CCDS10312.1', 'feature_id': 'ENST00000267953', 'gene_id': 'ENSG00000140379', 'genename': 'BCL2A1'}	[{'effect': 'intron_variant', 'feature_id': 'NM_004049.3', 'feature_type': 'transcript', 'gene_id': 'BCL2A1', 'genename': 'BCL2A1', 'hgvs_c': 'c.421-1693G>A', 'putative_impact': 'MODIFIER', 'rank': '1', 'total': '1', 'transcript_biotype': 'protein_coding'}, {'effect': 'intron_variant', 'feature_id': 'NM_001114735.1', 'feature_type': 'transcript', 'gene_id': 'BCL2A1', 'genename': 'BCL2A1', 'hgvs_c…		15_79962867_C_T
15:80260872:G:A	rs67760360	961	15:80250863:A:G(49),15:80250863:A:G(50),15:80250863:A:G(56),15:80250863:A:G(143),15:80250863:A:G(143),15:80250863:A:G(146),15:80250863:A:G(146),15:80250863:A:G(154),15:80250863:A:G(154),15:80250863:A:G(159),15:80250863:A:G(160),15:80250863:A:G(160),15:80250863:A:G(166),15:80250863:A:G(166),15:80250863:A:G(169),15:80250863:A:G(169),15:80257747:A:G(49),15:80257747:A:G(49),15:80257747:A:G(121),15:80…	chr15:80250863..80283039	32.177	[BCL2A1]	wdf|LPS 18h|NE4_CV_SFL	['plt-f|Pam3CSK4 19h|WBC1_Count', 'plt-f|Pam3CSK4 19h|WBC_Med_FSC', 'wdf|LPS 18h|NE4_CV_SFL', 'wdf|LPS 18h|NE2_Count', 'wdf|LPS 18h|NE4_CV_FSC', 'wdf|LPS 18h|NE4_SD_FSC', 'wdf|LPS 18h|NE4_SD_SFL', 'wdf|LPS 18h|NE1_CV_SFL', 'wdf|LPS 18h|NE2_Percentage', 'wdf|LPS 18h|NE1_CV_FSC', 'wdf|LPS 18h|NE1_SD_FSC', 'wdf|LPS 18h|NE2_NE4_ratio', 'wdf|LPS 18h|NE1_SD_SFL', 'wdf|Acetic Acid 7h|NE4_CV_SSC', 'wdf|A…	1430	['regulatory', 'intron']	[{'feature_id': 'ENSR00000412060'}, {'ccds_id': 'CCDS10312.1', 'feature_id': 'ENST00000267953', 'gene_id': 'ENSG00000140379', 'genename': 'BCL2A1'}]	[{'effect': 'intron_variant', 'feature_id': 'NM_004049.3', 'feature_type': 'transcript', 'gene_id': 'BCL2A1', 'genename': 'BCL2A1', 'hgvs_c': 'c.420+2170C>T', 'putative_impact': 'MODIFIER', 'rank': '1', 'total': '1', 'transcript_biotype': 'protein_coding'}, {'effect': 'intron_variant', 'feature_id': 'NM_001114735.1', 'feature_type': 'transcript', 'gene_id': 'BCL2A1', 'genename': 'BCL2A1', 'hgvs_c…		15_79968530_G_A
15:80284441:G:T	rs2461647	7	15:80283926:C:T(143),15:80283926:C:T(154),15:80283926:C:T(166),15:80284441:G:T(154),15:80284441:G:T(166)	chr15:80283926..80284441	0.516	[]	wdf|LPS 18h|NE4_CV_SFL	['wdf|LPS 18h|NE4_CV_SFL', 'wdf|LPS 18h|NE4_SD_SFL', 'wdf|Pam3CSK4 19h|NE2_NE4_ratio', 'wdf|Pam3CSK4 19h|NE2_Percentage']	1350	downstream	{'feature_id': 'ENST00000318816', 'gene_id': 'ENSG00000180725', 'genename': 'AC015871.1'}	{'effect': 'intergenic_region', 'feature_id': 'BCL2A1-ZFAND6', 'feature_type': 'intergenic_region', 'gene_id': 'BCL2A1-ZFAND6', 'genename': 'BCL2A1-ZFAND6', 'hgvs_c': 'n.80284441G>T', 'putative_impact': 'MODIFIER'}		15_79992099_G_T
16:1476465:A:G	rs4984834	3	16:1476465:A:G(197),16:1477836:A:G(187),16:1477836:A:G(197)	chr16:1476465..1477836	1.372	[]	wdf|Pam3CSK4 19h|MO_CV_FSC	['wdf|Pam3CSK4 19h|MO_SD_FSC', 'wdf|Pam3CSK4 19h|MO_CV_FSC']	1401	intron	{'feature_id': 'ENST00000310355', 'gene_id': 'ENSG00000174109', 'genename': 'C16orf91'}	{'effect': 'intergenic_region', 'feature_id': 'C16orf91-CCDC154', 'feature_type': 'intergenic_region', 'gene_id': 'C16orf91-CCDC154', 'genename': 'C16orf91-CCDC154', 'hgvs_c': 'n.1476465A>G', 'putative_impact': 'MODIFIER'}		16_1426464_A_G
16:17933240:A:G	rs12325284	16	16:17913390:C:T(65),16:17915667:T:A(65),16:17933217:C:A(65),16:17933217:C:A(96),16:17933240:A:G(96),16:17937265:G:A(65),16:17938664:A:G(65)	chr16:17913390..17938664	25.275	[]	wnr|Isobutyric 3h|PLT_SD_SFL	['wnr|Isobutyric 3h|PLT_SD_SFL', 'wnr|Isobutyric 3h|PLT_CV_SFL']	348	intergenic		{'effect': 'intergenic_region', 'feature_id': 'XYLT1-NPIPA7.2', 'feature_type': 'intergenic_region', 'gene_id': 'XYLT1-NPIPA7.2', 'genename': 'XYLT1-NPIPA7', 'hgvs_c': 'n.17933240A>G', 'putative_impact': 'MODIFIER'}		16_17839383_A_G
16:79440899:C:T	rs62039744	5	16:79440899:C:T(65),16:79440899:C:T(77),16:79440899:C:T(79),16:79444827:A:G(65),16:79444827:A:G(96)	chr16:79440899..79444827	3.929	[]	wnr|Chloroform 8h|PLT_CV_SFL	['wnr|Chloroform 8h|PLT_SD_SSC', 'wnr|Chloroform 8h|PLT_SD_SFL', 'wnr|Chloroform 8h|PLT_SD_FSC', 'wnr|Chloroform 8h|PLT_CV_SFL']	326	intergenic		{'effect': 'intergenic_region', 'feature_id': 'WWOX-MAF', 'feature_type': 'intergenic_region', 'gene_id': 'WWOX-MAF', 'genename': 'WWOX-MAF', 'hgvs_c': 'n.79440899C>T', 'putative_impact': 'MODIFIER'}		16_79407002_C_T
18:23401562:A:C	rs1893239	21	18:23395093:A:C(65),18:23395093:A:C(79),18:23395093:A:C(82),18:23395093:A:C(96),18:23396610:A:T(65),18:23396610:A:T(79),18:23396610:A:T(82),18:23396610:A:T(96),18:23398506:C:T(65),18:23398506:C:T(79),18:23398506:C:T(82),18:23398506:C:T(96),18:23398901:A:T(65),18:23398901:A:T(79),18:23398901:A:T(82),18:23398901:A:T(96),18:23401562:A:C(65),18:23401562:A:C(82),18:23401562:A:C(96)	chr18:23395093..23401562	6.47	[]	wnr|Nigericin 0.5h|PLT_SD_SSC	['wnr|Nigericin 0.5h|PLT_CV_SSC', 'wnr|Nigericin 0.5h|PLT_SD_SSC', 'wnr|Nigericin 0.5h|PLT_SD_SFL', 'wnr|Nigericin 0.5h|PLT_SD_FSC', 'wnr|Nigericin 0.5h|PLT_CV_FSC', 'wnr|Nigericin 0.5h|PLT_CV_SFL']	359	upstream	{'feature_id': 'ENST00000486780', 'gene_id': 'ENSG00000242216', 'genename': 'RN7SL97P'}	{'effect': 'intergenic_region', 'feature_id': 'ZNF521-SS18', 'feature_type': 'intergenic_region', 'gene_id': 'ZNF521-SS18', 'genename': 'ZNF521-SS18', 'hgvs_c': 'n.23401562A>C', 'putative_impact': 'MODIFIER'}		18_25821598_A_C
20:4157072:C:G	rs6084653	5	20:4157072:C:G(66),20:4170229:G:C(94)	chr20:4157072..4170229	13.158	[SMOX]	ret|Baseline|RET2_CV_SFL	['ret|Baseline|RET2_SD_SFL', 'ret|Baseline|RET2_CV_SFL']	1605	intron	{'ccds_id': 'CCDS13075.1', 'feature_id': 'ENST00000305958', 'gene_id': 'ENSG00000088826', 'genename': 'SMOX'}	[{'effect': 'intron_variant', 'feature_id': 'NM_001270691.1', 'feature_type': 'transcript', 'gene_id': 'SMOX', 'genename': 'SMOX', 'hgvs_c': 'c.209-926C>G', 'putative_impact': 'MODIFIER', 'rank': '2', 'total': '7', 'transcript_biotype': 'protein_coding'}, {'effect': 'intron_variant', 'feature_id': 'NM_175839.2', 'feature_type': 'transcript', 'gene_id': 'SMOX', 'genename': 'SMOX', 'hgvs_c': 'c.209…		20_4176425_C_G
20:57569860:C:G	rs1043219	127	20:57557544:T:C(7),20:57557544:T:C(22),20:57557544:T:C(96),20:57557544:T:C(96),20:57557544:T:C(96),20:57557544:T:C(96),20:57557579:A:G(7),20:57557579:A:G(14),20:57557579:A:G(22),20:57557579:A:G(96),20:57557579:A:G(96),20:57557579:A:G(96),20:57557579:A:G(96),20:57557579:A:G(96),20:57557579:A:G(96),20:57557652:G:C(7),20:57557652:G:C(22),20:57557652:G:C(96),20:57557652:G:C(96),20:57557652:G:C(96),20…	chr20:57557544..57569860	12.317	[NELFCD]	ret|Colchicine 20h|PLT_CV_SFL	['plt-f|Baseline|IPF_Med_FSC', 'plt-f|Baseline|IPF_SD_FSC', 'plt-f|Ciproflaxin 22h|IPF_Percentage', 'ret|Colchicine 20h|PLT_CV_SFL', 'ret|H2O2 16h|PLT_CV_SFL', 'ret|Ciproflaxin 22h|PLT_CV_SFL', 'ret|LPS 18h|PLT_CV_SFL', 'ret|Water 23h|PLT_CV_SFL', 'ret|KCl 17h|PLT_CV_SFL', 'ret|Pam3CSK4 19h|PLT_CV_SFL']	1334	['downstream', '3_prime_UTR']	[{'ccds_id': 'CCDS13474.1', 'feature_id': 'ENST00000217131', 'gene_id': 'ENSG00000101160', 'genename': 'CTSZ'}, {'ccds_id': 'CCDS13473.2', 'cds': {'cdna_pos': 1977, 'rel_cdna_pos': 0.86}, 'feature_id': 'ENST00000602795', 'gene_id': 'ENSG00000101158', 'genename': 'NELFCD'}]	[{'distance_to_feature': '129', 'effect': '3_prime_UTR_variant', 'feature_id': 'NM_198976.2', 'feature_type': 'transcript', 'gene_id': 'NELFCD', 'genename': 'NELFCD', 'hgvs_c': 'c.*129C>G', 'putative_impact': 'MODIFIER', 'rank': '15', 'total': '15', 'transcript_biotype': 'protein_coding'}, {'distance_to_feature': '382', 'effect': 'downstream_gene_variant', 'feature_id': 'NM_001336.3', 'feature_ty…		20_58994805_C_G
20:57597970:A:C	rs463312	110	20:57594684:C:T(7),20:57594684:C:T(9),20:57594684:C:T(10),20:57594684:C:T(11),20:57594684:C:T(14),20:57594684:C:T(16),20:57594684:C:T(21),20:57594684:C:T(21),20:57594684:C:T(21),20:57594684:C:T(22),20:57594684:C:T(22),20:57594684:C:T(22),20:57594684:C:T(24),20:57594684:C:T(30),20:57594684:C:T(30),20:57594684:C:T(30),20:57594684:C:T(30),20:57594684:C:T(30),20:57594684:C:T(30),20:57594684:C:T(30),2…	chr20:57594684..57597971	3.288	[TUBB1]	plt-f|Baseline|IPF_SD_SFL	['plt-f|H2O2 16h|IPF_Count', 'plt-f|H2O2 16h|IPF_Percentage', 'plt-f|H2O2 16h|PLT_F_CV_SFL', 'plt-f|KCl 17h|PLT_F_CV_SFL', 'plt-f|KCl 17h|IPF_Percentage', 'plt-f|KCl 17h|PLT_F_CV_SSC', 'plt-f|KCl 17h|IPF_Count', 'plt-f|Pam3CSK4 19h|PLT_F_CV_SFL', 'plt-f|LPS 18h|PLT_F_CV_SFL', 'plt-f|LPS 18h|IPF_Percentage', 'plt-f|LPS 18h|IPF_Count', 'plt-f|Alhydrogel 21h|IPF_Percentage', 'plt-f|Water 23h|PLT_F_C…	1681	['missense', 'downstream']	[{'ccds_id': 'CCDS13475.1', 'cds': {'cdna_pos': 397, 'cds_pos': 128, 'rel_cdna_pos': 0.11, 'rel_cds_pos': 0.09}, 'feature_id': 'ENST00000217133', 'gene_id': 'ENSG00000101162', 'genename': 'TUBB1', 'prot': {'domain': 'ndomain', 'protpos': 43, 'rel_prot_pos': 0.1}}, {'ccds_id': 'CCDS13476.1', 'feature_id': 'ENST00000243997', 'gene_id': 'ENSG00000124172', 'genename': 'ATP5E'}]	{'cdna': {'length': '3496', 'position': '397'}, 'cds': {'length': '1356', 'position': '128'}, 'effect': 'missense_variant', 'feature_id': 'NM_030773.3', 'feature_type': 'transcript', 'gene_id': 'TUBB1', 'genename': 'TUBB1', 'hgvs_c': 'c.128A>C', 'hgvs_p': 'p.Gln43Pro', 'protein': {'length': '451', 'position': '43'}, 'putative_impact': 'MODERATE', 'rank': '2', 'total': '4', 'transcript_biotype': '…	{'accession': 'RCV001617296', 'clinical_significance': 'Benign', 'conditions': {'identifiers': {'medgen': 'CN517202'}, 'name': 'not provided', 'synonyms': ['none provided']}, 'last_evaluated': '2020-07-14', 'number_submitters': 1, 'origin': 'germline', 'preferred_name': 'NM_030773.4(TUBB1):c.128A>C (p.Gln43Pro)', 'review_status': 'criteria provided, single submitter'}	20_59022915_A_C
22:27894384:A:T	rs4822891	14	22:27894384:A:T(118),22:27894384:A:T(139),22:27894536:A:G(118),22:27894536:A:G(122),22:27894536:A:G(139),22:27894539:C:A(118),22:27894539:C:A(122),22:27894539:C:A(139),22:27894740:G:T(118),22:27894740:G:T(122),22:27894740:G:T(139),22:27895409:C:T(118),22:27895409:C:T(122),22:27895409:C:T(139)	chr22:27894384..27895409	1.026	[]	wdf|Nigericin 0.5h|NE3_CV_SSC	['wdf|Nigericin 0.5h|NE3_SD_SSC', 'wdf|Nigericin 0.5h|NE3_CV_SSC', 'wdf|Nigericin 0.5h|NE3_CV_FSC']	357	intergenic		{'effect': 'intergenic_region', 'feature_id': 'LOC100507657-MN1', 'feature_type': 'intergenic_region', 'gene_id': 'LOC100507657-MN1', 'genename': 'LOC100507657-MN1', 'hgvs_c': 'n.27894384A>T', 'putative_impact': 'MODIFIER'}		22_27498423_A_T
