# Supplementary material for: Perturbational phenotyping of human blood cells reveals genetically determined latent traits associated with subsets of common diseases
Source: Nat Genet. 2023 Dec 4;56(1):37–50. doi: 10.1038/s41588-023-01600-x (PMC10786715; doi:10.1038/s41588-023-01600-x)
Supplement: Supplementary file 5 — All blood readouts and clinical trait association results with FDR < 0.1. [file 41588_2023_1600_MOESM5_ESM.xlsx]

## Sheet: S5_blood_readout-clinical_assoc
# Association of blood reatouts and clinical traits
# N total is the number of subjects with readouts for this blood trait, n cases is provided for disease outcomes.
# p-values, t-scores and beta coefficients are provided for tested blood trait and covariates (age, sex, race, and time from blood draw to measurement).
clinical trait	clinical trait type	blood trait	q-value blood trait	n cases	n total	p_Intercept	p_Race[T.Black ]	p_Race[T.Hispanic ]	p_Race[T.Other]	p_Race[T.White]	p_blood_trait	p_age	p_is_male	p_draw_analysis_hours	t_Intercept	t_Race[T.Black ]	t_Race[T.Hispanic ]	t_Race[T.Other]	t_Race[T.White]	t_blood_trait	t_age	t_is_male	t_draw_analysis_hours	beta_Intercept	beta_Race[T.Black ]	beta_Race[T.Hispanic ]	beta_Race[T.Other]	beta_Race[T.White]	beta_blood_trait	beta_age	beta_is_male	beta_draw_analysis_hours
Albumin	lab	ret KCl 17h RBC SD FSC	2.13e-41		2496	3.31e-05	2.97e-05	0.0083278	0.0856485	0.0713622	4.11e-45	8.75e-23	9.88e-07	0.0134127	-4.15877	-4.1834	-2.6406	-1.7195	-1.80394	-14.3821	-9.92258	4.90636	2.47439	-0.0115691	-0.00414029	-0.00379208	-0.00178239	-0.0015813	-0.00218806	-9.83e-05	0.00156179	0.000269295
Albumin	lab	ret KCl 17h RBC1 SD FSC	1.23e-40		2496	1.04e-05	9.71e-05	0.0146777	0.15099	0.15529	3.55e-44	4.17e-23	1.9e-06	0.00757745	-4.41682	-3.90408	-2.44194	-1.43649	-1.42153	-14.2196	-9.99915	4.77463	2.67252	-0.0122922	-0.00387333	-0.00351156	-0.00149091	-0.00124767	-0.0022288	-9.91e-05	0.00152051	0.00029085
Albumin	lab	ret Pam3CSK4 19h RBC SD FSC	1.01e-37		2443	8.23e-05	0.000110378	0.00790134	0.140551	0.157641	3.88e-41	1.66e-24	1.78e-05	0.013991	-3.94437	-3.87291	-2.65846	-1.47422	-1.41348	-13.6871	-10.3289	4.29996	2.45927	-0.0121368	-0.00396636	-0.00396192	-0.00157872	-0.00128571	-0.00205492	-0.000104794	0.00140188	0.000274494
Albumin	lab	ret LPS 18h RBC1 SD FSC	1.93e-34		2495	4.67e-06	6.56e-05	0.0216926	0.191432	0.117623	9.28e-38	9.07e-24	6.24e-05	0.00218877	-4.58931	-3.99844	-2.29716	-1.30671	-1.56537	-13.0615	-10.1553	4.01023	3.06655	-0.0134067	-0.00402151	-0.00333969	-0.00138475	-0.00139835	-0.00208593	-0.000101465	0.00128566	0.000337087
Albumin	lab	ret LPS 18h RBC2 Med SSC	1.53e-28		2495	7.92e-05	9.15e-06	0.00332101	0.0559986	0.00507786	1.47e-31	1.02e-23	0.603176	0.00296691	-3.95336	-4.44554	-2.93919	-1.91194	-2.80455	11.8513	-10.1435	0.519905	2.97408	-0.0116512	-0.00448671	-0.00429223	-0.00203691	-0.00252753	0.00200937	-0.000102065	0.000172803	0.00032926
Albumin	lab	ret LPS 18h RBC Med SSC	3.89e-28		2494	7.89e-05	6.68e-06	0.00271761	0.0522447	0.00599223	4.5e-31	5.65e-25	0.644179	0.00262867	-3.95435	-4.51339	-3.00101	-1.94204	-2.75057	11.7522	-10.4339	0.46192	3.01117	-0.0116347	-0.00455058	-0.00437595	-0.00206606	-0.00247437	0.00197183	-0.000104518	0.00015383	0.000332733
Albumin	lab	ret Ciproflaxin 22h RBC Med SSC	4.18e-26		2453	0.00011954	3.86e-06	0.000577438	0.0252208	0.00619182	7.25e-29	4.13e-28	0.238303	0.00191792	-3.85329	-4.6294	-3.44653	-2.23938	-2.73983	11.2934	-11.1315	1.17953	3.10603	-0.0126922	-0.00470194	-0.00501718	-0.0023775	-0.00248403	0.00186321	-0.000110537	0.000389917	0.000334184
Albumin	lab	ret Pam3CSK4 19h RET1 Med SSC	6.97e-22		2442	0.00145514	1.38e-06	0.00197883	0.0543591	0.0243809	1.41e-24	2.07e-31	0.0810898	0.0169088	-3.18713	-4.84058	-3.09675	-1.92489	-2.25248	10.3453	-11.8247	1.74512	2.39033	-0.0100003	-0.00502149	-0.0046845	-0.00209401	-0.00208279	0.00168481	-0.000120809	0.000587979	0.000271488
Albumin	lab	ret KCl 17h RET1 Med SSC	1.06e-20		2494	0.000387765	2.34e-07	0.00236738	0.0406825	0.028473	2.56e-23	1.03e-30	0.0115878	0.0103684	-3.55313	-5.18493	-3.04293	-2.04782	-2.19199	10.0496	-11.6782	2.52633	2.56525	-0.0101307	-0.0052211	-0.00445556	-0.00216343	-0.00196157	0.001579	-0.000116744	0.000828357	0.000285317
Albumin	lab	ret Alhydrogel 21h RET1 Med SSC	2.95e-20		2470	0.000459555	1.59e-07	0.00146422	0.0282552	0.0115109	8.52e-23	5.06e-29	0.0230989	0.00761371	-3.50802	-5.25664	-3.18528	-2.19502	-2.52869	9.92632	-11.3256	2.27322	2.67094	-0.0113611	-0.00536129	-0.00467132	-0.00233198	-0.00229183	0.00158883	-0.000113375	0.000750377	0.000292108
Albumin	lab	ret Ciproflaxin 22h RET1 Med SSC	7.65e-19		2452	0.000207866	3.8e-07	0.00043141	0.0439726	0.0122255	2.73e-21	4.84e-30	0.0435788	0.00299503	-3.71487	-5.09289	-3.52491	-2.0154	-2.50743	9.56135	-11.5412	2.01917	2.97123	-0.0123788	-0.00521449	-0.00517693	-0.00215775	-0.00229197	0.00153293	-0.000115377	0.000666064	0.000323418
Albumin	lab	ret KCl 17h RBC CV SFL	7.34e-18		2495	9.02e-06	3.62e-06	0.0123588	0.119867	0.121568	2.9e-20	2.78e-34	6.82e-07	0.000909147	-4.44858	-4.64255	-2.50356	-1.55587	-1.54875	-9.30306	-12.3958	4.97927	3.32124	-0.0126579	-0.00469397	-0.00368124	-0.00165037	-0.00138933	-0.00145198	-0.000124333	0.00162673	0.000368995
Albumin	lab	ret KCl 17h RBC1 CV SFL	1.32e-16		2497	7.49e-06	2.85e-06	0.0110099	0.121899	0.124948	6.35e-19	1.11e-34	2.04e-06	0.000688407	-4.48863	-4.6922	-2.54429	-1.54738	-1.53485	-8.95769	-12.4732	4.76043	3.39843	-0.0127916	-0.0047499	-0.00374578	-0.00164201	-0.00137882	-0.00139854	-0.000125417	0.00155484	0.000378069
Albumin	lab	ret H2O2 16h RBC1 CV SFL	1.37e-16		2461	4.2e-06	5.35e-06	0.0141511	0.129934	0.213194	6.81e-19	3.75e-39	3.61e-07	0.000314446	-4.61174	-4.56071	-2.45516	-1.51487	-1.24515	-8.95068	-13.3235	5.10226	3.60824	-0.0127967	-0.00469388	-0.0036105	-0.0016244	-0.00113663	-0.00142078	-0.000134425	0.00168017	0.000403879
Albumin	lab	ret H2O2 16h RBC CV SFL	2.33e-16		2463	4.13e-06	4.8e-06	0.0111806	0.125176	0.179503	1.21e-18	3.55e-38	3.74e-07	0.000323851	-4.61502	-4.58364	-2.53893	-1.53393	-1.34267	-8.88463	-13.1424	5.09583	3.60054	-0.0127997	-0.00471718	-0.00373181	-0.00164486	-0.00122521	-0.00137784	-0.000132341	0.00167781	0.000402845
Albumin	lab	ret LPS 18h RBC CV SFL	5.46e-15		2497	2.42e-06	4.75e-06	0.0104448	0.191147	0.0859212	3.36e-17	4.97e-36	7.91e-06	0.000136011	-4.72542	-4.58558	-2.56269	-1.30755	-1.718	-8.49464	-12.734	4.47695	3.82128	-0.0140605	-0.00468888	-0.00379433	-0.00141032	-0.0015635	-0.00132569	-0.00012822	0.00147016	0.000427024
Albumin	lab	pltf H2O2 16h RBC SD SFL	4.07e-14		2452	1.21e-05	1.49e-06	0.00506476	0.0733527	0.126831	2.79e-16	1.31e-34	0.000360758	0.000697	-4.38451	-4.82415	-2.80543	-1.7914	-1.52724	-8.23943	-12.4627	3.57226	3.3951	-0.0122311	-0.00497273	-0.00412779	-0.00192844	-0.00139645	-0.0012819	-0.000126135	0.00117825	0.000382335
Albumin	lab	wnr KCl 17h WBC Med SSC	1.74e-13		2499	2.06e-05	8.67e-08	0.00277022	0.0413111	0.0293982	1.46e-15	1.45e-24	3.75e-05	0.00265687	-4.26646	-5.36848	-2.99514	-2.04145	-2.17936	8.03237	-10.3399	4.12952	3.00791	-0.0121791	-0.00544505	-0.00441498	-0.0021705	-0.0019642	0.00130654	-0.000105269	0.00134625	0.00033551
Albumin	lab	wdf Baseline MO2 Med SSC	2.85e-12		2434	3.06e-06	1.11e-05	0.0632006	0.0421506	0.0955964	2.85e-14	1.93e-30	0.00529286	6.08e-06	-4.67782	-4.40355	-1.85863	-2.03311	-1.66724	-7.6512	-11.6255	2.79117	4.53361	-0.00487351	-0.00458617	-0.0027085	-0.00216879	-0.00151631	-0.00142817	-0.000120768	0.000941076	0.000324916
Albumin	lab	wnr Alhydrogel 21h WBC Med SSC	4.13e-12		2469	0.000106816	5.68e-08	0.00206616	0.0255394	0.0222806	4.26e-14	2.49e-27	2.14e-05	0.00402603	-3.88088	-5.44532	-3.08384	-2.2345	-2.287	7.59749	-10.9612	4.25837	2.87883	-0.0126769	-0.00560671	-0.0045626	-0.00239604	-0.00208972	0.00122463	-0.000111184	0.00139469	0.000318152
Albumin	lab	pltf H2O2 16h RBC CV SFL	1.06e-11		2460	2.57e-05	1.72e-06	0.00470524	0.0683394	0.0880027	1.15e-13	3.97e-36	0.00401373	0.000779913	-4.21654	-4.7951	-2.82914	-1.82357	-1.70671	-7.46455	-12.7559	2.87981	3.36404	-0.0117707	-0.00495177	-0.00417099	-0.00196353	-0.00156342	-0.00120953	-0.000129028	0.000960659	0.000378587
Albumin	lab	ret LPS 18h RBC1 CV SFL	5.72e-11		2496	1.84e-06	3.59e-06	0.0111656	0.204681	0.107548	8e-13	6.91e-36	2.53e-05	0.0001057	-4.78121	-4.64426	-2.53937	-1.26866	-1.60989	-7.19903	-12.7066	4.22031	3.88338	-0.014294	-0.00476811	-0.00377641	-0.00137416	-0.00147158	-0.00113938	-0.000128728	0.00139025	0.000436032
Albumin	lab	ret Water 23h RBC CV SFL	2.55e-10		2530	1.5e-06	1.45e-06	0.00562601	0.104636	0.0717998	4.05e-12	5.06e-36	8.15e-06	5.54e-05	-4.82232	-4.82939	-2.7712	-1.62337	-1.80114	-6.96925	-12.7298	4.4706	4.03857	-0.0162512	-0.00491302	-0.00404348	-0.00172506	-0.00162492	-0.00110205	-0.0001279	0.00146051	0.000431467
Albumin	lab	wdf Baseline NE2 Count	4.13e-10		2434	0.000228391	1.8e-07	0.013651	0.0134301	0.0322467	7.01e-12	4.72e-36	0.000108484	0.000235997	-3.6909	-5.23436	-2.46812	-2.47397	-2.14257	-6.89165	-12.7435	3.87718	3.68251	-0.00376956	-0.00544012	-0.00359977	-0.00264116	-0.00195281	-0.0011546	-0.000130802	0.00129695	0.000255934
Albumin	lab	wdf Ciproflaxin 22h MO2 SD SSC	4.23e-10		2456	1.24e-05	1.55e-06	0.00284011	0.203469	0.182311	7.21e-12	3.83e-33	0.000501807	0.000616964	-4.37984	-4.81658	-2.98756	-1.27207	-1.33405	6.88712	-12.1736	3.48446	3.4285	-0.0146824	-0.00497892	-0.00443777	-0.00137755	-0.00123374	0.00111434	-0.000122342	0.00114175	0.000376141
Albumin	lab	wdf Ciproflaxin 22h MO2 CV SSC	5.22e-10		2456	1.25e-05	1.69e-06	0.00307453	0.193345	0.16986	9.18e-12	2.9e-33	0.000387285	0.00059679	-4.37688	-4.79961	-2.96314	-1.3011	-1.37306	6.85201	-12.1975	3.55353	3.43756	-0.0146744	-0.00496219	-0.00440303	-0.00140875	-0.00126936	0.00109367	-0.000122591	0.00116426	0.000377145
Albumin	lab	wdf Baseline MO Med SSC	5.74e-10		2435	7.82e-06	8.58e-06	0.0529893	0.0344467	0.0901168	1.03e-11	6.18e-31	0.00359386	2.86e-05	-4.47966	-4.45984	-1.93595	-2.116	-1.69546	-6.83574	-11.7278	2.91462	4.19242	-0.0046816	-0.00465601	-0.00282701	-0.00226175	-0.00154562	-0.00128627	-0.000122224	0.000984372	0.000301056
Albumin	lab	ret Rotenone 6h overnight RBC CV FSC	7.91e-10		1108	0.00411294	0.0180323	0.151398	0.420223	0.306779	1.52e-11	1.69e-09	0.142297	0.0305789	-2.87541	-2.36851	-1.43561	-0.806337	-1.02248	-6.81829	-6.07655	1.46834	2.16531	-0.0182816	-0.00394809	-0.00322238	-0.00140426	-0.00155469	-0.00170765	-9.66e-05	0.000741917	0.000396737
Albumin	lab	wnr Pam3CSK4 19h WBC Med FSC	8.8e-10		2443	0.000177506	4.11e-07	0.00171319	0.0289039	0.00633626	1.71e-11	1.27e-26	2.34e-06	0.00459325	-3.75485	-5.07771	-3.13941	-2.18609	-2.73222	6.76072	-10.8073	4.7333	2.83689	-0.0118478	-0.00531617	-0.00479108	-0.00240516	-0.00257561	0.00115952	-0.000112416	0.00159995	0.0003241
Albumin	lab	ret Rotenone 6h overnight RBC SD FSC	1.3e-09		1108	0.00469111	0.0122373	0.142865	0.429572	0.3039	2.69e-11	1.41e-08	0.0997466	0.0383996	-2.83331	-2.50938	-1.46626	-0.790217	-1.02859	-6.73186	-5.71559	1.64747	2.07306	-0.0180226	-0.00417942	-0.00329287	-0.00137692	-0.00156484	-0.00170121	-9.14e-05	0.000832233	0.000380056
Albumin	lab	ret Colchicine 20h RBC1 CV SFL	2.53e-09		2423	9.08e-06	1.09e-06	0.00834869	0.0444433	0.0846018	5.5e-11	1.4e-34	1.97e-05	0.000245004	-4.44745	-4.88663	-2.63981	-2.01093	-1.7253	-6.58665	-12.4596	4.27728	3.67292	-0.0148555	-0.00509435	-0.00399623	-0.00220648	-0.00159373	-0.00107629	-0.000130386	0.00144606	0.00043156
Albumin	lab	wnr LPS 18h WBC Med FSC	3.47e-09		2496	1.14e-05	4.04e-07	0.00467015	0.122511	0.0297792	7.85e-11	1.81e-26	5.52e-06	0.00116439	-4.39691	-5.08055	-2.83151	-1.54484	-2.17427	6.5319	-10.7704	4.55378	3.25124	-0.0131671	-0.00520896	-0.00420451	-0.00167185	-0.00199028	0.00107535	-0.000110266	0.00151584	0.000366865
Albumin	lab	ret Chloroform 6h overnight RBC CV FSC	3.63e-09		1113	0.0433743	0.00894172	0.0594428	0.165725	0.143784	8.33e-11	5.13e-10	0.0216422	0.18292	-2.02241	-2.61892	-1.88685	-1.38699	-1.46288	-6.5585	-6.27141	2.29986	1.33265	-0.0121722	-0.00424068	-0.00405805	-0.0023423	-0.00214839	-0.00163205	-9.8e-05	0.00115048	0.000237004
Albumin	lab	ret Baseline RET2 SD SFL	8.44e-09		2426	0.00765829	6.49e-08	0.0105017	0.00410839	0.0137015	2.14e-10	1.1e-34	4.69e-05	0.362327	-2.66901	-5.42164	-2.56086	-2.87246	-2.4668	-6.37835	-12.4799	4.0779	0.911113	-0.00272902	-0.00567595	-0.0037464	-0.00308785	-0.00226992	-0.00104407	-0.000128367	0.00136508	6.04e-05
Albumin	lab	ret Alhydrogel 21h RBC CV SFL	1.01e-08		2473	6.29e-06	9.57e-07	0.00432932	0.0595062	0.0514354	2.61e-10	5.42e-35	1.72e-06	0.000200048	-4.52633	-4.9127	-2.85576	-1.88531	-1.94878	-6.3469	-12.536	4.79522	3.72456	-0.0147483	-0.00507024	-0.00424024	-0.00202492	-0.00178355	-0.00101354	-0.000127064	0.00158407	0.00041001
Albumin	lab	pltf Water 23h PLT F Med SFL	2.95e-08		2527	7.49e-06	2.9e-07	0.00184277	0.06434	0.0530938	8.56e-10	1.18e-28	0.00022646	0.000438184	-4.48879	-5.14386	-3.11778	-1.85063	-1.93507	6.15786	-11.2439	3.69286	3.52062	-0.0151579	-0.00524169	-0.00455686	-0.00197085	-0.00174952	0.00097885	-0.000113264	0.00120509	0.000376799
Albumin	lab	ret Water 23h RBC1 CV SFL	3.09e-08		2528	2.96e-06	1.2e-06	0.0059749	0.0965563	0.083877	9.05e-10	5.83e-36	1.72e-05	9.88e-05	-4.68409	-4.8682	-2.75149	-1.6624	-1.72931	-6.14877	-12.7182	4.30719	3.89984	-0.0158306	-0.00496419	-0.0040255	-0.00177082	-0.0015641	-0.000973908	-0.000128548	0.00141004	0.000417731
Albumin	lab	wnr Water 15h WBC2 Med FSC	3.25e-08		2497	2.85e-06	8.45e-07	0.00121146	0.0970593	0.109493	9.68e-10	7.71e-27	0.00495364	0.000648422	-4.69214	-4.93724	-3.2399	-1.65991	-1.60105	6.1383	-10.852	2.81255	3.41484	-0.012441	-0.00509578	-0.00476253	-0.00179154	-0.00146697	0.000997217	-0.000110918	0.000928301	0.000379466
Albumin	lab	pltf Water 15h RBC CV SFL	4.74e-08		2496	3e-05	1.97e-06	0.0022069	0.0727734	0.0924459	1.46e-09	4.04e-31	0.0106731	0.00194289	-4.18151	-4.76827	-3.06407	-1.79501	-1.68328	-6.07135	-11.7618	2.55515	3.10213	-0.0111716	-0.00493229	-0.00451284	-0.00194097	-0.00154593	-0.000974717	-0.000119843	0.000850032	0.000347195
Albumin	lab	ret Rotenone 6h overnight RBC1 SD FSC	5.64e-08		1107	0.00626017	0.00729063	0.177325	0.418544	0.346519	1.75e-09	6.62e-09	0.0920855	0.048182	-2.73912	-2.68829	-1.3499	-0.809255	-0.941767	-6.07101	-5.84641	1.68597	1.97797	-0.0174973	-0.00448935	-0.00304336	-0.00141801	-0.00143784	-0.00137287	-9.39e-05	0.000854957	0.0003642
Albumin	lab	wnr LPS 18h WBC Med SSC	9.64e-08		2485	1.57e-06	1.89e-07	0.00495311	0.128237	0.0513517	3.19e-09	1.12e-26	4.31e-05	0.000205975	-4.81322	-5.22482	-2.81259	-1.5216	-1.94947	5.94333	-10.8171	4.0973	3.71712	-0.0144031	-0.00537451	-0.00417901	-0.00164777	-0.0017831	0.000864707	-0.000111097	0.00135125	0.000418239
Albumin	lab	pltf Nigericin 6h overnight RBC SD FSC	1.87e-07		1123	0.00232126	0.0910345	0.335006	0.840021	0.900278	6.58e-09	6.88e-13	0.0185765	0.0271464	-3.05276	-1.69143	-0.964498	-0.201914	-0.125339	-5.84663	-7.26735	2.35738	2.21233	-0.0178689	-0.00281058	-0.00216598	-0.000350252	-0.000189155	-0.00148266	-0.000115008	0.00119168	0.000392469
Albumin	lab	pltf Nigericin 6h overnight RBC CV FSC	3.32e-07		1121	0.00226595	0.0934911	0.341445	0.906596	0.873341	1.22e-08	1.79e-13	0.0154986	0.0245692	-3.06006	-1.6787	-0.951721	-0.11736	-0.159453	-5.74026	-7.45567	2.42425	2.25117	-0.017936	-0.0027938	-0.00213999	-0.00020418	-0.000240977	-0.00142905	-0.000118272	0.0012284	0.000399922
Albumin	lab	pltf H2O2 16h PLT F Med SFL	4e-07		2460	2.98e-06	4.61e-07	0.0018607	0.0685401	0.0849412	1.52e-08	1.15e-30	2.46e-05	0.000310227	-4.6832	-5.05563	-3.115	-1.82224	-1.72341	5.67857	-11.6702	4.22683	3.61177	-0.0131197	-0.00524712	-0.00461488	-0.00197264	-0.00158701	0.000917891	-0.000119384	0.00139865	0.000408179
Albumin	lab	ret Baseline RET2 CV SFL	4.67e-07		2425	0.00835633	4.3e-08	0.0103044	0.00380707	0.0145593	1.79e-08	2.35e-35	4.65e-05	0.287437	-2.6395	-5.49586	-2.56746	-2.89653	-2.44492	-5.64981	-12.6101	4.07974	1.06399	-0.00270402	-0.00576346	-0.00376273	-0.00311934	-0.0022538	-0.000928962	-0.000129794	0.00136875	7.05e-05
Albumin	lab	wdf Baseline MO2 Med SFL	6.12e-07		2435	0.00521072	4.55e-08	0.0222353	0.0137315	0.0395947	2.42e-08	3.89e-37	0.000637061	0.191424	-2.79625	-5.48538	-2.28779	-2.46601	-2.05906	-5.59765	-12.9499	3.41979	1.30674	-0.00284167	-0.00573041	-0.00334668	-0.00264093	-0.00188214	-0.000912432	-0.000132958	0.00115153	8.67e-05
Albumin	lab	ret Alhydrogel 21h RBC1 CV SFL	7.48e-07		2471	5.89e-06	7.37e-07	0.00406055	0.0600392	0.0587636	3.03e-08	8.13e-35	4.85e-06	0.000183785	-4.54035	-4.96434	-2.87612	-1.88137	-1.89084	-5.55737	-12.5018	4.5813	3.74602	-0.0148248	-0.00513237	-0.00427894	-0.0020245	-0.0017339	-0.000891475	-0.000127414	0.00151465	0.00041335
Albumin	lab	wdf Baseline NE2 Percentage	9.43e-07		2431	0.000498832	1.68e-07	0.011838	0.00985055	0.0245862	3.94e-08	2.99e-36	8.92e-05	0.000644412	-3.4861	-5.24677	-2.51884	-2.58307	-2.24925	-5.51116	-12.7819	3.92478	3.41666	-0.00357365	-0.00548075	-0.00369123	-0.00277002	-0.00206088	-0.000966692	-0.000131784	0.00131902	0.000242628
Albumin	lab	ret KCl 17h RET2 SD SSC	1.04e-06		2494	7.07e-06	1.83e-06	0.00772356	0.12	0.119207	4.45e-08	1.87e-29	0.00208368	0.000816765	-4.50107	-4.78288	-2.66609	-1.55531	-1.55865	5.48898	-11.4157	3.08128	3.35116	-0.0129365	-0.00487896	-0.00395505	-0.00166361	-0.00141108	0.000886211	-0.000115863	0.00102487	0.000375893
Albumin	lab	wdf Water 23h NE4 SD SFL	1.86e-06		2525	4.33e-05	1.66e-06	0.00660661	0.109091	0.0640634	8.74e-08	5.06e-32	0.000163131	0.00149707	-4.09642	-4.80275	-2.71831	-1.60286	-1.85255	5.3669	-11.9436	3.77589	3.17875	-0.0139404	-0.00490764	-0.00398511	-0.00171038	-0.00167825	0.000859732	-0.000120012	0.00123481	0.000342966
Albumin	lab	wdf Water 23h NE2 NE4 ratio	1.91e-06		2526	2.91e-05	2.22e-06	0.00705549	0.116877	0.0744092	9.06e-08	1.09e-32	7.62e-05	0.00108234	-4.18829	-4.74298	-2.69643	-1.56856	-1.78483	5.36043	-12.0777	3.96273	3.272	-0.014232	-0.00485042	-0.00395525	-0.0016746	-0.0016174	0.000859939	-0.000121311	0.00129645	0.000352517
Albumin	lab	pltf LPS 18h PLT F Med SFL	1.96e-06		2495	1.44e-06	8.1e-07	0.00392499	0.144886	0.0608432	9.32e-08	3.56e-29	0.000594812	0.000135175	-4.83062	-4.94544	-2.88683	-1.45829	-1.87548	5.3553	-11.3565	3.43839	3.82282	-0.0145036	-0.00509699	-0.00431053	-0.0015871	-0.00172218	0.00086276	-0.000115924	0.0011325	0.000431058
Albumin	lab	wdf Water 15h MO Med SSC	2.64e-06		2503	2.22e-06	2.42e-06	0.00299063	0.117925	0.125168	1.3e-07	4.17e-28	0.00548931	0.000447859	-4.74357	-4.72541	-2.97162	-1.56408	-1.53395	-5.29479	-11.1278	2.77925	3.51484	-0.0126257	-0.00489953	-0.00438799	-0.00169359	-0.00141142	-0.000863606	-0.000113916	0.000922323	0.000391775
Albumin	lab	wdf Baseline MO Med SFL	2.65e-06		2435	0.00603159	4.09e-08	0.0209988	0.0125196	0.0367761	1.3e-07	1.68e-37	0.000590068	0.173957	-2.74848	-5.50473	-2.30951	-2.49901	-2.0894	-5.2942	-13.0184	3.44068	1.36	-0.00279546	-0.00575796	-0.00338065	-0.00267806	-0.0019114	-0.000865185	-0.000133675	0.0011594	9.02e-05
Albumin	lab	wdf Colchicine 20h EO1 Med SSC	4.18e-06		2418	2.95e-05	2.15e-07	0.00302452	0.0553017	0.129835	2.17e-07	8.05e-31	0.000399349	0.0011259	-4.18535	-5.20118	-2.96825	-1.91743	-1.51527	5.19911	-11.7052	3.54549	3.26094	-0.0140329	-0.00545613	-0.00450108	-0.0021101	-0.00140563	0.00084591	-0.000121954	0.0012002	0.000384476
Albumin	lab	wdf Colchicine 20h LY SD SSC	6.17e-06		2430	4.17e-05	6.49e-07	0.00264841	0.0532228	0.0625098	3.35e-07	3.02e-35	0.00307338	0.000502169	-4.10541	-4.98922	-3.00897	-1.93405	-1.86352	-5.11678	-12.5886	2.96329	3.48431	-0.0137428	-0.00521197	-0.00456143	-0.00212542	-0.00172568	-0.000916673	-0.000133528	0.00100925	0.000409384
Albumin	lab	wnr Water 15h WBC2 CV FSC	1.29e-05		2498	2.72e-06	6.68e-07	0.00201637	0.118608	0.144169	7.68e-07	1.23e-28	0.00162813	0.000573436	-4.7021	-4.98342	-3.09108	-1.56118	-1.4609	-4.95602	-11.2419	3.15428	3.44833	-0.0124967	-0.00515646	-0.00455456	-0.00168902	-0.0013423	-0.000795086	-0.000114652	0.00103971	0.00038403
Albumin	lab	wdf Alhydrogel 21h NE2 NE4 ratio	1.38e-05		2470	6.61e-05	9.78e-07	0.003021	0.0634196	0.0488197	8.32e-07	2.33e-32	3.18e-05	0.00189211	-3.99666	-4.9084	-2.96855	-1.85708	-1.97114	4.94031	-12.0155	4.16805	3.11003	-0.0131509	-0.0050876	-0.00442344	-0.0020028	-0.00181145	0.000794641	-0.000121841	0.00137388	0.000345854
Albumin	lab	wdf KCl 17h NE2 NE4 ratio	1.72e-05		2504	4.61e-05	2.57e-06	0.00601942	0.110358	0.0757584	1.05e-06	4.9e-32	4.19e-05	0.00269728	-4.08187	-4.7132	-2.74908	-1.59716	-1.77659	4.89364	-11.9478	4.10402	3.00329	-0.011782	-0.00483117	-0.00409208	-0.00171277	-0.00161332	0.000798072	-0.000121077	0.00134987	0.000338493
Albumin	lab	wdf Alhydrogel 21h NE4 SD SFL	1.91e-05		2467	9.91e-05	6.8e-07	0.00320718	0.0649889	0.0464664	1.19e-06	4.57e-31	0.000101266	0.00290232	-3.89921	-4.98009	-2.95006	-1.84616	-1.99214	4.86873	-11.7526	3.89392	2.98089	-0.0128632	-0.00515858	-0.00439567	-0.00199065	-0.00183038	0.000768643	-0.000119171	0.00128429	0.000332485
Albumin	lab	wdf Baseline MO2 CV SFL	3.6e-05		2437	0.000179412	2.06e-05	0.0481338	0.0418	0.139278	2.46e-06	1.26e-34	0.000201399	0.033957	-3.75218	-4.26627	-1.97718	-2.03658	-1.47897	-4.7227	-12.4672	3.72293	2.12178	-0.00390463	-0.004518	-0.00290542	-0.00219455	-0.00136148	-0.000791145	-0.00012949	0.00125162	0.000141694
Albumin	lab	pltf KCl 17h IPF Med FSC	3.66e-05		2494	1.12e-05	3.18e-06	0.00311323	0.0697073	0.0509597	2.52e-06	6.39e-28	6.81e-05	0.00115846	-4.40191	-4.66951	-2.95923	-1.81459	-1.95276	-4.71743	-11.0882	3.98971	3.2527	-0.0126991	-0.00479426	-0.00440354	-0.00194773	-0.0017762	-0.000786942	-0.000113676	0.00131426	0.000366404
Albumin	lab	wdf Colchicine 20h NE2 NE4 ratio	3.9e-05		2431	0.000101637	1.38e-06	0.0057142	0.0690881	0.0768094	2.69e-06	3.06e-30	0.000152587	0.00322848	-3.89312	-4.84018	-2.76621	-1.81865	-1.77026	4.70398	-11.5841	3.79283	2.94805	-0.0131104	-0.00507246	-0.00420583	-0.00200389	-0.00164291	0.000779222	-0.000120627	0.0012822	0.000349564
Albumin	lab	wdf Alhydrogel 21h NE4 CV SFL	4.64e-05		2470	8.13e-05	6.31e-07	0.00305932	0.0649975	0.0482698	3.29e-06	1.07e-30	0.000133275	0.00258869	-3.94715	-4.99445	-2.96466	-1.8461	-1.97597	4.66238	-11.6763	3.82639	3.01586	-0.0130144	-0.00517398	-0.00441795	-0.00199094	-0.00181576	0.000754504	-0.000118431	0.00126266	0.000336358
Albumin	lab	wdf Ciproflaxin 22h MO SD FSC	4.81e-05		2454	7.06e-06	6.56e-07	0.000576985	0.0837655	0.0631558	3.44e-06	1.88e-31	0.00169006	0.000242085	-4.50165	-4.98709	-3.44674	-1.72995	-1.85894	4.65317	-11.8323	3.14339	3.67593	-0.0151547	-0.0051796	-0.00513239	-0.00187729	-0.00172037	0.000740709	-0.000119788	0.00104049	0.000404615
Albumin	lab	wdf Water 15h MO2 Med SSC	6.2e-05		2502	1.06e-06	2.29e-06	0.00231799	0.105063	0.114887	4.59e-06	4.05e-29	0.0036097	0.000193912	-4.89145	-4.7369	-3.04928	-1.62138	-1.57715	-4.59273	-11.3442	2.91316	3.73239	-0.0130505	-0.00491377	-0.00450326	-0.00175629	-0.00145169	-0.000748966	-0.000115889	0.000967095	0.000417043
Albumin	lab	wdf Water 15h EO1 Med SSC	9.81e-05		2487	9.24e-06	5.75e-07	0.00144294	0.112969	0.184637	7.75e-06	7.37e-32	0.000828594	0.000987329	-4.44359	-5.01246	-3.18951	-1.58555	-1.32698	4.48149	-11.9131	3.34717	3.29806	-0.0119015	-0.00523802	-0.00472681	-0.00172367	-0.00122806	0.000728468	-0.000122133	0.00111103	0.000370291
Albumin	lab	pltf Baseline WBC Med SSC	0.000120781		2435	0.000772571	8.83e-08	0.0163343	0.0152018	0.0724194	9.85e-06	2.36e-35	1.32e-05	0.0604565	-3.36671	-5.3656	-2.40303	-2.42926	-1.79726	-4.42992	-12.6092	4.36505	1.87833	-0.00346937	-0.00565709	-0.00353709	-0.00262211	-0.00165874	-0.000749141	-0.000130733	0.00147582	0.000125158
Albumin	lab	wnr Pam3CSK4 19h WBC CV FSC	0.000160571		2445	9.38e-05	8.84e-07	0.00175047	0.0565337	0.0217747	1.36e-05	3.74e-30	0.000102348	0.00207244	-3.91263	-4.92854	-3.13307	-1.90781	-2.29575	-4.35992	-11.565	3.89138	3.08297	-0.0123998	-0.00518533	-0.00481008	-0.0021089	-0.00217277	-0.000740678	-0.000119929	0.00130772	0.000353476
Albumin	lab	wdf Colchicine 20h NE4 SD SFL	0.000189261		2429	0.000132408	9.97e-07	0.00540331	0.0669703	0.0715693	1.63e-05	9.61e-30	0.000414768	0.00390602	-3.82811	-4.90479	-2.78447	-1.8327	-1.80264	4.31854	-11.4804	3.53542	2.88844	-0.0129296	-0.0051395	-0.00423429	-0.00201974	-0.00167341	0.000706809	-0.000119622	0.00119635	0.000343422
Albumin	lab	pltf KCl 17h PLT F Med SSC	0.000204104		2494	5.41e-06	6.13e-08	0.00174883	0.0572654	0.0716421	1.79e-05	4.28e-28	6.87e-05	0.000621848	-4.55816	-5.43161	-3.13327	-1.90216	-1.80216	4.29828	-11.1259	3.98765	3.42628	-0.0131588	-0.00558888	-0.00466998	-0.00204357	-0.00163853	0.00070403	-0.000113835	0.00131419	0.000385993
Albumin	lab	wdf KCl 17h NE4 SD SFL	0.000215972		2501	4.81e-05	1.16e-06	0.00528226	0.0937847	0.0652252	1.91e-05	2.32e-31	8.17e-05	0.00265577	-4.07166	-4.8748	-2.79176	-1.6764	-1.84453	4.2836	-11.8107	3.94597	3.00803	-0.0117802	-0.00499385	-0.00415809	-0.0018003	-0.00167656	0.000664978	-0.000119805	0.00129825	0.000339604
Albumin	lab	wdf Baseline NE2 NE4 ratio	0.000248978		2438	0.0010412	4e-07	0.0146221	0.0110976	0.0272724	2.27e-05	8.34e-38	0.000113349	0.0020465	-3.28312	-5.08311	-2.44336	-2.54156	-2.20893	-4.24462	-13.0754	3.86641	3.08674	-0.00336507	-0.00531321	-0.00358526	-0.00272943	-0.00202766	-0.000754571	-0.000134465	0.00129972	0.000221512
Albumin	lab	wnr KCl 17h BASO Med SSC	0.000356878		2499	1.01e-06	1.82e-07	0.0016668	0.058868	0.0573923	3.38e-05	3.51e-31	0.000305576	7.91e-05	-4.90282	-5.2318	-3.1474	-1.89004	-1.90119	-4.15387	-11.7739	3.61562	3.9536	-0.0141726	-0.0053582	-0.00468811	-0.00202839	-0.00172837	-0.00066969	-0.000119298	0.0011922	0.000447286
Albumin	lab	wnr Ciproflaxin 22h BASO SD SFL	0.000393286		2448	6.61e-07	6.41e-07	0.00046147	0.087148	0.0485203	3.8e-05	8.01e-31	0.00639996	2.46e-05	-4.98549	-4.99165	-3.50695	-1.71133	-1.97377	-4.1271	-11.7037	2.72891	4.22627	-0.0168245	-0.0051834	-0.0052586	-0.00185703	-0.00182633	-0.000653338	-0.000118638	0.000917958	0.000466138
Albumin	lab	wdf Ciproflaxin 22h MO2 SD SFL	0.000422327		2453	9.82e-06	8.02e-07	0.000358706	0.0650211	0.0409089	4.11e-05	1.4e-30	0.000847344	0.000297587	-4.43031	-4.94777	-3.57376	-1.84594	-2.04554	4.10847	-11.6532	3.34099	3.62261	-0.0149643	-0.00515283	-0.00533647	-0.00200789	-0.00189727	0.000657136	-0.000118659	0.00110513	0.000400114
Albumin	lab	wdf Colchicine 20h NE4 CV SFL	0.000575064		2431	0.0001	8.3e-07	0.00466423	0.0612664	0.0682298	5.87e-05	5.94e-30	0.000490318	0.00291645	-3.8972	-4.94095	-2.83198	-1.87244	-1.8243	4.02496	-11.5239	3.49073	2.97944	-0.013157	-0.00517861	-0.00430726	-0.00206415	-0.00169424	0.000664732	-0.000120088	0.00118249	0.000353906
Albumin	lab	wdf Water 23h MO2 SD FSC	0.000662698		2523	2.06e-05	1.05e-06	0.00359742	0.0921908	0.0932596	6.95e-05	2.34e-32	0.000375992	0.000789243	-4.26688	-4.89321	-2.91421	-1.6846	-1.67909	3.98475	-12.0111	3.56122	3.36064	-0.0145573	-0.00501615	-0.00428194	-0.0018033	-0.00152683	0.000638675	-0.000121029	0.0011718	0.000363544
Albumin	lab	pltf Pam3CSK4 19h PLT F Med SSC	0.000722585		2443	4.68e-05	2.26e-07	0.00127741	0.0787692	0.0821932	7.74e-05	9.98e-30	0.00021354	0.00177363	-4.07849	-5.19162	-3.22477	-1.75861	-1.73882	3.95922	-11.476	3.70804	3.12919	-0.0129752	-0.0055035	-0.00497195	-0.00194844	-0.00163561	0.000670132	-0.000120068	0.00124969	0.000360529
Albumin	lab	pltf Baseline IPF Med FSC	0.00072443		2433	0.00691942	1.54e-06	0.0236076	0.01302	0.0317065	7.76e-05	6.26e-36	1.68e-05	0.683442	-2.70301	-4.81811	-2.26489	-2.48506	-2.14934	-3.95836	-12.7202	4.31263	0.40782	-0.00277446	-0.00508176	-0.00333641	-0.00268598	-0.00199056	-0.000695345	-0.000131954	0.00146021	2.82e-05
Albumin	lab	wdf Water 23h MO2 CV FSC	0.000729121		2525	3.59e-05	8.64e-07	0.00376254	0.094086	0.097365	7.84e-05	3.6e-32	0.000492474	0.00130144	-4.13995	-4.93266	-2.90012	-1.67486	-1.65838	3.95575	-11.9734	3.48937	3.21929	-0.0141602	-0.00505267	-0.00426055	-0.00179249	-0.00150785	0.000634852	-0.000120602	0.00114864	0.000349379
Albumin	lab	wnr Ciproflaxin 22h WBC2 CV SFL	0.00113878		2436	6.04e-06	7.31e-07	0.000881737	0.0828427	0.0561883	0.000131231	1.96e-32	0.00135526	0.000147678	-4.53505	-4.96604	-3.32991	-1.73514	-1.91049	3.8303	-12.0329	3.20774	3.80097	-0.0153487	-0.00522906	-0.00498983	-0.00190532	-0.00179411	0.000626262	-0.000122574	0.00106921	0.000419652
Albumin	lab	wdf KCl 17h MO2 SD SFL	0.00126208		2504	1.45e-05	7.46e-07	0.00308486	0.0728478	0.0741777	0.000148495	3.76e-30	0.000124297	0.00118484	-4.34435	-4.96163	-2.96205	-1.79454	-1.78627	3.79943	-11.5609	3.84355	3.24625	-0.0125267	-0.00508532	-0.00441404	-0.00192787	-0.00162517	0.000613081	-0.000117408	0.00126552	0.000365453
Albumin	lab	wdf Water 15h NE2 NE4 ratio	0.00138626		2503	3.52e-05	5.06e-06	0.00475857	0.16003	0.140961	0.000167363	1.13e-31	0.000273065	0.00341429	-4.14435	-4.57222	-2.82548	-1.40539	-1.47269	3.76951	-11.8742	3.6448	2.93056	-0.0111182	-0.00476606	-0.00419512	-0.00152854	-0.00135976	0.000617565	-0.000121294	0.00120586	0.000330317
Albumin	lab	wdf LPS 18h NE2 NE4 ratio	0.00170568		2503	1.16e-05	1.36e-06	0.00799962	0.208388	0.0514174	0.000212994	9.99e-34	0.000261165	0.00040416	-4.39482	-4.8424	-2.65422	-1.25834	-1.94892	3.70855	-12.2858	3.65631	3.54215	-0.0132772	-0.00500625	-0.00397741	-0.00137226	-0.00179664	0.000607389	-0.000125228	0.00120755	0.000401209
Albumin	lab	wnr Ciproflaxin 22h BASO CV SFL	0.00194329		2450	6.53e-07	5.19e-07	0.000450624	0.0862792	0.0504725	0.000248574	1.65e-31	0.00341224	2.24e-05	-4.98798	-5.03264	-3.5133	-1.71605	-1.9569	-3.66914	-11.8442	2.93081	4.24822	-0.0168798	-0.00523432	-0.00524105	-0.0018651	-0.00181357	-0.000594709	-0.000120081	0.00098408	0.000470052
Albumin	lab	wdf Pam3CSK4 19h NE2 NE4 ratio	0.00218807		2452	0.000145247	2.76e-06	0.00308454	0.0944151	0.0451502	0.000286514	2.06e-33	0.00016266	0.00265307	-3.80507	-4.69894	-2.96214	-1.6732	-2.00428	3.63246	-12.2273	3.77678	3.0084	-0.0121124	-0.00496804	-0.00456779	-0.00185307	-0.00189147	0.000616175	-0.000126939	0.00127216	0.000346311
Albumin	lab	wdf Ciproflaxin 22h MO2 CV SFL	0.00249715		2455	1.24e-05	3.91e-07	0.000395646	0.06382	0.0425601	0.000334927	3.3e-31	0.000772608	0.000349768	-4.3799	-5.08712	-3.54788	-1.85428	-2.02906	3.59176	-11.7823	3.36666	3.58039	-0.0148044	-0.00529231	-0.00529524	-0.0020164	-0.00188108	0.000580931	-0.000119541	0.00111196	0.00039573
Albumin	lab	pltf Pam3CSK4 19h RBC Percentage	0.00250544		2442	3.78e-05	2.23e-06	0.00240884	0.114721	0.0935249	0.000337246	1.99e-33	0.0189764	0.000813645	-4.12837	-4.74238	-3.03775	-1.57789	-1.67775	3.58998	-12.2312	2.34756	3.35232	-0.0131405	-0.00501419	-0.00468247	-0.00174918	-0.00157902	0.000620813	-0.000127399	0.000836138	0.00038666
Albumin	lab	pltf LPS 18h RBC Percentage	0.00258708		2495	1.82e-06	1.56e-06	0.00589568	0.19733	0.0823772	0.000350976	3.12e-33	0.0261423	7.67e-05	-4.78404	-4.81532	-2.75591	-1.28954	-1.73776	3.5794	-12.1883	2.22542	3.96115	-0.014405	-0.00497814	-0.00412636	-0.00140731	-0.00159996	0.000602889	-0.000124226	0.000774539	0.00044808
Albumin	lab	wdf TMAO 3 5h MO2 Med SSC	0.00283445		471	0.0002357	0.0194188	0.218177	0.683349	0.896591	0.000389452	5.1e-11	0.0556498	0.00018633	-3.70642	-2.3456	-1.23307	-0.408156	-0.130041	-3.57337	-6.72804	1.91861	3.76734	-0.013562	-0.00520678	-0.00462444	-0.000934115	-0.000249006	-0.00110277	-0.000159498	0.00147077	0.00190323
Albumin	lab	ret DMSO 4 5h RBC1 CV FSC	0.00295621		499	0.00112726	0.00176606	0.170125	0.129388	0.225027	0.000408643	1.62e-09	0.00302936	0.00133433	-3.27606	-3.14427	-1.37382	-1.51908	-1.2148	-3.55892	-6.14851	2.97962	3.22708	-0.0123664	-0.0067115	-0.00472259	-0.00326548	-0.00218718	-0.00121132	-0.000138291	0.00214436	0.00152005
Albumin	lab	wdf KCl 17h EO1 Med SSC	0.00303139		2484	5.74e-06	1.69e-07	0.00308373	0.0876673	0.114363	0.00042177	2.08e-30	0.000236856	0.000550381	-4.54551	-5.246	-2.96218	-1.70851	-1.57944	3.53086	-11.6158	3.68146	3.45948	-0.0131541	-0.00539936	-0.0044163	-0.00183743	-0.00144035	0.000578494	-0.000118404	0.00121779	0.000390677
Albumin	lab	wdf Ciproflaxin 22h MO SD SFL	0.00306267		2454	6.67e-06	1.42e-06	0.00037042	0.0730639	0.0465882	0.000427302	8.09e-31	0.000769034	0.000218881	-4.51392	-4.83416	-3.56529	-1.7932	-1.99103	3.52746	-11.7024	3.36795	3.70171	-0.0152458	-0.00503592	-0.00532933	-0.00195176	-0.00184785	0.000576205	-0.000119185	0.00111498	0.000408827
Albumin	lab	wdf Pam3CSK4 19h NE4 CV SFL	0.00373561		2451	0.000209611	4.09e-07	0.00157458	0.0494757	0.0155633	0.000546386	2.02e-32	0.000252924	0.00259344	-3.71275	-5.07865	-3.16413	-1.96545	-2.4207	3.46151	-12.0293	3.66468	3.01533	-0.0118302	-0.00538561	-0.00488408	-0.00218742	-0.00231459	0.000588786	-0.000124668	0.00123238	0.000346854
Albumin	lab	ret Rotenone 6h overnight RBC CV SSC	0.00393462		1108	0.00416254	0.00714843	0.166949	0.407279	0.394948	0.00058118	1.03e-10	0.0508669	0.0276938	-2.87159	-2.6949	-1.38299	-0.82901	-0.851011	-3.45032	-6.52628	1.95474	2.20453	-0.0185288	-0.00455053	-0.0031507	-0.00146526	-0.00131276	-0.00086255	-0.000105014	0.00100266	0.000409863
Albumin	lab	wdf Alhydrogel 21h EO1 Med SSC	0.00482351		2456	7.64e-06	1.54e-07	0.00180244	0.060513	0.0832287	0.000744081	1.21e-31	6.01e-05	0.000338136	-4.48466	-5.26344	-3.12442	-1.8779	-1.73296	3.37707	-11.8713	4.01947	3.58926	-0.0147663	-0.00546957	-0.00465934	-0.00202811	-0.00159794	0.000546893	-0.000120906	0.00133109	0.000399369
Albumin	lab	wdf Ciproflaxin 22h MO CV SFL	0.00499282		2455	8.67e-06	8.17e-07	0.000410285	0.0716771	0.0507217	0.000781232	2.51e-31	0.000830313	0.000265028	-4.45751	-4.94394	-3.53825	-1.80195	-1.95479	3.36358	-11.8069	3.34665	3.65262	-0.0150699	-0.00514732	-0.00528778	-0.00196144	-0.00181413	0.000545474	-0.000119996	0.00110831	0.000403866
Albumin	lab	wdf Water 15h NE4 CV SFL	0.00566638		2503	4.41e-05	7.61e-07	0.00221762	0.0927545	0.0784814	0.000913414	3.76e-31	0.000717426	0.00282381	-4.09203	-4.95771	-3.06261	-1.68169	-1.76029	3.31991	-11.7677	3.38706	2.98927	-0.01101	-0.00515777	-0.00453644	-0.00182866	-0.00162681	0.000538987	-0.000120153	0.00111945	0.000336833
Albumin	lab	wdf Pam3CSK4 19h MO SD FSC	0.00571714		2452	0.000187419	1.9e-06	0.00172722	0.120461	0.124524	0.000926003	2.29e-33	0.000267241	0.00481016	-3.74112	-4.77518	-3.137	-1.55338	-1.53659	3.31616	-12.2184	3.65048	2.82206	-0.011932	-0.00504768	-0.00483803	-0.00172107	-0.00144878	0.000554726	-0.000126892	0.00122896	0.000326251
Albumin	lab	wdf Baseline NE1 SD FSC	0.0059348		2436	0.00636535	4.95e-07	0.033859	0.0154015	0.0609204	0.000970978	3.24e-39	0.000423835	0.252809	-2.73072	-5.04198	-2.12295	-2.42451	-1.87494	3.30285	-13.3376	3.52966	1.14382	-0.00278756	-0.00527869	-0.00312363	-0.00260752	-0.00172153	0.000536674	-0.000137121	0.00119499	7.67e-05
Albumin	lab	ret KCl 17h RET1 Percentage	0.00676744		2496	4.87e-06	1.1e-06	0.00455361	0.087174	0.0710905	0.00114242	2.88e-29	2.5e-05	0.000546507	-4.5803	-4.88519	-2.83961	-1.71117	-1.80567	-3.25667	-11.376	4.22234	3.46137	-0.0132395	-0.00501526	-0.00423601	-0.00184089	-0.00164429	-0.000530666	-0.000116395	0.00139812	0.000390443
Albumin	lab	wdf Baseline NE4 SD SFL	0.00682375		2438	0.00176274	4.91e-07	0.0154506	0.0106199	0.0310422	0.00115652	1.24e-35	9.69e-05	0.0306179	-3.13102	-5.04335	-2.42335	-2.55694	-2.15779	-3.25326	-12.6625	3.90478	2.16327	-0.00320974	-0.00528042	-0.00356174	-0.00275073	-0.00198408	-0.000591476	-0.000131882	0.00131455	0.000146305
Albumin	lab	wdf Water 15h NE4 SD SFL	0.00733978		2501	4.73e-05	1.1e-06	0.00225643	0.109654	0.0926021	0.00126378	2.11e-31	0.00061573	0.00317728	-4.07585	-4.88512	-3.05739	-1.60032	-1.68247	3.22777	-11.8191	3.42897	2.95292	-0.0109603	-0.00507811	-0.00456066	-0.00173794	-0.00155317	0.00050612	-0.000120628	0.00113289	0.000332775
Albumin	lab	wnr Ciproflaxin 22h WBC2 SD SFL	0.00740565		2436	5.41e-06	8.2e-07	0.000791848	0.0860741	0.0566318	0.00128072	4.87e-33	0.000588097	0.000128661	-4.55856	-4.9435	-3.35987	-1.71718	-1.90705	3.22404	-12.1542	3.44159	3.83519	-0.0154405	-0.00520997	-0.00503903	-0.00188724	-0.00179276	0.000526253	-0.000123792	0.00114285	0.000423751
Albumin	lab	pltf Baseline IPF SD FSC	0.009416		2433	0.00235662	2.12e-06	0.0264	0.0165661	0.0445283	0.00171835	4.98e-36	3.15e-05	0.153136	-3.04439	-4.75305	-2.22163	-2.39787	-2.01013	-3.13854	-12.7392	4.16994	1.42899	-0.00312878	-0.00502591	-0.0032763	-0.00259384	-0.00186072	-0.000525201	-0.00013252	0.00141006	9.54e-05
Albumin	lab	pltf Ciproflaxin 22h PLT F Med FSC	0.0120466		2450	3.15e-06	3.34e-07	0.000666048	0.0683504	0.0437158	0.00233887	2.71e-31	0.000245442	0.000103571	-4.67166	-5.11716	-3.40758	-1.8235	-2.01785	3.04665	-11.8001	3.6724	3.88847	-0.0157555	-0.00533783	-0.00513274	-0.00198628	-0.00187417	0.000493933	-0.000120027	0.00121428	0.000428447
Albumin	lab	ret DMSO 4 5h RBC1 SD FSC	0.0148298		495	0.000493425	0.000906733	0.157469	0.108224	0.248178	0.00302541	7.34e-09	0.00156651	0.000982312	-3.508	-3.33858	-1.41582	-1.60919	-1.15617	-2.98015	-5.88702	3.18006	3.31576	-0.0134662	-0.00714952	-0.00489566	-0.00349882	-0.00209191	-0.000523817	-0.000134234	0.00230547	0.00158745
Albumin	lab	ret Isobutyric 3h RET1 Med SSC	0.015551		482	0.00230873	0.00219576	0.115445	0.109365	0.188495	0.00321854	5.97e-09	0.0224435	0.00107129	-3.06399	-3.07927	-1.57708	-1.60407	-1.31694	2.9612	-5.92642	2.2903	3.29144	-0.0102718	-0.00666045	-0.00550736	-0.00354591	-0.00245552	0.00103431	-0.00013601	0.00171657	0.00163835
Albumin	lab	wdf TMAO 3 5h MO Med SSC	0.0171302		472	0.000278101	0.0184753	0.215935	0.667067	0.869784	0.00362791	1.43e-10	0.0446927	0.000268351	-3.66298	-2.36431	-1.2391	-0.430452	-0.164023	-2.92375	-6.56121	2.013	3.67237	-0.0134417	-0.00526863	-0.0046651	-0.000988914	-0.000315417	-0.000807171	-0.000157314	0.00154564	0.00186132
Albumin	lab	wdf KCl 17h NE2 Percentage	0.0186314		2495	1.96e-05	2.41e-06	0.00537411	0.0995098	0.0734914	0.00401958	1.1e-31	7.77e-05	0.001202	-4.27744	-4.72631	-2.78616	-1.64785	-1.79052	2.87931	-11.8775	3.95808	3.24215	-0.0123909	-0.00487379	-0.00416292	-0.00177476	-0.0016316	0.000476959	-0.000121408	0.00130816	0.000366547
Albumin	lab	wdf Baseline MO CV SFL	0.0199179		2437	0.000988463	5.3e-06	0.0321181	0.0255761	0.0944402	0.00436608	1.14e-36	9.62e-05	0.0769626	-3.29781	-4.56285	-2.14417	-2.23396	-1.67308	-2.85311	-12.8611	3.9066	1.76934	-0.00342435	-0.00484563	-0.00315724	-0.00241199	-0.00154387	-0.000478649	-0.000133403	0.00131639	0.000118013
Albumin	lab	wnr LPS 18h WBC CV FSC	0.0209107		2496	2.84e-06	1.81e-06	0.00598305	0.194872	0.0708306	0.0046542	1.17e-31	0.000366033	0.000187036	-4.69291	-4.78463	-2.75107	-1.29665	-1.80734	-2.83261	-11.8716	3.56835	3.74154	-0.0141288	-0.00494394	-0.00411514	-0.0014123	-0.00166311	-0.000462993	-0.000120696	0.00117909	0.000423437
Albumin	lab	wdf Colchicine 20h LY CV SSC	0.0246797		2430	1.99e-05	4.47e-07	0.0027864	0.0506902	0.0627815	0.0056881	1.25e-32	0.00145604	0.000329292	-4.27468	-5.06171	-2.99344	-1.95507	-1.86159	-2.76771	-12.0725	3.18697	3.59625	-0.0143529	-0.00530887	-0.00455614	-0.00215708	-0.00173138	-0.000486553	-0.000130406	0.00109434	0.000424176
Albumin	lab	wdf Baseline NE4 Med SFL	0.0250822		2437	0.00272884	2.16e-07	0.0137753	0.00996328	0.0312282	0.0058026	4.01e-38	0.000110672	0.019277	-2.99982	-5.19956	-2.46486	-2.57913	-2.15541	-2.76118	-13.1349	3.87228	2.34169	-0.00307018	-0.00545147	-0.00362925	-0.00277809	-0.00198498	-0.000478422	-0.000135459	0.00130484	0.000163288
Albumin	lab	pltf Ciproflaxin 22h IPF Percentage	0.0255508		2451	6.94e-06	4.02e-07	0.0005358	0.0720513	0.0454396	0.00593909	8.67e-33	0.000219433	0.000179275	-4.5054	-5.08185	-3.4668	-1.79957	-2.00159	2.75354	-12.103	3.70108	3.75234	-0.0152205	-0.00530209	-0.00518267	-0.0019605	-0.00185944	0.000440717	-0.000122734	0.00122401	0.00041408
Albumin	lab	ret Pam3CSK4 19h PLT SD SSC	0.0319697		2445	6.38e-05	7.78e-07	0.00147444	0.0828199	0.0720217	0.00787961	7.35e-32	0.000295891	0.00132909	-4.00516	-4.95381	-3.1833	-1.73527	-1.79976	2.65939	-11.9162	3.62411	3.21335	-0.0127601	-0.0052427	-0.00491649	-0.00192563	-0.00169615	0.000160396	-0.000124011	0.00122299	0.000370678
Albumin	lab	wnr TMAO 3 5h PLT SD SFL	0.0324457		467	9.75e-05	0.0184951	0.420772	0.658081	0.77048	0.00803445	1.4e-10	0.0109261	0.000132928	-3.93139	-2.364	-0.805807	-0.442853	-0.291919	-2.66228	-6.56636	2.55548	3.85375	-0.0145741	-0.00529265	-0.00287067	-0.00101828	-0.000562913	-0.000374606	-0.000156875	0.00194552	0.00196862
Albumin	lab	ret Isobutyric 3h RBC SD FSC	0.0329414		482	0.00171993	0.00213977	0.138904	0.117849	0.263809	0.0081826	4.43e-08	0.010082	0.00200488	-3.1528	-3.08712	-1.48239	-1.56672	-1.11876	-2.65566	-5.56348	2.58341	3.10682	-0.010641	-0.00670367	-0.00519061	-0.00347711	-0.00208136	-0.000620931	-0.00013029	0.00192092	0.00155594
Albumin	lab	ret Pam3CSK4 19h RBC Percentage	0.033553		2444	4.09e-05	1.93e-06	0.00232626	0.108768	0.0893409	0.00837932	2.67e-33	0.00845991	0.000908706	-4.10992	-4.77245	-3.04828	-1.60434	-1.69956	2.63854	-12.2056	2.63529	3.32146	-0.0130933	-0.00504842	-0.00470323	-0.00178019	-0.00160105	0.000458235	-0.000127418	0.000939905	0.000383609
Albumin	lab	wnr TMAO 3 5h PLT CV SFL	0.0339168		467	0.000105972	0.0186384	0.421077	0.664312	0.7752	0.00850004	1.33e-10	0.011331	0.000146933	-3.91067	-2.36111	-0.805278	-0.434249	-0.285749	-2.64296	-6.57478	2.54261	3.82837	-0.0144969	-0.00528666	-0.00286914	-0.00099865	-0.000551017	-0.000372205	-0.000157058	0.00193596	0.00195677
Albumin	lab	ret LPS 18h PLT Percentage	0.0340199		2496	1.82e-06	1.33e-06	0.00570713	0.189185	0.0779039	0.00852915	4.1e-33	0.0121569	8.05e-05	-4.7836	-4.84642	-2.76655	-1.31335	-1.76371	-2.63247	-12.1646	2.5094	3.94936	-0.0144177	-0.00501544	-0.00414698	-0.00143485	-0.00162567	-0.000445287	-0.000124248	0.00087417	0.000447406
Albumin	lab	ret LPS 18h RBC Percentage	0.0340837		2496	1.85e-06	1.34e-06	0.0057252	0.189351	0.0780419	0.00855501	4.09e-33	0.0121587	8.14e-05	-4.78025	-4.84512	-2.76552	-1.31286	-1.76289	2.63144	-12.1649	2.50934	3.94681	-0.0144075	-0.00501414	-0.00414545	-0.00143432	-0.00162491	0.000446047	-0.000124253	0.000874183	0.000447099
Albumin	lab	wdf Baseline NE1 Med SFL	0.0380883		2436	0.00281252	2.34e-07	0.0140286	0.0101332	0.0321245	0.00980972	3.38e-38	0.000118644	0.0209923	-2.99058	-5.1846	-2.45831	-2.57327	-2.14409	-2.58451	-13.149	3.85519	2.30963	-0.00306201	-0.00543714	-0.0036212	-0.00277283	-0.00197528	-0.000449348	-0.000135634	0.00129988	0.000161445
Albumin	lab	ret Pam3CSK4 19h PLT Percentage	0.0388063		2444	4.1e-05	1.94e-06	0.00233541	0.108816	0.0896575	0.0100806	2.87e-33	0.0079699	0.000923707	-4.10904	-4.77106	-3.0471	-1.60412	-1.69788	-2.57507	-12.1994	2.65553	3.31687	-0.0130914	-0.00504747	-0.00470175	-0.0017801	-0.00159959	-0.000446223	-0.000127363	0.000947198	0.000383095
Albumin	lab	pltf Ciproflaxin 22h IPF CV SFL	0.0389635		2452	2.8e-06	1.04e-06	0.00058004	0.0831229	0.0511408	0.0101352	9.46e-31	0.000400539	0.000106717	-4.69568	-4.89625	-3.44531	-1.73356	-1.95126	-2.57319	-11.6885	3.54464	3.88115	-0.0158435	-0.00510351	-0.00515003	-0.00188835	-0.0018125	-0.000415052	-0.000119324	0.00117335	0.000427821
Albumin	lab	wdf Water 23h MO2 SD SFL	0.040039		2524	1.18e-05	5.74e-07	0.00252725	0.0714646	0.0653913	0.0104973	5.16e-32	0.000135771	0.000443004	-4.39059	-5.01273	-3.0231	-1.80328	-1.84338	2.56092	-11.942	3.82166	3.51771	-0.0149724	-0.00514143	-0.0044481	-0.00193479	-0.00167778	0.000404193	-0.000120466	0.00125583	0.000380108
Albumin	lab	wdf Baseline NE4 SD FSC	0.041723		2435	0.00807537	3.64e-07	0.0295069	0.0146524	0.0583714	0.0110674	1.62e-39	0.000359063	0.262317	-2.65109	-5.10091	-2.17793	-2.44261	-1.89379	2.54252	-13.3933	3.57353	1.12119	-0.00271283	-0.00534536	-0.00320716	-0.00262976	-0.00174048	0.000371887	-0.000137813	0.00121222	7.58e-05
Albumin	lab	wdf Chloroform 6h overnight MO2 Med SFL	0.0419956		1112	0.0134746	0.00744134	0.194853	0.467091	0.575033	0.01116	2.38e-10	0.0220402	0.0981179	-2.47496	-2.68138	-1.29714	-0.727473	-0.560822	-2.54193	-6.39428	2.29292	1.65545	-0.0151867	-0.00432915	-0.0028092	-0.00122685	-0.000816589	-0.000619384	-0.000102182	0.00117028	0.000300605
Albumin	lab	wnr TMAO 3 5h PLT SD SSC	0.0424887		467	0.000103071	0.017316	0.393834	0.612048	0.744031	0.0113356	2.04e-10	0.0105053	0.00013435	-3.9176	-2.38862	-0.85349	-0.5075	-0.326717	-2.54246	-6.5049	2.56932	3.85107	-0.0145317	-0.00535281	-0.00304156	-0.00116769	-0.000631083	-0.000356534	-0.000155896	0.00195739	0.00196875
Albumin	lab	wnr Pam3CSK4 19h WBC SD FSC	0.0438		2443	8.27e-05	1.09e-06	0.00186699	0.0812632	0.0461004	0.0118041	3.98e-31	0.000221883	0.00208196	-3.94313	-4.8865	-3.11403	-1.74413	-1.99549	-2.51985	-11.7666	3.69826	3.0816	-0.0125084	-0.00514527	-0.00478483	-0.00192741	-0.00188445	-0.000430668	-0.000121867	0.00124225	0.00035381
Albumin	lab	ret Water 15h RET1 SD SSC	0.0458606		2497	6.32e-06	1.45e-06	0.00212404	0.106729	0.116134	0.0125141	1.08e-30	0.00237047	0.000640857	-4.52504	-4.83033	-3.07554	-1.61366	-1.57176	2.49912	-11.6739	3.04253	3.41805	-0.0121606	-0.00502807	-0.00455956	-0.00175655	-0.00145265	0.000404319	-0.000119832	0.0010215	0.000384893
Albumin	lab	wdf Pam3CSK4 19h NE3 Med FSC	0.0474533		2452	1.38e-05	1.3e-06	0.00188704	0.13738	0.138522	0.0130813	2.38e-32	0.000181469	0.000597551	-4.35594	-4.85168	-3.11085	-1.48611	-1.4818	2.48337	-12.015	3.74927	3.43722	-0.0138819	-0.00511927	-0.00478997	-0.00164577	-0.00139826	0.000414845	-0.00012442	0.00126498	0.000395685
Albumin	lab	wdf Pam3CSK4 19h MO CV FSC	0.0485468		2451	0.000159241	2.06e-06	0.00185295	0.117735	0.115691	0.0134622	6.51e-33	0.00038095	0.00417458	-3.7821	-4.75939	-3.11625	-1.5649	-1.57368	2.4731	-12.1279	3.5579	2.86736	-0.0120922	-0.00503892	-0.00481174	-0.00173592	-0.00148587	0.000412445	-0.000126012	0.00119959	0.000332467
Albumin	lab	wnr Water 23h BASO Med SSC	0.0499083		2521	1.78e-06	2.16e-07	0.00156105	0.0610963	0.0538434	0.014037	1.14e-32	0.000286382	6.77e-05	-4.7884	-5.19935	-3.16656	-1.87364	-1.929	-2.45804	-12.0742	3.63243	3.99093	-0.0163472	-0.00534707	-0.00466909	-0.00201157	-0.00175679	-0.000402382	-0.000121935	0.00119777	0.000433751
Albumin	lab	wnr TMAO 3 5h PLT CV SSC	0.0499652		467	0.000114245	0.0187524	0.396263	0.624314	0.754063	0.0140578	1.82e-10	0.0117374	0.000149545	-3.89187	-2.35882	-0.849111	-0.490078	-0.313475	-2.46524	-6.52368	2.53009	3.82389	-0.0144405	-0.00528682	-0.00302728	-0.00112801	-0.000605625	-0.000346459	-0.000156341	0.00192839	0.00195682
Albumin	lab	pltf KCl 17h PLT F Med FSC	0.0547833		2496	6.11e-06	3.19e-07	0.00242035	0.0663248	0.0676298	0.0158493	4.08e-30	6.97e-05	0.000519643	-4.53244	-5.12562	-3.03624	-1.83703	-1.82826	2.41402	-11.554	3.98391	3.47498	-0.0131054	-0.00527229	-0.00453614	-0.00197823	-0.00166671	0.000390374	-0.000117832	0.00131629	0.000392203
Albumin	lab	pltf Water 15h PLT F Med FSC	0.0569368		2497	4.99e-06	6.98e-07	0.00148111	0.0819903	0.0996028	0.0167269	5.42e-30	0.000497731	0.000577709	-4.57537	-4.97478	-3.18191	-1.73996	-1.6474	2.39427	-11.5282	3.48657	3.44632	-0.0122818	-0.0051865	-0.00471921	-0.00189445	-0.00152327	0.000386116	-0.000118424	0.00115515	0.000387685
Albumin	lab	pltf DMSO 4 5h RBC CV SSC	0.0630418		509	0.000238194	0.00344785	0.334656	0.345752	0.603853	0.0191331	7.34e-10	0.00296786	0.000657851	-3.70145	-2.93874	-0.965709	-0.943753	-0.519197	-2.35055	-6.28039	2.98571	3.42816	-0.014432	-0.00634449	-0.003442	-0.00208561	-0.000953516	-0.000801529	-0.000146468	0.00222753	0.00167632
Albumin	lab	wdf Ciproflaxin 22h EO1 Med SSC	0.0660097		2433	3.55e-06	4.64e-07	0.000622467	0.0802926	0.0674856	0.0204545	6.05e-33	0.000351535	0.000102129	-4.64713	-5.05435	-3.42612	-1.74972	-1.82925	2.31943	-12.1355	3.57911	3.89194	-0.0157409	-0.00527126	-0.00511085	-0.00190406	-0.00169769	0.000376562	-0.000123613	0.00118568	0.000430864
Albumin	lab	wdf Pam3CSK4 19h NE4 SD SFL	0.0682038		2440	0.000211537	8.74e-07	0.00117048	0.0640791	0.0312554	0.0212856	6.31e-33	0.000330911	0.00289154	-3.71044	-4.93085	-3.24983	-1.85247	-2.15506	2.30437	-12.1314	3.59495	2.98207	-0.0118676	-0.00526232	-0.00507615	-0.00207427	-0.00206901	0.000341657	-0.000126107	0.00121439	0.000344701
Albumin	lab	pltf Ciproflaxin 22h IPF SD SFL	0.0699635		2450	3.09e-06	9.23e-07	0.000543579	0.0812273	0.04871	0.0219965	1.81e-30	0.000333193	0.000115952	-4.67531	-4.92002	-3.4629	-1.74433	-1.97211	-2.29189	-11.6304	3.59313	3.8608	-0.0157866	-0.00512981	-0.00517952	-0.0019009	-0.00183275	-0.0003562	-0.000119076	0.00118956	0.000425922
Albumin	lab	ret Colchicine 20h PLT CV SFL	0.0707784		2424	1.39e-05	7.47e-07	0.00382295	0.0440942	0.0651672	0.02228	1.26e-31	0.000905418	0.000353844	-4.35506	-4.96173	-2.89522	-2.01425	-1.84495	2.28703	-11.87	3.32251	3.57741	-0.0146769	-0.00523461	-0.00442087	-0.00223631	-0.00172847	0.000385402	-0.000124881	0.00114408	0.000423551
Albumin	lab	pltf Colchicine 20h IPF Med FSC	0.0724281		2418	7.76e-06	1.26e-06	0.0031761	0.05896	0.0754178	0.0229598	6.81e-29	0.000262241	0.000369954	-4.48137	-4.85842	-2.95313	-1.88939	-1.77868	-2.27556	-11.3013	3.65543	3.5657	-0.0150796	-0.00511525	-0.0044936	-0.00208731	-0.00165343	-0.000383452	-0.000119001	0.00124058	0.000421924
Albumin	lab	wdf Baseline NE1 Med FSC	0.0730904		2437	0.00761775	7.83e-07	0.0311011	0.0185769	0.0718981	0.023212	1.88e-39	0.000197263	0.454307	-2.67079	-4.95242	-2.15703	-2.3555	-1.80055	2.27137	-13.381	3.7282	0.748375	-0.00273329	-0.00519986	-0.00317958	-0.00253933	-0.00165819	0.000396666	-0.000137695	0.00125928	5.28e-05
Albumin	lab	wnr TMAO 3 5h PLT CV FSC	0.0734783		467	0.000124028	0.0187044	0.414817	0.656448	0.783514	0.0233993	1.06e-10	0.0108071	0.000156157	-3.87123	-2.35978	-0.816187	-0.445114	-0.274904	-2.27447	-6.61244	2.55934	3.81288	-0.0143775	-0.00529446	-0.00291361	-0.0010256	-0.000531252	-0.000320608	-0.000158198	0.00195249	0.00195398
Albumin	lab	wnr TMAO 3 5h PLT SD FSC	0.0746137		467	0.000122128	0.0179098	0.415298	0.640341	0.777477	0.0238882	1.03e-10	0.010255	0.000149235	-3.87512	-2.37604	-0.815346	-0.467533	-0.282775	-2.26647	-6.61649	2.57779	3.82442	-0.0143925	-0.00533218	-0.00291076	-0.0010772	-0.000546602	-0.000319379	-0.000158282	0.00196675	0.00195941
Albumin	lab	wdf Water 15h NE2 Med SSC	0.0833168		2501	7.11e-06	1.63e-06	0.00153514	0.107493	0.120171	0.0277056	3.94e-31	0.000240284	0.0008251	-4.49979	-4.80576	-3.17147	-1.61015	-1.55459	-2.20272	-11.7636	3.67774	3.34833	-0.0120371	-0.00503298	-0.00472573	-0.00176205	-0.00144745	-0.000361249	-0.000120362	0.00122802	0.000375097
Albumin	lab	wdf Pam3CSK4 19h EO1 Med FSC	0.0860757		2432	3.12e-05	1.18e-06	0.00191801	0.111152	0.10075	0.0290112	3.86e-32	0.00028447	0.00101897	-4.17272	-4.8721	-3.10605	-1.59362	-1.64185	2.18463	-11.9738	3.63436	3.28924	-0.0132953	-0.00515139	-0.00478607	-0.00176426	-0.00154609	0.000358874	-0.000124867	0.00123323	0.000379487
Albumin	lab	ret Captopril 5 5h RET2 Percentage	0.0878392		486	0.000361796	0.0110705	0.15094	0.187435	0.27281	0.0299018	6.32e-09	0.00203131	0.0005748	-3.5923	-2.55043	-1.43853	-1.3201	-1.09788	-2.17791	-5.9154	3.10272	3.46658	-0.0156957	-0.00569445	-0.00497305	-0.00294669	-0.00208465	-0.00078915	-0.000133761	0.00224944	0.00168899
Albumin	lab	pltf H2O2 16h IPF Percentage	0.0881034		2461	5.5e-06	3.55e-07	0.00221593	0.0812316	0.100073	0.0300257	2.63e-34	2.92e-05	0.000311829	-4.55472	-5.10568	-3.06289	-1.7443	-1.64512	2.17102	-12.4032	4.18729	3.61042	-0.0128339	-0.00532909	-0.00456289	-0.00189856	-0.00152313	0.000351343	-0.000126595	0.00139285	0.000410342
Albumin	lab	pltf Pam3CSK4 19h PLT F SD FSC	0.0938181		2442	5.62e-05	1.24e-06	0.0018509	0.0864851	0.0712437	0.0328349	6.42e-33	0.000630812	0.00124358	-4.0354	-4.86158	-3.11659	-1.71493	-1.80471	2.13532	-12.1298	3.42247	3.23248	-0.0128845	-0.00517086	-0.00482495	-0.0019129	-0.00171382	0.000352586	-0.000126519	0.0011632	0.000373436
Albumin	lab	pltf H2O2 16h IPF SD FSC	0.0944333		2456	2.9e-06	8.95e-07	0.00263863	0.0980331	0.101883	0.0331656	5.52e-34	2.52e-05	0.000192019	-4.68882	-4.92598	-3.01006	-1.6551	-1.63641	-2.13128	-12.3402	4.22109	3.73498	-0.0132395	-0.00515724	-0.00448352	-0.00180342	-0.00151516	-0.00034488	-0.000126196	0.00140668	0.000425291
Albumin	lab	pltf Baseline WBC1 Med FSC	0.0999756		2436	0.00398067	6.89e-07	0.0224783	0.0155883	0.0587532	0.035902	5.38e-39	9.89e-05	0.099106	-2.88245	-4.97753	-2.28365	-2.42012	-1.89093	2.0992	-13.2971	3.89981	1.64984	-0.00296033	-0.00524796	-0.00336992	-0.00261991	-0.00174999	0.000404573	-0.000137003	0.00131725	0.00011006
Alkaline phosphatase	lab	ret H2O2 16h RBC CV SFL	2.67e-08		2445	0.248302	0.0449367	0.0034267	0.535584	0.105075	7.56e-10	7.74e-08	0.0334173	0.00196602	1.15476	2.00628	2.92949	0.619592	1.62134	6.17854	5.38953	-2.12824	-3.09868	0.369725	0.239626	0.497253	0.0770158	0.172029	0.110471	0.00626179	-0.0808413	-0.0400026
Alkaline phosphatase	lab	ret Pam3CSK4 19h RET1 Med SSC	2.95e-08		2424	0.45665	0.0218983	0.000851306	0.421261	0.0343832	8.53e-10	1.13e-05	0.897448	0.0138115	0.744495	2.29361	3.33974	0.804373	2.11675	-6.15937	4.39912	-0.1289	-2.46393	0.270534	0.277038	0.585211	0.101764	0.228342	-0.116037	0.00520124	-0.005027	-0.0323926
Alkaline phosphatase	lab	wdf Baseline NE2 Count	6.73e-08		2412	1.8e-06	0.0221979	0.0104969	0.0365583	0.0633763	2.12e-09	2.26e-08	0.497317	0.004288	-4.78707	2.28845	2.56103	2.09183	1.8574	6.01142	5.60983	0.67882	-2.85888	-0.515858	0.250462	0.394472	0.23502	0.17883	0.105708	0.0060561	0.0238313	-0.020867
Alkaline phosphatase	lab	ret LPS 18h RBC2 Med SSC	9.49e-08		2476	0.51656	0.036126	0.000532349	0.256705	0.0181419	3.12e-09	3.76e-05	0.824141	0.0125793	0.648751	2.09665	3.4685	1.13448	2.36429	-5.94707	4.1292	0.222246	-2.49729	0.222535	0.247483	0.589443	0.141165	0.249648	-0.117063	0.00483308	0.00859255	-0.0321696
Alkaline phosphatase	lab	ret Alhydrogel 21h RET1 Med SSC	1.98e-07		2451	0.349209	0.0107287	0.00368429	0.375005	0.0320552	7.02e-09	2.4e-06	0.799378	0.00784702	0.936304	2.55338	2.90681	0.887299	2.14495	-5.81089	4.72792	-0.25418	-2.66078	0.350846	0.302588	0.492829	0.109407	0.226333	-0.107431	0.00546951	-0.00969297	-0.0336515
Alkaline phosphatase	lab	ret Ciproflaxin 22h RET1 Med SSC	2.03e-07		2434	0.387525	0.028614	0.000650177	0.357478	0.0256986	7.22e-09	3.22e-05	0.715423	0.0152392	0.864271	2.19007	3.41421	0.920357	2.23211	-5.80631	4.16507	-0.364625	-2.42837	0.337988	0.264687	0.588867	0.116172	0.241288	-0.109195	0.00488435	-0.0141095	-0.0310005
Alkaline phosphatase	lab	ret H2O2 16h RBC1 CV SFL	2.09e-07		2443	0.253281	0.0436851	0.00379566	0.536562	0.116216	7.49e-09	4.52e-08	0.0386139	0.00199439	1.14269	2.01815	2.89745	0.618109	1.57142	5.80013	5.48648	-2.0694	-3.09442	0.36648	0.241341	0.492648	0.0769229	0.166989	0.106166	0.00639463	-0.078711	-0.0400136
Alkaline phosphatase	lab	ret LPS 18h RBC CV SFL	5.5e-07		2478	0.324124	0.0321455	0.0011341	0.400104	0.067312	2.14e-08	2.8e-08	0.0584661	0.00406504	0.986216	2.14381	3.25878	0.841582	1.83039	5.61862	5.57118	-1.89306	-2.87576	0.337221	0.253141	0.554379	0.10468	0.192713	0.100714	0.0064426	-0.0713601	-0.0369194
Alkaline phosphatase	lab	ret KCl 17h RBC CV SFL	5.51e-07		2477	0.40633	0.0210135	0.00353206	0.491009	0.0714371	2.15e-08	1.25e-06	0.0510725	0.0089775	0.830512	2.30922	2.92	0.688807	1.80346	5.61788	4.85974	-1.95182	-2.61498	0.274684	0.272814	0.499229	0.0852658	0.18938	0.102165	0.00566473	-0.0740986	-0.0337586
Alkaline phosphatase	lab	ret KCl 17h RET1 Med SSC	5.75e-07		2476	0.71101	0.00868272	0.00121199	0.335332	0.0292321	2.25e-08	8.85e-06	0.579941	0.0255531	0.370543	2.6264	3.23981	0.963619	2.18161	-5.60983	4.45281	-0.553544	-2.23429	0.123209	0.310056	0.553428	0.119206	0.229316	-0.10273	0.00519075	-0.0211614	-0.0289689
Alkaline phosphatase	lab	ret Ciproflaxin 22h RBC Med SSC	6.28e-07		2435	0.291923	0.0529782	0.000806974	0.319413	0.0227043	2.49e-08	6.84e-05	0.941546	0.00871591	1.05414	1.93605	3.35462	0.995869	2.27983	-5.59216	3.98875	-0.0733339	-2.62513	0.411329	0.234265	0.578845	0.125819	0.246729	-0.109135	0.00468946	-0.00287042	-0.0334375
Alkaline phosphatase	lab	ret LPS 18h RBC Med SSC	7.75e-07		2475	0.495896	0.0321207	0.000481253	0.25486	0.0206309	3.17e-08	1.95e-05	0.818195	0.0108845	0.681062	2.14412	3.49565	1.13889	2.31617	-5.54943	4.27897	0.229892	-2.54832	0.233875	0.253512	0.594798	0.141906	0.244811	-0.108455	0.00499969	0.00893136	-0.0328548
Alkaline phosphatase	lab	ret KCl 17h RBC SD FSC	1e-06		2478	0.468689	0.0289681	0.00232173	0.429545	0.052565	4.26e-08	0.000184753	0.0918582	0.0203649	0.724725	2.1852	3.04883	0.790101	1.93941	5.49683	3.74468	-1.68633	-2.32106	0.239781	0.258549	0.520895	0.0977947	0.203625	0.0993318	0.00441162	-0.0637951	-0.0300319
Alkaline phosphatase	lab	ret Pam3CSK4 19h RBC SD FSC	1.32e-06		2425	0.214307	0.0628035	0.0017175	0.577821	0.0957463	5.89e-08	0.000111815	0.125012	0.00729376	1.24214	1.86144	3.13869	0.556646	1.66649	5.43934	3.86979	-1.5346	-2.6854	0.450246	0.2258	0.551199	0.0705198	0.17988	0.096002	0.00462114	-0.0588731	-0.0352926
Alkaline phosphatase	lab	ret KCl 17h RBC1 SD FSC	1.73e-06		2478	0.409985	0.0371284	0.00296385	0.493654	0.0726666	8.06e-08	0.000159985	0.102402	0.016466	0.824061	2.08548	2.97442	0.68461	1.79569	5.38197	3.78087	-1.63392	-2.40006	0.272594	0.247192	0.508554	0.0847907	0.188653	0.100211	0.00445314	-0.0618018	-0.0310349
Alkaline phosphatase	lab	ret KCl 17h RBC1 CV SFL	4.12e-06		2479	0.37911	0.018985	0.00318696	0.496972	0.0725652	2.14e-07	9.67e-07	0.0695782	0.00730145	0.879695	2.34737	2.952	0.679362	1.79632	5.2016	4.91065	-1.81544	-2.685	0.291182	0.277444	0.504952	0.0840678	0.188757	0.0943615	0.00573309	-0.0688379	-0.0346823
Alkaline phosphatase	lab	ret Water 23h RBC CV SFL	4.37e-06		2512	0.153653	0.0164091	0.0018848	0.426916	0.0524029	2.29e-07	8.79e-08	0.089973	0.00211892	1.42718	2.40131	3.11112	0.79461	1.94073	5.18851	5.36591	-1.6962	-3.07625	0.555634	0.283508	0.524291	0.0978798	0.20357	0.0947874	0.00622161	-0.063951	-0.037957
Alkaline phosphatase	lab	ret LPS 18h RBC1 SD FSC	4.96e-06		2476	0.355199	0.0478271	0.00138393	0.387795	0.0742582	2.64e-07	1.8e-05	0.157504	0.0103437	0.924727	1.97989	3.20162	0.863776	1.78578	5.16174	4.29669	-1.41395	-2.56609	0.316738	0.234573	0.545622	0.107697	0.188286	0.0964898	0.00502983	-0.0530808	-0.0330635
Alkaline phosphatase	lab	ret Alhydrogel 21h RBC1 CV SFL	7.51e-06		2452	0.0956748	0.0195676	0.00820737	0.490884	0.0807572	4.12e-07	6.56e-09	0.0621532	0.000558345	1.66684	2.33608	2.64558	0.689007	1.74703	5.07696	5.82249	-1.86606	-3.45565	0.622248	0.277323	0.449675	0.0850369	0.184307	0.0929059	0.00677597	-0.0704113	-0.0435772
Alkaline phosphatase	lab	ret Alhydrogel 21h RBC CV SFL	1.12e-05		2454	0.107365	0.0206334	0.00777584	0.483033	0.0713796	6.52e-07	1.49e-08	0.052969	0.000738807	1.61074	2.31613	2.66385	0.70154	1.80384	4.98831	5.68149	-1.93611	-3.37904	0.601126	0.274983	0.452704	0.0865785	0.190277	0.0912387	0.00658802	-0.073139	-0.042585
Alkaline phosphatase	lab	ret Water 23h RBC1 CV SFL	1.16e-05		2510	0.177744	0.0154556	0.00208192	0.412669	0.060659	6.8e-07	6.24e-08	0.114589	0.00274606	1.34811	2.42319	3.08152	0.819343	1.87682	4.97973	5.42816	-1.57845	-2.99781	0.525421	0.286257	0.519768	0.100989	0.197014	0.0908608	0.00631857	-0.0595125	-0.0370198
Alkaline phosphatase	lab	ret LPS 18h RBC1 CV SFL	2.42e-05		2477	0.298111	0.0284884	0.00120427	0.414607	0.0788105	1.59e-06	2.7e-08	0.0851544	0.00346444	1.04071	2.19178	3.24164	0.81595	1.75836	4.81173	5.57819	-1.72222	-2.92604	0.356718	0.259248	0.552617	0.101684	0.185512	0.0872061	0.00647482	-0.0649661	-0.0376565
Alkaline phosphatase	lab	pltf H2O2 16h RBC SD SFL	4.24e-05		2434	0.264362	0.0561606	0.0013928	0.465064	0.0814503	2.98e-06	1.24e-07	0.261357	0.0016341	1.1164	1.9107	3.19984	0.730649	1.74306	4.68325	5.30278	-1.12345	-3.1533	0.35244	0.224081	0.533007	0.0893749	0.18167	0.082427	0.00607132	-0.0418944	-0.0401675
Alkaline phosphatase	lab	wdf Baseline NE2 Percentage	0.000123243		2409	5.38e-07	0.0229741	0.00968069	0.0302259	0.0573569	1.01e-05	7.13e-09	0.528202	0.0123961	-5.02605	2.27533	2.58911	2.1684	1.90149	4.42511	5.8088	0.630845	-2.50255	-0.543348	0.250186	0.40053	0.244639	0.183998	0.0814326	0.00629662	0.0222413	-0.0186543
Alkaline phosphatase	lab	wnr KCl 17h BASO Med SSC	0.000213601		2481	0.172071	0.00547994	0.000636845	0.329675	0.0343913	1.88e-05	3.24e-06	0.236712	0.000976723	1.36597	2.77983	3.4198	0.97496	2.11663	4.28668	4.66549	-1.18353	-3.30111	0.452072	0.32775	0.583537	0.120306	0.221926	0.0791562	0.00541241	-0.0446641	-0.0427444
Alkaline phosphatase	lab	ret Colchicine 20h RBC1 CV SFL	0.000714505		2405	0.167208	0.0148903	0.0038247	0.333446	0.0480236	7.59e-05	2.8e-07	0.150852	0.00205681	1.38165	2.4368	2.8951	0.967392	1.97817	3.96377	5.15109	-1.43699	-3.08528	0.535617	0.296239	0.508519	0.123621	0.213493	0.0750809	0.00625243	-0.056318	-0.0420678
Alkaline phosphatase	lab	wdf Ciproflaxin 22h MO2 SD SFL	0.000956298		2435	0.196369	0.0292796	0.000459747	0.392835	0.0465524	0.000107069	3.72e-05	0.271006	0.00548412	1.29232	2.18099	3.50797	0.854639	1.99137	-3.88039	4.13204	-1.101	-2.77963	0.506175	0.264871	0.607702	0.10827	0.215778	-0.0718325	0.00487542	-0.0421844	-0.0355814
Alkaline phosphatase	lab	wnr KCl 17h WBC Med SSC	0.00131207		2481	0.427326	0.0069382	0.00133806	0.351916	0.0335267	0.00015651	6.95e-05	0.11392	0.0113604	0.793907	2.70206	3.21136	0.931055	2.12691	-3.78636	3.98472	-1.58138	-2.53331	0.262149	0.318659	0.547701	0.114957	0.223286	-0.0711624	0.0046914	-0.0595908	-0.0326761
Alkaline phosphatase	lab	wdf Baseline MO2 Med SSC	0.00169852		2412	6.67e-06	0.0692828	0.0289315	0.066247	0.133384	0.000211937	6.59e-08	0.251219	0.0164806	-4.51402	1.81738	2.18573	1.83758	1.5014	3.71003	5.41908	1.14767	-2.39978	-0.499603	0.20073	0.338851	0.20777	0.145266	0.0731927	0.00596004	0.0408966	-0.0181806
Alkaline phosphatase	lab	wdf TMAO 3 5h MO2 Med SSC	0.00193824		467	0.402834	0.136173	0.0920888	0.0220403	0.151036	0.00024745	0.00816717	0.988755	0.149965	-0.837348	1.49282	1.68802	2.2975	1.43829	3.69396	2.65667	0.0141012	-1.44208	-0.275696	0.296123	0.565543	0.467209	0.246327	0.101875	0.00566585	0.000972194	-0.0657076
Alkaline phosphatase	lab	wdf KCl 17h NE2 NE4 ratio	0.00198134		2486	0.475825	0.0206131	0.00237274	0.49101	0.0532734	0.000254862	1.86e-06	0.12149	0.0117683	0.713142	2.31648	3.04226	0.688805	1.93362	-3.66264	4.77999	-1.54908	-2.52088	0.236784	0.274556	0.521071	0.0853068	0.203398	-0.0686497	0.00557107	-0.0585659	-0.032673
Alkaline phosphatase	lab	wdf Ciproflaxin 22h MO2 SD SSC	0.00210295		2438	0.174079	0.0397731	0.0017813	0.605004	0.114723	0.000273172	6.05e-06	0.198127	0.00513487	1.35961	2.0572	3.12793	0.517286	1.57788	-3.64484	4.53466	-1.28726	-2.80099	0.531851	0.249579	0.542493	0.0656582	0.171555	-0.0687745	0.00531575	-0.0491816	-0.0358347
Alkaline phosphatase	lab	wdf Alhydrogel 21h NE4 CV SFL	0.0024242		2451	0.216562	0.0169483	0.00610227	0.508791	0.0700213	0.00032304	5.15e-07	0.222851	0.00407157	1.23604	2.38947	2.74463	0.660819	1.81257	-3.60122	5.03409	-1.21929	-2.87529	0.466278	0.284361	0.467525	0.0817772	0.191711	-0.0666913	0.00583384	-0.045943	-0.036675
Alkaline phosphatase	lab	wnr Water 15h WBC2 CV FSC	0.00250858		2482	0.32016	0.0137995	0.00142043	0.547392	0.102421	0.000338152	1.37e-06	0.289822	0.00258716	0.99433	2.4642	3.19408	0.601756	1.63383	3.58919	4.84057	-1.05874	-3.01603	0.300545	0.291522	0.535473	0.074342	0.17194	0.0653742	0.00560934	-0.0396418	-0.0381892
Alkaline phosphatase	lab	wdf KCl 17h NE4 SD SFL	0.00253051		2483	0.498356	0.0152927	0.00221666	0.453388	0.0461092	0.000341839	2.85e-06	0.153677	0.0127787	0.677178	2.42706	3.06276	0.749898	1.9954	-3.58635	4.69225	-1.4271	-2.49169	0.225397	0.287461	0.524867	0.0929976	0.210081	-0.0640606	0.00547389	-0.0539689	-0.0323527
Alkaline phosphatase	lab	wnr Alhydrogel 21h WBC Med SSC	0.00254599		2450	0.181571	0.00865211	0.00438203	0.387512	0.0500381	0.000344175	2.44e-06	0.141178	0.00298735	1.33631	2.62763	2.85193	0.864292	1.96061	-3.58463	4.72452	-1.47189	-2.97202	0.502753	0.312941	0.485567	0.10707	0.207608	-0.0664149	0.00551156	-0.0554164	-0.0378119
Alkaline phosphatase	lab	wdf Alhydrogel 21h NE4 SD SFL	0.00283445		2448	0.209432	0.0175492	0.00622828	0.509989	0.0684521	0.000389208	3.38e-07	0.191775	0.00366738	1.25546	2.37661	2.7379	0.658951	1.82283	-3.55224	5.11489	-1.30571	-2.90825	0.474168	0.283024	0.466687	0.0815948	0.19292	-0.0642252	0.00593051	-0.0492117	-0.0371214
Alkaline phosphatase	lab	wnr Water 15h WBC2 Med FSC	0.00336864		2481	0.330465	0.0159666	0.00106041	0.511823	0.0844571	0.00047713	3.21e-06	0.361112	0.00276573	0.973369	2.41134	3.27787	0.656096	1.72608	-3.49795	4.66775	-0.913418	-2.99566	0.294327	0.285319	0.549722	0.0810835	0.181645	-0.0647297	0.0054364	-0.0343343	-0.0379532
Alkaline phosphatase	lab	wdf Baseline NE2 NE4 ratio	0.0036713		2416	2.49e-07	0.0309724	0.0114434	0.0329192	0.0615745	0.000534856	2.2e-09	0.501551	0.0244424	-5.17291	2.1587	2.5308	2.1343	1.87022	3.46734	6.00524	0.672152	-2.25152	-0.558623	0.237254	0.391633	0.240902	0.181142	0.064624	0.00648625	0.0236792	-0.0169449
Alkaline phosphatase	lab	wdf Ciproflaxin 22h MO2 CV SSC	0.00402369		2438	0.17157	0.0402625	0.00179294	0.586495	0.106923	0.000597826	5.74e-06	0.184337	0.00485595	1.36758	2.05215	3.126	0.543995	1.61278	-3.43712	4.54592	-1.3279	-2.81903	0.535138	0.249059	0.542462	0.0690522	0.17533	-0.0640166	0.00533044	-0.0507379	-0.0360736
Alkaline phosphatase	lab	ret KCl 17h RET1 Percentage	0.00408122		2478	0.31484	0.0137654	0.00201712	0.453781	0.048834	0.00060834	2.36e-05	0.0939722	0.00603589	1.00532	2.46509	3.091	0.749246	1.97101	3.4323	4.23593	-1.67545	-2.7482	0.333904	0.292322	0.530007	0.0929895	0.207695	0.0644187	0.00497881	-0.0637331	-0.0356075
Alkaline phosphatase	lab	ret Baseline RET2 SD SFL	0.00409031		2404	1.34e-07	0.0404262	0.0180932	0.0455643	0.108321	0.000610088	1.02e-08	0.536526	0.419269	-5.28854	2.05048	2.36533	2.00045	1.60639	3.43165	5.74722	0.618165	-0.807829	-0.575115	0.22771	0.368067	0.227982	0.157272	0.0593308	0.00626158	0.0218719	-0.00565708
Alkaline phosphatase	lab	pltf H2O2 16h RBC CV SFL	0.00489089		2442	0.312653	0.0273336	0.0015526	0.433322	0.0669178	0.000757303	3.17e-07	0.359573	0.00249321	1.00988	2.20805	3.16825	0.78365	1.83305	3.37222	5.12745	-0.916353	-3.02732	0.32598	0.26509	0.540338	0.0979725	0.195568	0.0631048	0.00599451	-0.0353222	-0.0393761
Alkaline phosphatase	lab	wdf Water 15h NE2 NE4 ratio	0.00599763		2487	0.530066	0.0330262	0.00312067	0.649085	0.111149	0.00098357	9.96e-08	0.156088	0.00810619	0.627994	2.13296	2.9585	0.455089	1.59362	-3.29913	5.34332	-1.41878	-2.64976	0.190897	0.253237	0.497903	0.0563085	0.167898	-0.0612148	0.00617804	-0.0531177	-0.0338328
Alkaline phosphatase	lab	wdf Water 23h NE4 SD SFL	0.00601727		2507	0.301891	0.0157897	0.00199629	0.434185	0.0498768	0.000988529	1.86e-06	0.22728	0.0104208	1.0326	2.41539	3.09405	0.782177	1.96197	-3.29768	4.77971	-1.20769	-2.56348	0.405879	0.286342	0.523752	0.0967221	0.206584	-0.0610406	0.00554145	-0.0455516	-0.031939
Alkaline phosphatase	lab	wnr Water 23h BASO Med SSC	0.00617409		2503	0.099805	0.00475118	0.000425026	0.272968	0.0309236	0.00102143	5.59e-07	0.357378	0.000888564	1.64641	2.82598	3.52878	1.09649	2.15928	3.28844	5.018	-0.920543	-3.32764	0.647411	0.336299	0.599232	0.136069	0.227988	0.0619838	0.0058314	-0.0349186	-0.0416474
Alkaline phosphatase	lab	ret Baseline RET2 CV SFL	0.0066255		2403	1.41e-07	0.0365062	0.0180355	0.0438472	0.10883	0.00111016	7.06e-09	0.56634	0.364036	-5.27987	2.09242	2.36652	2.01662	1.60407	3.26498	5.81041	0.573529	-0.907874	-0.574397	0.232405	0.368346	0.229886	0.157086	0.0566242	0.00632441	0.020307	-0.00635206
Alkaline phosphatase	lab	pltf Water 15h RBC CV SFL	0.00854753		2480	0.449832	0.0205427	0.00148047	0.470901	0.0817498	0.00152774	1.71e-07	0.452894	0.00391141	0.755816	2.31778	3.18206	0.721125	1.74133	3.17291	5.24344	-0.750717	-2.88794	0.230225	0.274761	0.53451	0.0892553	0.183612	0.0579785	0.00608473	-0.0284422	-0.0368399
Alkaline phosphatase	lab	wdf Colchicine 20h NE4 CV SFL	0.0110018		2413	0.312827	0.0136869	0.00275465	0.374639	0.0423	0.00206181	4.15e-06	0.324496	0.00922916	1.00952	2.46719	2.99697	0.887983	2.03164	-3.08455	4.61415	-0.985463	-2.60555	0.393652	0.299984	0.526187	0.113417	0.21931	-0.0588909	0.00554902	-0.0384957	-0.0357433
Alkaline phosphatase	lab	wdf Water 23h NE2 NE4 ratio	0.0118585		2508	0.266623	0.0169291	0.00200562	0.443217	0.0544573	0.00228862	1.33e-06	0.185324	0.00819258	1.11112	2.38985	3.09266	0.766894	1.92409	-3.05312	4.84735	-1.3249	-2.64614	0.436006	0.283501	0.523727	0.0948641	0.202627	-0.0565129	0.00561666	-0.0499836	-0.0329141
Alkaline phosphatase	lab	wdf Baseline MO Med SSC	0.0130736		2413	3.32e-06	0.0608785	0.0250073	0.0583835	0.127073	0.00260124	3.58e-08	0.299709	0.0338545	-4.66114	1.87526	2.24269	1.89371	1.52628	3.01446	5.5284	1.03728	-2.12301	-0.516686	0.2073	0.347849	0.214214	0.147789	0.0598568	0.00609014	0.03697	-0.0160876
Alkaline phosphatase	lab	pltf H2O2 16h WBC1 Med SSC	0.0132146		2440	0.208489	0.0356825	0.00184222	0.537832	0.0962193	0.0026344	3.62e-07	0.234685	0.00132968	1.25806	2.1017	3.11799	0.616182	1.66411	-3.01057	5.1018	-1.18867	-3.21323	0.405945	0.253019	0.532476	0.0771471	0.177872	-0.0560878	0.00596088	-0.0454896	-0.0418056
Alkaline phosphatase	lab	wdf Colchicine 20h NE4 SD SFL	0.0134176		2411	0.308169	0.0147565	0.00304103	0.390817	0.0441241	0.00268132	4.34e-06	0.29058	0.00931006	1.01929	2.44006	2.96658	0.858292	2.01397	-3.00522	4.60517	-1.05708	-2.60256	0.397945	0.296884	0.52124	0.109692	0.217508	-0.0569522	0.00554254	-0.0412871	-0.0357623
Alkaline phosphatase	lab	wnr Ciproflaxin 22h BASO Med SSC	0.0138126		2430	0.0927894	0.020989	0.00042056	0.359228	0.0416162	0.00277756	7.98e-06	0.253287	0.00109452	1.68153	2.30969	3.53173	0.917012	2.03842	2.99442	4.47544	-1.14267	-3.26897	0.657337	0.279843	0.610811	0.115999	0.220544	0.0565705	0.00524503	-0.0439018	-0.041784
Alkaline phosphatase	lab	wdf TMAO 3 5h MO Med SSC	0.0142544		468	0.418601	0.131294	0.0916162	0.0212399	0.147134	0.00288563	0.011459	0.886506	0.156898	-0.80958	1.51172	1.69047	2.31163	1.45218	2.99578	2.5386	-0.142806	-1.4179	-0.267418	0.301137	0.568761	0.472046	0.249867	0.0739952	0.00548089	-0.00986911	-0.0648385
Alkaline phosphatase	lab	wdf Baseline NE4 Med SSC	0.018354		2416	3.97e-08	0.0539374	0.0230115	0.0521031	0.111223	0.00394899	3.84e-10	0.365712	0.253441	-5.51022	1.92828	2.2747	1.94324	1.59331	-2.885	6.28665	0.904705	-1.14231	-0.59224	0.212727	0.352573	0.219622	0.154133	-0.0497618	0.00677944	0.0320266	-0.00796054
Alkaline phosphatase	lab	wdf Baseline NE1 Med SSC	0.0189059		2416	4.07e-08	0.0530075	0.0227773	0.0523402	0.111737	0.00409322	3.96e-10	0.364282	0.25157	-5.50547	1.93581	2.27861	1.94129	1.59102	-2.87365	6.2816	0.907407	-1.14682	-0.591757	0.213525	0.353164	0.21941	0.153916	-0.0497399	0.00677397	0.0321266	-0.00799283
Alkaline phosphatase	lab	ret TMAO 3 5h RET2 Percentage	0.0189664		470	0.378732	0.2324	0.0534612	0.0195501	0.165315	0.0041118	0.0082127	0.439831	0.211434	-0.881083	1.19577	1.93614	2.34307	1.38962	2.88389	2.65469	-0.773148	-1.25137	-0.297037	0.249962	0.626748	0.488147	0.247056	0.0953986	0.00572806	-0.0532588	-0.0580571
Alkaline phosphatase	lab	wnr LPS 18h WBC Med SSC	0.0220742		2466	0.265864	0.0106715	0.000655037	0.344281	0.0512519	0.00497732	4.28e-06	0.102957	0.00381291	1.11289	2.55523	3.41212	0.945924	1.95032	-2.81104	4.60748	-1.63129	-2.896	0.382807	0.303621	0.582678	0.118169	0.20644	-0.046907	0.00543641	-0.0617675	-0.0374461
Alkaline phosphatase	lab	pltf Baseline WBC1 Med SSC	0.025322		2411	3.63e-08	0.0475202	0.0240982	0.0496977	0.136855	0.00586552	3.3e-10	0.403445	0.407107	-5.52596	1.98265	2.25699	1.96355	1.4881	-2.75767	6.31034	0.835631	-0.82914	-0.59687	0.219467	0.350754	0.222857	0.144974	-0.0470123	0.00681391	0.0295162	-0.0057921
Alkaline phosphatase	lab	ret Valsartan 6h RET2 Count	0.0262364		478	0.173597	0.291397	0.21646	0.0375017	0.1164	0.00612691	0.937967	0.570204	0.0221579	1.36281	1.05625	1.23766	2.08618	1.57297	2.7534	-0.0778667	0.568152	-2.29528	0.888414	0.328164	0.597889	0.647836	0.419405	0.138482	-0.00024924	0.0584538	-0.160908
Alkaline phosphatase	lab	ret Captopril 5 5h RET1 Count	0.0404494		482	0.303491	0.303698	0.182508	0.0361205	0.110291	0.0106555	0.765119	0.739809	0.033503	1.0301	1.02966	1.33503	2.10156	1.59989	2.56399	0.298937	0.332301	-2.13222	0.631246	0.319707	0.642959	0.650799	0.423655	0.13238	0.000941201	0.0341827	-0.145672
Alkaline phosphatase	lab	wdf Ciproflaxin 22h MO SD SFL	0.0407251		2436	0.155646	0.0399789	0.000535353	0.424393	0.0536981	0.010736	2.02e-05	0.222513	0.00356338	1.42031	2.05507	3.46705	0.798957	1.9302	-2.55315	4.27102	-1.22019	-2.91728	0.556626	0.249812	0.601641	0.101349	0.209424	-0.0483295	0.00504348	-0.046819	-0.037364
Alkaline phosphatase	lab	ret Captopril 5 5h RET2 Count	0.0437058		482	0.297451	0.317475	0.189483	0.0356343	0.117601	0.0117703	0.820154	0.732541	0.0351461	1.04307	1.00072	1.314	2.10711	1.56778	2.52877	0.227473	0.34195	-2.11274	0.639208	0.311155	0.632925	0.652579	0.415195	0.130204	0.000718444	0.0351746	-0.144472
Alkaline phosphatase	lab	wdf Alhydrogel 21h NE2 NE4 ratio	0.0441951		2451	0.161182	0.0177072	0.00528414	0.494232	0.0708618	0.0119574	1.75e-07	0.144666	0.00207484	1.40153	2.37329	2.79169	0.683695	1.80715	-2.51528	5.23938	-1.4591	-3.08261	0.528253	0.282988	0.47617	0.0847272	0.191418	-0.0463083	0.00607943	-0.0549925	-0.0392487
Alkaline phosphatase	lab	wdf Pam3CSK4 19h NE2 Count	0.0469269		2434	0.167101	0.0131859	0.000703123	0.547996	0.106287	0.0129	9.52e-06	0.208879	0.00293733	1.38199	2.48053	3.39272	0.600849	1.61571	2.48836	4.43723	-1.25699	-2.97724	0.501202	0.301656	0.59765	0.0763229	0.175368	0.0486389	0.00526985	-0.0482825	-0.0390863
Alkaline phosphatase	lab	ret LiCL 4h RET2 Count	0.0472251		490	0.960444	0.227022	0.181948	0.0229841	0.10098	0.0130002	0.722975	0.549928	0.176086	0.0496228	1.20961	1.33671	2.28101	1.64327	2.49305	0.354693	0.59829	-1.3549	0.0244809	0.350019	0.627996	0.674371	0.403752	0.120836	0.00110103	0.0600029	-0.0893104
Alkaline phosphatase	lab	wdf Ciproflaxin 22h MO2 CV SFL	0.0481725		2437	0.184175	0.0269285	0.000592919	0.409016	0.0532803	0.0133352	1.38e-05	0.217203	0.00464286	1.32839	2.2139	3.43936	0.825769	1.93358	-2.47651	4.35554	-1.23432	-2.83345	0.52156	0.269041	0.596575	0.104767	0.209793	-0.0464321	0.00513064	-0.04731	-0.0363605
Alkaline phosphatase	lab	wdf Colchicine 20h NE2 NE4 ratio	0.0491043		2413	0.248226	0.0154412	0.00289684	0.387317	0.0459646	0.0136752	3.09e-06	0.221765	0.00599137	1.15495	2.42359	2.98154	0.86465	1.99675	-2.4675	4.67564	-1.22216	-2.7507	0.449642	0.295028	0.523969	0.110524	0.215669	-0.0472951	0.00562586	-0.0477053	-0.0377004
Alkaline phosphatase	lab	ret TMAO 3 5h RET1 Percentage	0.0493554		471	0.369536	0.207511	0.0567273	0.0192244	0.178187	0.0137816	0.00558135	0.438507	0.201798	-0.89822	1.26221	1.91019	2.34939	1.34841	2.47236	2.78449	-0.775389	-1.27826	-0.302609	0.264183	0.619869	0.490727	0.240352	0.0845157	0.00600114	-0.0538004	-0.0590694
Alkaline phosphatase	lab	wdf Water 23h MO2 SD SFL	0.0496264		2506	0.228352	0.0102919	0.000913747	0.339621	0.0481235	0.0139051	1.9e-06	0.18741	0.0057262	1.20491	2.56782	3.31981	0.955097	1.97725	-2.46144	4.77487	-1.31864	-2.76545	0.471388	0.303534	0.560251	0.117961	0.207787	-0.0445586	0.00552066	-0.0496455	-0.0342729
Alkaline phosphatase	lab	ret Captopril 5 5h RET2 Percentage	0.0560697		482	0.278795	0.321291	0.18286	0.0347533	0.12469	0.0163472	0.867648	0.586137	0.0321766	1.08428	0.992849	1.33396	2.11733	1.53811	2.40968	0.166737	0.544816	-2.14856	0.664605	0.309162	0.642958	0.656093	0.407615	0.122067	0.000529038	0.0553997	-0.146881
Alkaline phosphatase	lab	wdf Colchicine 20h LY SD SSC	0.0611676		2412	0.186588	0.0123148	0.00170085	0.359272	0.048322	0.018406	4.92e-08	0.475725	0.00164047	1.32112	2.50489	3.14158	0.916929	1.97553	2.35896	5.47151	-0.713306	-3.15219	0.505324	0.30047	0.544135	0.115553	0.21046	0.0482456	0.00663003	-0.0277383	-0.0423174
Alkaline phosphatase	lab	wdf Water 15h NE4 CV SFL	0.0654812		2487	0.51403	0.0138245	0.00147869	0.507163	0.0676812	0.0202024	2.32e-07	0.244638	0.00595546	0.65267	2.46355	3.1824	0.663359	1.82792	-2.32407	5.18655	-1.16375	-2.7526	0.199169	0.292137	0.534689	0.0821174	0.192899	-0.0428128	0.00599826	-0.0435573	-0.035167
Alkaline phosphatase	lab	wdf Pam3CSK4 19h NE2 NE4 ratio	0.068788		2434	0.216954	0.0274851	0.00113153	0.506647	0.0489971	0.0215275	1.45e-06	0.149585	0.00310737	1.23499	2.20589	3.2595	0.664166	1.96961	-2.30009	4.82986	-1.44146	-2.95988	0.449185	0.267907	0.574421	0.0843942	0.213915	-0.0445121	0.00572523	-0.0554106	-0.0389111
Alkaline phosphatase	lab	ret Captopril 5 5h PLT Count	0.0694373		482	0.323214	0.225251	0.15268	0.0343893	0.117416	0.0217843	0.327893	0.23199	0.018286	0.988907	1.21427	1.43244	2.12162	1.56857	2.30173	0.979379	1.19679	-2.368	0.607637	0.377334	0.691483	0.65765	0.415777	0.111369	0.0031547	0.12229	-0.161316
Alkaline phosphatase	lab	ret Butyric 2 5h PLT Count	0.0734783		489	0.69434	0.193576	0.142686	0.028792	0.110432	0.0233938	0.426948	0.203455	0.145725	-0.393209	1.3019	1.46827	2.19292	1.59921	2.27421	0.7951	1.27351	-1.45716	-0.166057	0.377372	0.692789	0.646048	0.394839	0.108496	0.00251069	0.13008	-0.0972422
Alkaline phosphatase	lab	wdf Water 15h NE4 SD SFL	0.0763346		2485	0.510914	0.0161444	0.00158255	0.525301	0.0757234	0.0246469	1.94e-07	0.227171	0.00611601	0.657511	2.40728	3.16261	0.635285	1.7768	-2.24827	5.21975	-1.20798	-2.74385	0.200653	0.285431	0.53548	0.0786001	0.187433	-0.0400158	0.0060387	-0.0452306	-0.0350797
Alkaline phosphatase	lab	ret KCl 17h RET2 SD SSC	0.0775978		2476	0.318283	0.014271	0.00219297	0.471834	0.0633555	0.0251818	1.14e-05	0.303017	0.00557795	0.998193	2.45211	3.066	0.71961	1.85753	-2.23997	4.39849	-1.0302	-2.77405	0.332352	0.291284	0.527071	0.0895244	0.19619	-0.0418848	0.00517059	-0.0396595	-0.0360337
Alkaline phosphatase	lab	pltf Baseline WBC Med SFL	0.0778238		2412	1.86e-08	0.0254179	0.0121658	0.0329921	0.109302	0.0252702	1.5e-10	0.509438	0.294477	-5.64348	2.23639	2.5092	2.13341	1.60193	-2.23865	6.4339	0.659812	-1.04858	-0.611162	0.247813	0.390297	0.242807	0.156107	-0.0385592	0.00699529	0.0233189	-0.00731861
Alkaline phosphatase	lab	pltf Captopril 5 5h PLT F Count	0.0814344		488	0.31046	0.175873	0.158591	0.038937	0.130086	0.0268757	0.322315	0.237837	0.0183244	1.01533	1.35558	1.41203	2.07054	1.51637	2.22015	0.990736	1.18189	-2.36711	0.612984	0.407646	0.673352	0.630263	0.390982	0.104808	0.0031357	0.119267	-0.159289
Alkaline phosphatase	lab	pltf Butyric 2 5h PLT F Count	0.0843163		496	0.726688	0.160218	0.145659	0.0340491	0.114504	0.0282314	0.42572	0.203971	0.136368	-0.349736	1.40648	1.45737	2.12548	1.5811	2.20062	0.797207	1.27202	-1.49192	-0.144779	0.394356	0.679507	0.616392	0.380622	0.104895	0.00248695	0.127968	-0.0982856
Alkaline phosphatase	lab	ret Empa 1 5h RET2 Count	0.0866187		491	0.956499	0.326767	0.236124	0.0426014	0.151897	0.0292566	0.823538	0.540348	0.0601198	0.0545758	0.981646	1.18621	2.03299	1.43513	2.18653	0.223118	0.612723	-1.88435	0.0211891	0.298208	0.569461	0.627029	0.379179	0.109713	0.000692466	0.0617554	-0.13165
Alkaline phosphatase	lab	pltf Nigericin 0 5h RBC SD SFL	0.0875103		507	0.418629	0.145204	0.213409	0.0182904	0.115625	0.0296634	0.543721	0.515099	0.104826	-0.809474	1.45897	1.24584	2.36749	1.57615	2.18083	0.607613	0.651385	-1.62486	-0.252835	0.402493	0.577023	0.674544	0.375558	0.0691965	0.00182853	0.0636232	-0.106788
Alkaline phosphatase	lab	ret Water 15h RET1 SD SSC	0.0924052		2481	0.356384	0.0176476	0.00145477	0.533494	0.0863745	0.0321506	3.75e-07	0.409573	0.00255733	0.92245	2.37452	3.18715	0.622769	1.71552	-2.14374	5.09502	-0.824786	-3.01956	0.281018	0.281657	0.535827	0.077157	0.181004	-0.0392351	0.00592245	-0.0313446	-0.0385324
Alkaline phosphatase	lab	wdf Ciproflaxin 22h MO SD FSC	0.0990135		2436	0.149066	0.0334657	0.0007601	0.446824	0.0616396	0.035423	1.2e-05	0.243017	0.00322308	1.4433	2.12766	3.37121	0.760844	1.86974	-2.10467	4.3868	-1.16776	-2.94856	0.56563	0.258734	0.584767	0.0965537	0.202976	-0.0389574	0.00516748	-0.0449596	-0.0377577
Anion gap	lab	ret KCl 17h RET1 Percentage	1.17e-10		2692	0.000106985	0.0807005	0.00972084	0.0421022	0.00294207	1.74e-12	2.47e-23	0.777799	0.10933	3.87997	-1.7473	-2.58746	-2.03348	-2.97646	7.08745	-10.0457	-0.282216	-1.60175	1.10813	-0.179504	-0.389169	-0.218168	-0.271777	0.113838	-0.0100956	-0.00920466	-0.0178059
Anion gap	lab	pltf Colchicine 20h IPF Med FSC	1.77e-08		2606	5.77e-05	0.355996	0.0107905	0.0835063	0.0011754	4.74e-10	4.15e-17	0.642982	0.0208819	4.02876	-0.923186	-2.55125	-1.73136	-3.24839	-6.25151	-8.46694	0.463588	-2.31152	1.32456	-0.0960319	-0.386412	-0.187963	-0.298935	-0.103779	-0.008653	0.0153143	-0.0266735
Anion gap	lab	ret Pam3CSK4 19h RET1 Med SSC	1.61e-06		2625	0.00125203	0.0692536	0.0175025	0.0641553	0.00333265	7.39e-08	2.54e-22	0.104046	0.227009	3.23028	-1.81751	-2.37749	-1.85188	-2.93796	-5.39675	-9.80669	1.62611	-1.20838	1.01689	-0.192068	-0.368988	-0.204611	-0.277291	-0.088771	-0.0100394	0.0551389	-0.0137393
Anion gap	lab	ret Ciproflaxin 22h RET1 Med SSC	4.62e-06		2638	0.00964156	0.173128	0.011098	0.0708696	0.0055995	2.45e-07	1.01e-20	0.184362	0.41774	2.59032	-1.36259	-2.5414	-1.80704	-2.77264	-5.17531	-9.41392	1.32779	-0.810476	0.877058	-0.144123	-0.387808	-0.199185	-0.262651	-0.0844589	-0.00952824	0.0445054	-0.00895266
Anion gap	lab	ret Alhydrogel 21h RET1 Med SSC	1.73e-05		2655	0.00252571	0.213709	0.0420108	0.0828049	0.00816474	1.07e-06	1e-23	0.0861853	0.242416	3.02314	-1.24373	-2.0344	-1.7353	-2.64718	-4.89053	-10.1385	1.71651	-1.16923	0.990843	-0.129824	-0.310049	-0.188162	-0.246159	-0.0795162	-0.0102292	0.0573319	-0.012924
Anion gap	lab	ret LPS 18h RBC2 Med SSC	1.9e-05		2680	0.000534518	0.0612833	0.015615	0.0687655	0.00423209	1.19e-06	7.33e-23	0.125084	0.170325	3.46705	-1.87223	-2.41934	-1.82069	-2.86278	-4.86879	-9.93414	1.53426	-1.37153	1.04113	-0.194784	-0.367244	-0.199494	-0.266799	-0.0839349	-0.0101493	0.0519971	-0.0154321
Anion gap	lab	wdf Baseline NE2 Count	2.1e-05		2629	8.29e-05	0.54173	0.538551	0.887546	0.206373	1.34e-06	4.36e-18	0.441186	0.570445	3.9422	0.610279	-0.615087	-0.141423	-1.26392	4.84487	-8.73226	0.77031	0.567468	0.389915	0.0619094	-0.0876722	-0.014721	-0.112016	0.0800504	-0.00879931	0.0253137	0.00388119
Anion gap	lab	ret Ciproflaxin 22h RBC Med SSC	3.28e-05		2639	0.00464167	0.121228	0.00974047	0.0803925	0.00629312	2.2e-06	8.99e-21	0.153789	0.286654	2.83333	-1.55014	-2.5868	-1.74909	-2.7343	-4.74439	-9.42639	1.42669	-1.06571	0.958494	-0.164338	-0.395382	-0.193203	-0.259645	-0.0801569	-0.00958019	0.0484105	-0.0117613
Anion gap	lab	ret Water 15h RET1 SD SSC	4.23e-05		2688	4.16e-05	0.142547	0.0104412	0.0462568	0.00191672	2.97e-06	2.94e-19	0.16982	0.0515329	4.10538	-1.4668	-2.56267	-1.99397	-3.10592	-4.68283	-9.03951	1.37315	-1.94789	1.0939	-0.153067	-0.384119	-0.217018	-0.288544	-0.0747665	-0.00916795	0.0456458	-0.0216817
Anion gap	lab	pltf KCl 17h IPF Med FSC	4.8e-05		2690	0.00011345	0.260797	0.0158399	0.0524474	0.00122517	3.43e-06	8.33e-18	0.889949	0.0659839	3.8656	-1.12475	-2.41412	-1.94031	-3.23641	-4.65272	-8.65532	0.138382	-1.83928	1.10907	-0.116331	-0.364709	-0.209126	-0.297187	-0.0773962	-0.00876838	0.00452258	-0.0205542
Anion gap	lab	ret KCl 17h RET1 SD SSC	0.000190834		2692	0.000299055	0.125497	0.0122556	0.0395848	0.00171596	1.65e-05	2.01e-20	0.369243	0.133224	3.62087	-1.53258	-2.5064	-2.05906	-3.13861	-4.3151	-9.33711	0.898044	-1.50197	1.03791	-0.15796	-0.378617	-0.221999	-0.287892	-0.0694616	-0.00938421	0.029626	-0.0167632
Anion gap	lab	pltf LPS 18h RBC Percentage	0.000232242		2680	0.000111914	0.0759143	0.0122127	0.0312738	0.000837418	2.1e-05	7.27e-19	0.094536	0.0568053	3.86896	-1.77559	-2.50765	-2.15471	-3.34393	-4.26171	-8.93723	1.67253	-1.90563	1.15881	-0.184735	-0.380903	-0.236034	-0.310618	-0.0717852	-0.00902438	0.0579764	-0.0213909
Anion gap	lab	ret Captopril 5 5h RET1 Count	0.000365912		527	0.371192	0.951693	0.847154	0.877822	0.484592	3.49e-05	9.34e-05	0.608738	0.0340931	-0.895019	-0.0606107	0.192847	-0.153807	-0.699439	4.17559	-3.93809	-0.512187	2.1246	-0.403469	-0.0137333	0.0698787	-0.0344717	-0.132655	0.157722	-0.0091341	-0.0387472	0.106892
Anion gap	lab	ret KCl 17h RET1 Med SSC	0.000366347		2690	0.000968119	0.14769	0.0172267	0.0732122	0.00427522	3.5e-05	4.57e-21	0.392428	0.22207	3.30329	-1.44816	-2.38332	-1.79221	-2.85955	-4.14536	-9.498	0.85536	-1.22133	0.95283	-0.149538	-0.360617	-0.193517	-0.26299	-0.066243	-0.0095622	0.0283458	-0.0137104
Anion gap	lab	ret Pam3CSK4 19h RBC Percentage	0.000418003		2627	0.000136008	0.0502813	0.0157119	0.0330407	0.00101049	4.07e-05	6.22e-19	0.0562949	0.0555395	3.82099	-1.95847	-2.41712	-2.13272	-3.2913	-4.11059	-8.95646	1.90959	-1.91549	1.2007	-0.207363	-0.375968	-0.236184	-0.310847	-0.0711455	-0.00920022	0.0674063	-0.0217741
Anion gap	lab	ret Pam3CSK4 19h PLT Percentage	0.000457725		2627	0.000135728	0.0498453	0.0156377	0.0328964	0.000997254	4.52e-05	6.11e-19	0.0572634	0.0559328	3.8215	-1.9622	-2.41884	-2.13448	-3.29502	4.086	-8.9584	1.90213	-1.91241	1.20091	-0.207772	-0.376253	-0.236393	-0.311214	0.070561	-0.00920253	0.0671498	-0.0217395
Anion gap	lab	pltf Pam3CSK4 19h RBC Percentage	0.000511972		2625	0.000144528	0.0482529	0.0154543	0.0327634	0.000954395	5.12e-05	2.84e-19	0.0588853	0.0604605	3.8059	-1.97606	-2.42314	-2.1361	-3.3074	-4.05703	-9.0451	1.88987	-1.87823	1.19648	-0.209403	-0.377049	-0.236655	-0.312497	-0.0700107	-0.00928417	0.0667109	-0.0213504
Anion gap	lab	ret Captopril 5 5h RET2 Count	0.000574276		527	0.383738	0.924725	0.875038	0.883574	0.45455	5.86e-05	6.23e-05	0.640297	0.0323401	-0.87177	-0.0945293	0.15734	-0.146512	-0.748414	4.05189	-4.0371	-0.467559	2.14596	-0.393295	-0.0214628	0.0570626	-0.0328686	-0.142056	0.153688	-0.00940034	-0.0353703	0.108156
Anion gap	lab	wdf Pam3CSK4 19h NE2 Count	0.000585559		2638	0.000283855	0.127726	0.0241609	0.0371875	0.000564277	6e-05	2.86e-22	0.432822	0.14686	3.6345	-1.52361	-2.25587	-2.08476	-3.45246	4.01945	-9.7941	0.784492	-1.45114	1.13763	-0.161413	-0.350517	-0.230279	-0.326156	0.0681673	-0.0100319	0.0260673	-0.016413
Anion gap	lab	ret LPS 18h PLT Percentage	0.000589233		2681	0.000101796	0.080648	0.012532	0.0327284	0.000937416	6.04e-05	1.33e-18	0.110694	0.0517614	3.89213	-1.7476	-2.49849	-2.13651	-3.31237	4.01763	-8.86783	1.59561	-1.94598	1.16583	-0.18184	-0.379584	-0.234074	-0.307741	0.0678989	-0.0089645	0.0553032	-0.0218561
Anion gap	lab	ret LPS 18h RBC Percentage	0.000592099		2681	0.000104251	0.0802609	0.0124645	0.032659	0.000931895	6.08e-05	1.35e-18	0.110775	0.0523455	3.88632	-1.74984	-2.50041	-2.13736	-3.31403	-4.01597	-8.86638	1.59525	-1.94115	1.16408	-0.182076	-0.379879	-0.234169	-0.307896	-0.0680247	-0.00896328	0.0552917	-0.0218008
Anion gap	lab	ret LPS 18h RBC Med SSC	0.000606865		2679	0.00039509	0.0654296	0.0163244	0.0644715	0.00323781	6.29e-05	5.4e-22	0.180256	0.141172	3.54784	-1.84307	-2.4031	-1.84967	-2.94688	-4.00806	-9.72582	1.34032	-1.47188	1.06687	-0.192148	-0.365375	-0.203014	-0.275004	-0.0683209	-0.00992273	0.0456334	-0.0165806
Anion gap	lab	ret TMAO 3 5h RET2 Percentage	0.00072443		515	0.869908	0.971885	0.987069	0.734493	0.298625	7.77e-05	7.25e-05	0.748943	0.0565297	-0.163858	0.0352621	0.0162157	-0.339341	-1.04046	3.98409	-4.00101	-0.320208	1.91131	-0.0589656	0.00785918	0.00577218	-0.074816	-0.193508	0.141914	-0.00924786	-0.0236105	0.0951362
Anion gap	lab	pltf Cholic Acid 6 5h RBC Med SFL	0.00076507		533	0.946846	0.78913	0.859327	0.862903	0.238533	8.27e-05	1.52e-05	0.452629	0.182738	-0.0667	0.267578	0.177319	-0.172765	-1.18001	3.9676	-4.36692	-0.7516	1.33414	-0.0329851	0.0567596	0.0631066	-0.0373545	-0.213765	0.145655	-0.010169	-0.0572411	0.0672649
Anion gap	lab	ret Baseline RET2 SD SFL	0.000986204		2615	0.000276807	0.740753	0.478032	0.762503	0.124271	0.000111143	1.29e-17	0.546331	0.0194751	3.64106	0.330891	-0.709573	-0.302227	-1.53759	3.8708	-8.60566	0.603345	2.33776	0.363131	0.0340155	-0.102676	-0.0318507	-0.138272	0.0623438	-0.00876167	0.0199877	0.0153375
Anion gap	lab	ret TMAO 3 5h RBC1 Med SFL	0.00132363		515	0.81923	0.890718	0.964186	0.76763	0.280888	0.000158017	3.11e-05	0.685891	0.110556	0.228654	0.137464	0.0449239	-0.295636	-1.07948	3.80682	-4.20305	-0.40467	1.5985	0.0827436	0.0307104	0.0160522	-0.065397	-0.201638	0.126965	-0.00992961	-0.0300125	0.0794076
Anion gap	lab	ret TMAO 3 5h RBC2 Med SFL	0.00151791		515	0.811204	0.904979	0.957459	0.790606	0.306528	0.000186915	2.25e-05	0.669746	0.113691	0.238998	0.119434	0.053369	-0.265665	-1.02357	3.76387	-4.27904	-0.426746	1.58456	0.086283	0.0266432	0.0190361	-0.0586471	-0.190768	0.123441	-0.010077	-0.0315523	0.0785497
Anion gap	lab	pltf LPS 18h PLT F Percentage	0.00157832		2679	9.29e-05	0.0830363	0.0125056	0.0319896	0.000899007	0.00019481	1.31e-18	0.128307	0.0500687	3.91438	-1.73398	-2.49924	-2.14567	-3.3241	3.73085	-8.8697	1.52128	-1.96026	1.1737	-0.180554	-0.379988	-0.235277	-0.309065	0.0635634	-0.00898304	0.0529207	-0.0220463
Anion gap	lab	ret TMAO 3 5h RBC Med SFL	0.00169852		515	0.83604	0.862113	0.93959	0.799427	0.300549	0.000211847	3.22e-05	0.704318	0.111632	0.207068	0.173773	0.0758234	-0.254222	-1.03632	3.73158	-4.19484	-0.379713	1.59368	0.0749487	0.038829	0.02711	-0.0562438	-0.193648	0.124482	-0.00992425	-0.0281611	0.0792103
Anion gap	lab	pltf Pam3CSK4 19h PLT F Percentage	0.00177385		2626	0.000128871	0.0536432	0.0158196	0.0331588	0.00100277	0.0002239	5.21e-19	0.0750562	0.0554787	3.83434	-1.93058	-2.41463	-2.13128	-3.29347	3.69556	-8.97656	1.78083	-1.91596	1.20612	-0.20455	-0.375881	-0.23624	-0.311305	0.0641852	-0.00923213	0.0630023	-0.0218048
Anion gap	lab	ret Valsartan 6h RET2 Count	0.00263736		522	0.755952	0.972963	0.902556	0.917236	0.502168	0.000358815	1.13e-05	0.82397	0.129073	-0.310967	0.0339089	0.122494	-0.103967	-0.671557	3.59269	-4.43457	-0.222556	1.52022	-0.150426	0.00773733	0.0448463	-0.023536	-0.12916	0.13253	-0.0105333	-0.0169342	0.0790317
Anion gap	lab	ret Captopril 5 5h RET2 Percentage	0.00278396		527	0.428169	0.934836	0.858335	0.908861	0.424944	0.000380369	5.3e-05	0.937722	0.0396818	-0.792951	-0.0818019	0.178583	-0.114531	-0.798505	3.57685	-4.07596	-0.078171	2.06225	-0.358779	-0.0186571	0.064991	-0.0257811	-0.152078	0.134519	-0.00956465	-0.00584677	0.104201
Anion gap	lab	ret KCl 17h RET2 SD SSC	0.00287491		2690	0.000194087	0.0990513	0.0101372	0.0409304	0.00161734	0.000395843	2.15e-21	0.405098	0.119911	3.73177	-1.65004	-2.57294	-2.04522	-3.15598	-3.54732	-9.57867	0.832683	-1.55564	1.07445	-0.170776	-0.3902	-0.22122	-0.290441	-0.0573482	-0.00968748	0.0277055	-0.0174348
Anion gap	lab	ret Dapa 2h RBC Med SFL	0.00301759		488	0.555747	0.934449	0.949349	0.837121	0.333978	0.000418976	6.76e-05	0.942195	0.151501	0.589585	0.0822913	0.063557	-0.205689	-0.967108	3.55275	-4.01992	0.0725492	1.43654	0.194432	0.0189369	0.0234041	-0.0477973	-0.189482	0.109841	-0.00991755	0.00563072	0.0782284
Anion gap	lab	wnr Ciproflaxin 22h BASO Med SSC	0.00305048		2634	0.000681176	0.201346	0.0171887	0.0763483	0.00408367	0.000425013	1.52e-19	0.434084	0.0950465	3.40111	-1.27805	-2.38416	-1.77298	-2.87416	3.52855	-9.11527	0.782342	-1.66996	1.15326	-0.135629	-0.365079	-0.196036	-0.272727	0.0578026	-0.00923236	0.0260508	-0.0184998
Anion gap	lab	ret TMAO 3 5h RET1 Percentage	0.00351636		516	0.958732	0.906445	0.980039	0.737895	0.286324	0.000504152	0.000146841	0.631277	0.105147	0.05177	0.117582	-0.0250322	-0.334826	-1.06734	3.50114	-3.8254	-0.480221	1.6233	0.0186779	0.0263138	-0.00895662	-0.0742189	-0.19955	0.128325	-0.00885376	-0.0358481	0.0807525
Anion gap	lab	wdf Baseline MO2 Med SSC	0.00474872		2629	4.46e-05	0.820505	0.351188	0.700934	0.114389	0.000728663	3.13e-18	0.201016	0.500932	4.08915	0.226918	-0.932453	-0.384103	-1.57929	3.38257	-8.77094	1.27898	0.673117	0.415567	0.0231819	-0.133425	-0.0401529	-0.140301	0.0626414	-0.00901408	0.0426964	0.00478553
Anion gap	lab	ret Baseline RET2 CV SFL	0.00487514		2614	0.000276969	0.708055	0.48297	0.773676	0.122463	0.000753454	2.91e-17	0.587764	0.0280868	3.64091	0.374511	-0.701634	-0.287599	-1.54502	3.37335	-8.50908	0.542146	2.1973	0.363175	0.0385	-0.101533	-0.0303115	-0.138947	0.0544183	-0.00865332	0.017969	0.0144019
Anion gap	lab	wdf Nigericin 0 5h NE4 CV SFL	0.00549373		545	0.0735566	0.918416	0.824672	0.854217	0.375765	0.000876054	2.4e-05	0.884055	0.715146	1.79288	0.102477	0.221648	0.183829	-0.886464	3.34641	-4.26144	0.1459	0.365146	0.413382	0.0211948	0.0785134	0.0389494	-0.154828	0.115964	-0.00964125	0.0106014	0.0182407
Anion gap	lab	wdf Baseline NE2 Percentage	0.00553283		2626	0.00018324	0.549582	0.547535	0.931548	0.216085	0.000886021	2.17e-17	0.498365	0.39088	3.74643	0.598465	-0.601536	-0.0859058	-1.23731	3.32825	-8.5436	0.677159	0.858164	0.37161	0.060949	-0.0860545	-0.00897379	-0.110133	0.0574848	-0.00863905	0.02233	0.00598564
Anion gap	lab	wnr Ciproflaxin 22h BASO CV SFL	0.00576545		2636	0.000495244	0.174445	0.0131442	0.0488959	0.00261748	0.000935495	1.49e-19	0.333641	0.0828161	3.48767	-1.35843	-2.48153	-1.97041	-3.0123	3.31301	-9.11729	0.966985	-1.73524	1.18525	-0.144055	-0.379619	-0.217627	-0.28555	0.0542525	-0.00923682	0.0325559	-0.0192575
Anion gap	lab	ret Empa 1 5h RET2 Count	0.00922811		537	0.428529	0.720646	0.933027	0.699615	0.284427	0.00167235	5.06e-05	0.763367	0.125547	0.792322	-0.357786	-0.0840772	-0.386051	-1.07152	3.15925	-4.08652	-0.301217	1.53433	0.226162	-0.0793821	-0.030537	-0.086624	-0.203612	0.118074	-0.00940207	-0.0224195	0.0792556
Anion gap	lab	wnr Ciproflaxin 22h BASO SD SFL	0.0111005		2634	0.000655912	0.157857	0.013764	0.0474372	0.00234893	0.00209529	3.06e-19	0.361065	0.0986232	3.41147	-1.41272	-2.46502	-1.98331	-3.04513	3.07945	-9.03664	0.913497	-1.65215	1.15761	-0.149803	-0.379559	-0.219019	-0.288622	0.0494352	-0.00916714	0.0308677	-0.0182999
Anion gap	lab	wdf Baseline MO Med SSC	0.0118369		2630	6.28e-05	0.795108	0.367777	0.727091	0.117587	0.00227452	5.47e-18	0.223594	0.413021	4.00853	0.25971	-0.900802	-0.349035	-1.5655	3.05483	-8.70593	1.21732	0.81872	0.407609	0.0265349	-0.128895	-0.0364843	-0.139103	0.0568146	-0.00895887	0.0406153	0.00581401
Anion gap	lab	wdf Baseline NE4 CV SFL	0.0118764		2630	0.000330723	0.747429	0.427261	0.855742	0.153068	0.00229322	8.17e-18	0.476662	0.0187809	3.59473	0.322065	-0.794011	-0.181815	-1.42919	3.05237	-8.65892	0.711784	2.35131	0.354963	0.0328127	-0.113476	-0.018978	-0.126935	0.0492289	-0.00881173	0.0234502	0.015341
Anion gap	lab	wnr Water 23h BASO CV SSC	0.0152528		2715	0.00058551	0.171352	0.0112331	0.0656494	0.00224485	0.00313329	7.89e-19	0.762984	0.0858155	3.44232	-1.36823	-2.5371	-1.84156	-3.05869	-2.95701	-8.92708	0.301595	-1.71852	1.15938	-0.140943	-0.377926	-0.197755	-0.280368	-0.0466114	-0.00889366	0.00983896	-0.0183059
Anion gap	lab	wdf Baseline NE1 CV SFL	0.0162886		2632	0.000520695	0.765766	0.440908	0.861535	0.140081	0.00341764	1.86e-17	0.509135	0.00806033	3.4742	0.297949	-0.770777	-0.174437	-1.47594	2.93011	-8.56203	0.660275	2.65156	0.34246	0.0303765	-0.110154	-0.0182097	-0.131094	0.0484574	-0.00867122	0.0217486	0.0175438
Anion gap	lab	wnr Water 23h BASO SD SSC	0.017553		2715	0.000976709	0.151349	0.00903006	0.0563696	0.00182905	0.00373435	6.88e-19	0.84324	0.123277	3.30077	-1.43519	-2.6128	-1.90899	-3.11976	-2.90229	-8.94266	0.197769	-1.54164	1.11148	-0.147848	-0.389275	-0.204935	-0.285826	-0.0462302	-0.00891164	0.00646749	-0.0164183
Anion gap	lab	ret LiCL 4h RET2 Count	0.0219715		537	0.933346	0.883413	0.988855	0.792262	0.345862	0.00494748	0.000104165	0.951565	0.163686	0.0836752	-0.146715	-0.0139759	-0.263508	-0.943491	2.82232	-3.91039	-0.0607706	1.39472	0.0308899	-0.0315058	-0.00502999	-0.0575753	-0.169684	0.102659	-0.00903291	-0.00453204	0.0687927
Anion gap	lab	pltf LiCL 4h RBC Med SFL	0.0353716		546	0.758046	0.889545	0.956843	0.832781	0.234907	0.00896347	9.84e-05	0.743095	0.206902	0.308205	0.138946	0.0541407	-0.211239	-1.18915	2.623	-3.92402	-0.327927	1.26366	0.112231	0.0292923	0.0193769	-0.0458476	-0.212916	0.0960156	-0.00906045	-0.0249164	0.0615913
Anion gap	lab	wdf Colchicine 20h LY CV SSC	0.037284		2622	0.00010032	0.133908	0.0110101	0.036071	0.00131959	0.0095343	1.63e-21	0.825611	0.0614085	3.89583	-1.49933	-2.54419	-2.09721	-3.21517	-2.59419	-9.61063	0.220356	-1.87135	1.28228	-0.156074	-0.387365	-0.228595	-0.297526	-0.04483	-0.0101382	0.00740543	-0.0215859
Anion gap	lab	ret Pam3CSK4 19h RBC SD FSC	0.0477426		2625	0.000179033	0.0417785	0.0143217	0.0423001	0.00104469	0.0131748	7.17e-22	0.603929	0.111508	3.75229	-2.03672	-2.45073	-2.03155	-3.28189	2.4807	-9.6976	0.518821	-1.59199	1.18349	-0.217047	-0.38261	-0.225599	-0.311028	0.0383784	-0.0100833	0.0173646	-0.0181735
Anion gap	lab	ret LPS 18h RBC CV SFL	0.0556177		2681	0.000103008	0.0769055	0.0119532	0.0391287	0.000897001	0.0161625	1.98e-19	0.960218	0.0712266	3.88924	-1.76961	-2.51524	-2.06385	-3.32473	2.40675	-9.08393	0.0498849	-1.80475	1.16817	-0.184809	-0.383376	-0.226723	-0.309794	0.0380849	-0.00920059	0.00165165	-0.020309
Anion gap	lab	wdf TMAO 3 5h MO Med SSC	0.0639654		512	0.891217	0.905112	0.832867	0.712219	0.24825	0.0195468	0.000221438	0.622386	0.15411	0.136833	0.119267	-0.211135	-0.369086	-1.15595	2.34245	-3.72026	0.492776	1.42731	0.0493032	0.0261461	-0.0800464	-0.0824337	-0.2161	0.0630738	-0.00872341	0.0369375	0.0710845
Anion gap	lab	wdf Baseline NE2 NE4 ratio	0.0646184		2633	0.000328123	0.621556	0.51131	0.896851	0.196764	0.0198223	8.03e-17	0.478062	0.251425	3.59679	0.493705	-0.656889	-0.129653	-1.29115	2.33112	-8.38697	0.709525	1.14715	0.35632	0.0502461	-0.0939836	-0.0135462	-0.115013	0.0406737	-0.00845243	0.0233769	0.00806818
Anion gap	lab	pltf Captopril 5 5h PLT F Count	0.0649946		534	0.403566	0.624093	0.749028	0.940508	0.463435	0.0199753	0.00312692	0.386869	0.100755	-0.835946	0.490347	0.320089	0.0746674	-0.733739	2.33394	-2.96873	0.866031	1.6441	-0.373543	0.108632	0.115823	0.0166318	-0.136938	0.0833295	-0.00696414	0.0645117	0.0819376
Anion gap	lab	ret Butyric 2 5h PLT Count	0.0689551		537	0.894909	0.823973	0.918763	0.807367	0.284595	0.0215998	0.00128027	0.472326	0.159398	0.132159	0.222548	0.102041	-0.243946	-1.07114	2.30418	-3.23779	0.719216	1.40909	0.0413697	0.0476808	0.0367461	-0.0529534	-0.192748	0.0834297	-0.00753938	0.0542837	0.0699972
Anion gap	lab	ret Captopril 5 5h PLT Count	0.0693504		527	0.369747	0.846502	0.808107	0.944219	0.4191	0.0217503	0.00279957	0.413914	0.0719223	-0.897729	0.193681	0.242993	-0.0700026	-0.808628	2.30166	-3.00332	0.817684	1.8033	-0.410159	0.0444152	0.0892019	-0.0158993	-0.155214	0.0845614	-0.00719524	0.0619501	0.0914591
Anion gap	lab	wdf Pam3CSK4 19h NE3 Med FSC	0.0744985		2638	0.000636047	0.0690492	0.0166807	0.0504004	0.00273874	0.0238039	1.21e-20	0.432498	0.156113	3.41988	-1.81884	-2.3952	-1.95745	-2.99848	2.26159	-9.39452	0.785044	-1.41867	1.07648	-0.192509	-0.372787	-0.216919	-0.28432	0.0374444	-0.00960009	0.0262139	-0.0161018
Anion gap	lab	pltf DMSO 4 5h RBC CV SSC	0.0768622		552	0.985454	0.711568	0.905986	0.975472	0.376999	0.0248691	5.21e-05	0.608471	0.190814	0.0182395	0.369944	0.118159	0.0307609	-0.884164	-2.24968	-4.07841	0.512556	1.30981	0.0069476	0.0775542	0.042142	0.00654453	-0.155698	-0.0754703	-0.00927774	0.0371998	0.0625311
Anion gap	lab	wdf Baseline NE1 SD SFL	0.0825279		2633	0.000399967	0.661823	0.520207	0.920706	0.184064	0.0273543	2.94e-17	0.500373	0.0513209	3.54467	0.437448	-0.643113	-0.0995543	-1.32869	2.20766	-8.50763	0.673996	1.94968	0.35055	0.0445415	-0.0920513	-0.0104074	-0.118276	0.0402452	-0.00866423	0.0222088	0.0127678
Anion gap	lab	ret LPS 18h RBC1 SD FSC	0.0831722		2679	0.000124563	0.0652746	0.0111371	0.035879	0.000888788	0.0276159	3.58e-21	0.806121	0.099918	3.84262	-1.84413	-2.54014	-2.09936	-3.3273	2.20391	-9.52468	0.245457	-1.64582	1.1548	-0.193143	-0.387449	-0.230885	-0.310154	0.0364327	-0.00976009	0.00808854	-0.0185675
Anion gap	lab	pltf LPS 18h PLT F SD SSC	0.0898041		2680	0.00011786	0.121023	0.0167118	0.046208	0.00108774	0.0308909	3e-20	0.721448	0.0761405	3.85625	-1.55099	-2.3945	-1.99442	-3.27036	-2.15962	-9.29377	0.356562	-1.77422	1.15932	-0.16226	-0.365058	-0.219247	-0.304866	-0.0345017	-0.00939871	0.0117472	-0.0199828
Anion gap	lab	ret KCl 17h RBC SD FSC	0.089929		2691	0.000320195	0.104652	0.0142377	0.0521773	0.00243222	0.0309685	1.67e-21	0.878874	0.166953	3.60307	-1.62326	-2.45281	-1.94253	-3.03453	2.15862	-9.60577	0.152411	-1.38244	1.037	-0.168443	-0.372029	-0.210316	-0.279387	0.0341365	-0.00980663	0.00500853	-0.0155266
Anion gap	lab	wnr Ciproflaxin 22h BASO SD SSC	0.0926154		2631	0.00247445	0.147216	0.00952922	0.0503386	0.00270973	0.0322684	8.37e-19	0.781639	0.215144	3.02938	-1.44986	-2.59437	-1.95798	-3.00174	-2.14221	-8.92251	0.277212	-1.23984	1.02854	-0.154104	-0.397584	-0.216656	-0.285128	-0.0348129	-0.00905098	0.00918303	-0.0137411
Anion gap	lab	wdf Ciproflaxin 22h MO SD SFL	0.0964581		2641	0.00213096	0.144122	0.0135806	0.0540808	0.00258576	0.0340905	1.51e-19	0.615885	0.210513	3.07439	-1.46105	-2.46983	-1.92705	-3.01601	-2.12011	-9.1159	0.501751	-1.25246	1.04098	-0.155096	-0.378226	-0.212943	-0.286047	-0.0346626	-0.00927282	0.0166164	-0.0138507
Anion gap	lab	wdf Pam3CSK4 19h MO SD FSC	0.0969855		2638	0.000138258	0.0756885	0.0165948	0.0410365	0.00208505	0.0343438	3.29e-21	0.539836	0.0742037	3.8169	-1.77697	-2.3971	-2.04417	-3.08091	2.11711	-9.53492	0.613141	-1.78607	1.20237	-0.188182	-0.373165	-0.226315	-0.291641	0.0349009	-0.00976328	0.0204033	-0.0203479
Anion gap	lab	wdf Baseline NE4 SD SFL	0.0995894		2633	0.000362936	0.642537	0.503471	0.904767	0.188779	0.0357154	3.25e-17	0.49065	0.0777873	3.57033	0.464208	-0.669131	-0.119653	-1.31454	2.10124	-8.49555	0.689372	1.76436	0.353705	0.0472589	-0.095747	-0.0125062	-0.117091	0.0375077	-0.00866157	0.0227167	0.0116935
Blood urea nitrogen	lab	wnr KCl 17h WBC Med SSC	3.09e-22		2714	1.22e-05	0.828288	0.395743	0.573794	0.69426	5.66e-25	2.24e-103	3.05e-22	0.263798	-4.38189	0.216919	-0.849384	-0.562541	0.393122	-10.4245	22.5564	9.78461	-1.11769	-1.12043	0.0198924	-0.114504	-0.0539187	0.0321037	-0.152489	0.020421	0.284545	-0.0111367
Blood urea nitrogen	lab	wnr Alhydrogel 21h WBC Med SSC	2.49e-20		2672	8.16e-05	0.752291	0.845116	0.607972	0.618299	6.71e-23	8.05e-101	5.2e-21	0.434484	-3.94566	0.315652	-0.195373	-0.513032	0.498321	-9.94352	22.2608	9.48458	-0.78166	-1.1697	0.0297524	-0.0269521	-0.0502494	0.0417554	-0.146236	0.020384	0.281227	-0.00782743
Blood urea nitrogen	lab	wnr LPS 18h WBC Med SSC	5.25e-19		2690	0.000176492	0.988821	0.766991	0.358731	0.796767	1.72e-21	2.74e-99	6.35e-18	0.171852	-3.75576	0.0140122	-0.296343	-0.917943	0.257559	-9.6027	22.0663	8.68716	-1.36664	-1.01368	0.00131638	-0.0406063	-0.0905343	0.0215913	-0.127126	0.0203194	0.257597	-0.0138154
Blood urea nitrogen	lab	ret Pam3CSK4 19h RET1 Med SSC	1.96e-15		2641	3.04e-05	0.655383	0.806975	0.488788	0.605239	1.15e-17	4.49e-105	4.95e-29	0.331672	-4.17763	-0.446348	-0.244354	-0.692335	0.516943	-8.61831	22.7899	11.318	-0.97093	-1.19282	-0.0426616	-0.0344117	-0.0692048	0.0441046	-0.128653	0.0211289	0.347788	-0.0100119
Blood urea nitrogen	lab	wnr LPS 18h WBC Med FSC	9.75e-14		2701	6.43e-05	0.929855	0.807255	0.33854	0.631516	7.71e-16	1.59e-99	3.37e-15	0.295729	-4.00271	-0.088035	-0.243993	-0.957224	0.479648	-8.1084	22.0914	7.92257	-1.04584	-1.10425	-0.00842021	-0.0341176	-0.0963469	0.0410988	-0.123229	0.0207034	0.242174	-0.0108297
Blood urea nitrogen	lab	ret LPS 18h RBC1 SD FSC	9.3e-12		2697	0.000514734	0.352146	0.546511	0.167818	0.782204	9.95e-14	3.87e-102	9.03e-20	0.127191	-3.47719	-0.930596	-0.603073	-1.37962	-0.276476	7.48082	22.4125	9.17147	-1.52574	-0.957042	-0.0891184	-0.0843783	-0.138661	-0.0235508	0.113427	0.0210144	0.276793	-0.0157633
Blood urea nitrogen	lab	wnr Pam3CSK4 19h WBC Med FSC	4.85e-11		2645	0.000157853	0.845387	0.844986	0.790342	0.258223	6.55e-13	5.45e-98	3.01e-17	0.198043	-3.78386	-0.195027	-0.195539	-0.265894	1.13085	-7.22464	21.9219	8.50434	-1.28747	-1.08125	-0.0187099	-0.027643	-0.0267533	0.0978427	-0.111859	0.0205647	0.260376	-0.0132889
Blood urea nitrogen	lab	ret Pam3CSK4 19h RBC SD FSC	2.03e-10		2641	0.000550126	0.285504	0.613943	0.293657	0.870525	3.21e-12	1.16e-98	8.49e-21	0.186883	-3.45933	-1.06825	-0.504513	-1.05034	-0.163008	7.00099	22.0065	9.43257	-1.3202	-0.99063	-0.103068	-0.0715424	-0.105628	-0.013978	0.0983273	0.0207426	0.286366	-0.0136824
Blood urea nitrogen	lab	ret KCl 17h RBC SD FSC	7.52e-10		2707	2.56e-05	0.517553	0.298274	0.281723	0.838873	1.42e-11	5.6e-107	1.45e-20	0.247208	-4.21688	-0.647207	-1.04034	-1.07667	-0.203354	6.78506	22.9923	9.37243	-1.15741	-1.08954	-0.0601006	-0.141639	-0.104257	-0.0167447	0.096355	0.0210328	0.276144	-0.0116688
Blood urea nitrogen	lab	wnr Water 15h WBC2 Med FSC	9.22e-10		2710	7.05e-05	0.970399	0.86171	0.270878	0.960644	1.84e-11	1.27e-102	5.71e-25	0.0573902	-3.98068	-0.0371113	-0.174214	-1.10127	-0.0493495	-6.74673	22.4665	10.4237	-1.90114	-0.975331	-0.00356932	-0.0241566	-0.110472	-0.00422506	-0.101678	0.0210928	0.317062	-0.0194575
Blood urea nitrogen	lab	ret KCl 17h RBC1 SD FSC	1.33e-08		2708	4.7e-05	0.451856	0.261849	0.224723	0.711632	3.51e-10	1.05e-106	4.99e-21	0.209843	-4.07651	-0.752434	-1.12227	-1.21434	-0.369704	6.29798	22.9593	9.48806	-1.2543	-1.05445	-0.0701315	-0.153118	-0.117831	-0.0305055	0.0913112	0.0210194	0.279772	-0.0126576
Blood urea nitrogen	lab	ret Alhydrogel 21h RET1 Med SSC	2.2e-08		2672	0.000138071	0.966858	0.927903	0.44506	0.673074	6.09e-10	4.96e-105	5.49e-26	0.299577	-3.81716	-0.0415533	-0.0904917	-0.763791	0.42198	-6.21089	22.7723	10.6548	-1.03754	-1.14184	-0.00394976	-0.0125987	-0.0754555	0.0357098	-0.0922941	0.0209478	0.324784	-0.0104646
Blood urea nitrogen	lab	ret Ciproflaxin 22h RET1 Med SSC	2.45e-08		2655	0.000188489	0.881242	0.957229	0.478424	0.747306	6.92e-10	1.01e-112	2.99e-27	0.273234	-3.73924	-0.14941	-0.0536359	-0.70894	0.322227	-6.19082	23.6952	10.9345	-1.09587	-1.16141	-0.0144571	-0.0075119	-0.0714618	0.0279086	-0.0927837	0.0219572	0.335977	-0.0111028
Blood urea nitrogen	lab	wdf LPS 18h NE4 Med SSC	3.43e-08		2708	0.00470865	0.496993	0.519614	0.102837	0.602868	1.03e-09	3.98e-114	5.16e-23	0.0154657	-2.82867	-0.679321	-0.644025	-1.63181	-0.520342	-6.12568	23.8362	9.96934	-2.42283	-0.781353	-0.0650895	-0.090437	-0.164417	-0.0445226	-0.0900822	0.0220695	0.302039	-0.0250495
Blood urea nitrogen	lab	ret KCl 17h RET1 Med SSC	7.84e-08		2706	7.82e-06	0.937391	0.414206	0.385639	0.913935	2.53e-09	1.57e-115	2.22e-25	0.233189	-4.4789	-0.0785562	-0.81664	-0.867694	0.108087	-5.97971	24.0008	10.5171	-1.19245	-1.1648	-0.00728949	-0.111384	-0.0841515	0.00892806	-0.0861699	0.0217454	0.313791	-0.0120677
Blood urea nitrogen	lab	ret Alhydrogel 21h RET2 SD FSC	2.15e-07		2673	0.00130272	0.748432	0.697142	0.211376	0.750054	7.72e-09	3.74e-105	1.25e-23	0.142593	-3.21881	-0.32074	-0.389224	-1.25009	-0.318601	-5.79321	22.7868	10.1159	-1.46664	-0.961613	-0.0305969	-0.0544147	-0.123956	-0.0270464	-0.0851282	0.0210598	0.30552	-0.0147913
Blood urea nitrogen	lab	ret LPS 18h RBC CV SFL	3.21e-07		2699	0.00101136	0.591328	0.661944	0.172197	0.847604	1.18e-08	3.46e-116	3.14e-18	0.0421084	-3.29096	-0.536977	-0.437279	-1.36554	-0.192195	5.7209	24.08	8.76875	-2.03342	-0.908365	-0.0514585	-0.0613495	-0.137562	-0.016422	0.0833668	0.0223902	0.266825	-0.021027
Blood urea nitrogen	lab	wdf Pam3CSK4 19h NE4 Med SSC	5.85e-07		2654	0.00209411	0.357862	0.535699	0.178575	0.604328	2.31e-08	4.83e-110	3.15e-24	0.0575685	-3.0796	-0.919607	-0.619411	-1.34551	-0.518249	-5.6044	23.379	10.2558	-1.8998	-0.881845	-0.0888585	-0.088188	-0.135961	-0.0447292	-0.0835656	0.0217645	0.312203	-0.0196389
Blood urea nitrogen	lab	wdf Pam3CSK4 19h NE1 Med SSC	7.27e-07		2654	0.00226886	0.373143	0.559986	0.182034	0.601486	2.93e-08	1.42e-109	1.69e-24	0.0551621	-3.05556	-0.890752	-0.582937	-1.33487	-0.522327	-5.56231	23.3233	10.3182	-1.91845	-0.875179	-0.0860458	-0.0829698	-0.134883	-0.0450916	-0.0828975	0.0217131	0.314557	-0.0198345
Blood urea nitrogen	lab	wdf Water 15h NE1 Med SSC	1.2e-06		2716	0.000173774	0.578217	0.506449	0.192898	0.833091	5.27e-08	1.74e-111	3.61e-25	0.0236037	-3.75962	-0.556058	-0.664466	-1.30238	-0.210759	-5.45737	23.5232	10.4688	-2.2648	-0.924863	-0.0539353	-0.0927603	-0.131221	-0.0181277	-0.082169	0.0220043	0.321012	-0.0232639
Blood urea nitrogen	lab	ret KCl 17h RBC CV SFL	1.21e-06		2707	6.22e-05	0.692491	0.266082	0.237487	0.748572	5.36e-08	1.23e-118	4.76e-20	0.114215	-4.01081	-0.395519	-1.11236	-1.18155	-0.320555	5.45444	24.3596	9.24199	-1.58004	-1.03956	-0.0367932	-0.15209	-0.114844	-0.026495	0.0771629	0.022103	0.274013	-0.0159491
Blood urea nitrogen	lab	ret KCl 17h RBC1 CV SFL	1.29e-06		2709	5.78e-05	0.728184	0.276849	0.250654	0.762258	5.75e-08	8.51e-120	3.12e-20	0.109408	-4.0279	-0.347578	-1.08765	-1.14901	-0.302548	5.44168	24.4918	9.28858	-1.60139	-1.04412	-0.0323152	-0.148661	-0.111556	-0.0250018	0.0775424	0.0222502	0.274943	-0.0161639
Blood urea nitrogen	lab	wdf Water 15h NE4 Med SSC	1.39e-06		2715	0.000146327	0.533918	0.468184	0.170039	0.777793	6.25e-08	1.35e-111	6.01e-25	0.0285176	-3.80264	-0.622116	-0.72554	-1.37244	-0.282224	-5.4267	23.5367	10.4185	-2.19127	-0.935547	-0.0604319	-0.101402	-0.138404	-0.0242902	-0.081857	0.0220303	0.319088	-0.0225096
Blood urea nitrogen	lab	wdf H2O2 16h NE1 Med SSC	1.39e-06		2674	0.0010322	0.802599	0.602596	0.293419	0.940296	6.25e-08	3.74e-117	4.27e-26	0.00651105	-3.28523	-0.25001	-0.520733	-1.05086	0.074905	-5.42677	24.2035	10.6789	-2.72302	-0.833964	-0.0237579	-0.0720368	-0.103773	0.00631891	-0.0810259	0.0221404	0.323561	-0.0278085
Blood urea nitrogen	lab	ret Water 15h RET1 SD SSC	1.83e-06		2706	7.81e-05	0.925138	0.702301	0.219124	0.924341	8.59e-08	8.46e-107	1.38e-25	0.0462928	-3.9562	-0.0939727	-0.382256	-1.22915	-0.0949755	-5.36905	22.9713	10.5637	-1.99363	-0.978305	-0.00908194	-0.0532289	-0.123833	-0.00816661	-0.079645	0.0215884	0.325675	-0.0205904
Blood urea nitrogen	lab	wdf Baseline NE2 Count	3.07e-06		2644	1.69e-48	0.996649	0.78226	0.917678	0.373281	1.53e-07	1.62e-100	2.31e-31	1.26e-05	-14.9384	0.00420011	-0.276403	-0.103369	0.890496	5.26294	22.2341	11.8023	-4.37535	-1.30021	0.000375669	-0.0348339	-0.00946689	0.0693523	0.0770402	0.0198079	0.343087	-0.0264823
Blood urea nitrogen	lab	wdf Baseline NE2 Percentage	3.3e-06		2641	1.1e-48	0.989247	0.838315	0.995193	0.31611	1.67e-07	3.37e-101	8.5e-31	5.03e-06	-14.9701	0.0134788	-0.204069	-0.00602586	1.00267	5.247	22.3186	11.6865	-4.5731	-1.30339	0.00120709	-0.025743	-0.00055236	0.0782182	0.0801135	0.0198977	0.339988	-0.0281631
Blood urea nitrogen	lab	ret LPS 18h RBC Med SSC	3.79e-06		2697	0.000208089	0.615516	0.844092	0.29587	0.733339	1.95e-07	1.4e-104	9.37e-25	0.11304	-3.71409	-0.502273	-0.196681	-1.04553	0.340723	-5.21724	22.7084	10.3752	-1.58519	-1.03045	-0.0482363	-0.0276348	-0.105665	0.0292782	-0.0821082	0.0213583	0.326178	-0.0164744
Blood urea nitrogen	lab	ret LPS 18h RBC2 Med SSC	4.45e-06		2698	0.000217785	0.62229	0.82533	0.289945	0.720479	2.34e-07	3.23e-103	9.24e-25	0.114475	-3.70249	-0.492665	-0.220716	-1.05845	0.357856	-5.18331	22.5431	10.3765	-1.57891	-1.02775	-0.0473058	-0.0310207	-0.106995	0.0307685	-0.0826798	0.0212736	0.325347	-0.0164207
Blood urea nitrogen	lab	ret H2O2 16h RBC CV SFL	1.1e-05		2666	0.000950561	0.882223	0.609422	0.32279	0.966939	6.35e-07	1.06e-118	1.03e-20	0.00832786	-3.30848	-0.148166	-0.510959	-0.988926	-0.0414518	4.9923	24.3861	9.41118	-2.64046	-0.836994	-0.0140205	-0.0698422	-0.0972841	-0.00348519	0.0708984	0.0222614	0.281705	-0.026898
Blood urea nitrogen	lab	wnr Water 15h WBC2 CV FSC	1.9e-05		2711	8.69e-05	0.991877	0.741247	0.232712	0.834474	1.19e-06	5.59e-106	6.27e-23	0.0520766	-3.93061	0.0101819	-0.330236	-1.19367	-0.208987	4.86893	22.8711	9.94923	-1.94336	-0.96684	0.000983288	-0.0459709	-0.120216	-0.0179714	0.0727331	0.0214745	0.302426	-0.0199646
Blood urea nitrogen	lab	wdf Colchicine 20h EO1 Med SSC	1.97e-05		2627	0.00108816	0.990518	0.278977	0.289185	0.76921	1.23e-06	8.21e-116	2.99e-24	0.0924018	-3.27032	-0.0118857	-1.08284	-1.06013	-0.293439	-4.86137	24.0698	10.2619	-1.68348	-0.9602	-0.00110313	-0.146917	-0.10267	-0.0241191	-0.0699217	0.0218006	0.303172	-0.0173406
Blood urea nitrogen	lab	wnr Nigericin 6h overnight WBC2 SD SSC	2.23e-05		1200	0.0782984	0.772311	0.860011	0.935614	0.642893	1.44e-06	2.36e-47	2.03e-13	0.236244	-1.76216	-0.28942	0.176398	0.0808002	0.463775	-4.84403	15.1153	7.4323	-1.18503	-0.90622	-0.0427757	0.0352877	0.0123909	0.0624959	-0.104307	0.020984	0.333818	-0.0184997
Blood urea nitrogen	lab	ret LPS 18h RBC1 CV SFL	2.31e-05		2699	0.00105626	0.621994	0.661692	0.168841	0.812007	1.5e-06	3.68e-116	2.29e-18	0.0418039	-3.27867	-0.493084	-0.437627	-1.37631	-0.237861	4.82194	24.077	8.80539	-2.03644	-0.90821	-0.047388	-0.0615925	-0.139066	-0.0203897	0.0711256	0.0224974	0.268538	-0.0211342
Blood urea nitrogen	lab	ret KCl 17h RET2 SD SSC	4.06e-05		2706	9.97e-05	0.7322	0.28611	0.226153	0.756876	2.84e-06	6.23e-113	1.07e-24	0.0982327	-3.89703	-0.342236	-1.0669	-1.2106	-0.309618	-4.69239	23.6973	10.3617	-1.65406	-1.01306	-0.031874	-0.146063	-0.117784	-0.0256289	-0.0685051	0.021601	0.310815	-0.0167359
Blood urea nitrogen	lab	ret H2O2 16h RBC1 CV SFL	4.31e-05		2665	0.000831264	0.899832	0.58854	0.32876	0.951769	3.04e-06	6.28e-119	6.19e-21	0.00918326	-3.346	-0.125886	-0.541018	-0.976795	-0.0604911	4.67834	24.413	9.46609	-2.60707	-0.847388	-0.0119203	-0.0740532	-0.0961578	-0.00509114	0.0678966	0.0223415	0.283471	-0.0265856
Blood urea nitrogen	lab	wdf Baseline MO CV SFL	7.43e-05		2647	7.33e-46	0.39094	0.473823	0.592504	0.819069	5.68e-06	2.78e-99	1.39e-30	0.00111228	-14.4937	-0.858055	-0.716375	-0.535276	0.228766	4.54734	22.0809	11.6419	-3.26407	-1.27732	-0.0778747	-0.090587	-0.0492644	0.0179171	0.0665802	0.0197583	0.338746	-0.0188558
Blood urea nitrogen	lab	wdf Baseline MO2 CV SFL	9.1e-05		2647	8.98e-45	0.39497	0.447828	0.56723	0.822154	7.08e-06	2.3e-97	1.35e-31	0.000557577	-14.3069	-0.850779	-0.759154	-0.572207	0.224798	4.50034	21.8436	11.8493	-3.45568	-1.2676	-0.07723	-0.0960783	-0.0527128	0.0176127	0.0663024	0.0196273	0.345042	-0.0200696
Blood urea nitrogen	lab	wdf KCl 17h MO2 SD SFL	9.81e-05		2719	5.73e-05	0.850939	0.436441	0.375218	0.916386	7.73e-06	2.42e-116	8.61e-23	0.108691	-4.03003	-0.187939	-0.778333	-0.886888	-0.104997	-4.48107	24.0891	9.91613	-1.60463	-1.04557	-0.0174897	-0.106538	-0.0862536	-0.00869367	-0.0647114	0.0218504	0.292633	-0.0162093
Blood urea nitrogen	lab	wdf KCl 17h NE1 Med SSC	0.000140912		2718	9.27e-05	0.654488	0.268118	0.243246	0.803142	1.17e-05	2.05e-119	1.29e-24	0.0748985	-3.9147	-0.447586	-1.10763	-1.16717	-0.249308	-4.39203	24.4439	10.3426	-1.78177	-1.01584	-0.0417801	-0.151975	-0.113632	-0.0206572	-0.0642561	0.0221969	0.30912	-0.0179978
Blood urea nitrogen	lab	ret Ciproflaxin 22h RBC Med SSC	0.000153686		2656	0.000719427	0.739038	0.915864	0.489469	0.789384	1.29e-05	6.01e-112	1.26e-25	0.14819	-3.38604	-0.333163	-0.105655	-0.69125	0.267137	-4.37035	23.6034	10.5747	-1.44638	-1.05417	-0.032417	-0.0148704	-0.0700605	0.0232715	-0.0680089	0.0220373	0.330117	-0.0146879
Blood urea nitrogen	lab	wdf Ciproflaxin 22h MO2 SD SFL	0.000160571		2657	0.00109035	0.884973	0.937773	0.424083	0.943254	1.36e-05	8.39e-112	2.47e-23	0.14163	-3.26971	-0.144682	0.078076	-0.799481	0.0711871	-4.35918	23.5859	10.0466	-1.47019	-1.02289	-0.0141471	0.0110463	-0.0813391	0.00621519	-0.0646803	0.022117	0.307013	-0.0150176
Blood urea nitrogen	lab	ret KCl 17h RET1 SD SSC	0.000436325		2708	6.12e-05	0.875079	0.352079	0.245375	0.809537	4.27e-05	4.92e-116	5.07e-24	0.107628	-4.01433	-0.157225	-0.930726	-1.16191	-0.241047	-4.09925	24.0582	10.2058	-1.60948	-1.04295	-0.0146401	-0.127417	-0.113125	-0.019965	-0.0597396	0.0218782	0.304693	-0.0162796
Blood urea nitrogen	lab	wdf Ciproflaxin 22h MO SD FSC	0.000442791		2658	0.00135219	0.830804	0.945855	0.36944	0.930774	4.34e-05	1.5e-113	1.6e-23	0.127856	-3.20808	-0.213691	-0.0679191	-0.897675	-0.0868795	-4.09527	23.791	10.0909	-1.52309	-1.00313	-0.0208886	-0.00960546	-0.0913425	-0.00758694	-0.0608611	0.0222373	0.309402	-0.0155506
Blood urea nitrogen	lab	wdf Baseline NE1 Med SSC	0.000601271		2648	4.9e-52	0.660454	0.522405	0.730241	0.563663	6.21e-05	6.22e-106	2.6e-32	0.00195825	-15.5175	-0.439336	-0.639729	-0.344841	0.577482	-4.01114	22.8905	11.9941	-3.0996	-1.34493	-0.0394987	-0.0809022	-0.0316858	0.0450535	-0.0576783	0.0203392	0.350578	-0.0178779
Blood urea nitrogen	lab	wdf Ciproflaxin 22h MO2 CV SFL	0.00060216		2659	0.000925902	0.950314	0.959342	0.427975	0.971524	6.23e-05	1.22e-113	7.61e-23	0.152789	-3.31587	-0.0623181	0.0509842	-0.792783	0.0357002	-4.01054	23.8012	9.93094	-1.43016	-1.03873	-0.00609262	0.00721578	-0.0806999	0.00311807	-0.0601251	0.0222586	0.303217	-0.0146292
Blood urea nitrogen	lab	wdf Pam3CSK4 19h EO1 Med FSC	0.000606865		2634	0.0023889	0.635545	0.814478	0.339291	0.857468	6.3e-05	1.54e-109	1.29e-20	0.0440617	-3.04003	-0.473992	-0.234677	-0.955742	-0.179616	-4.00787	23.3277	9.38714	-2.01447	-0.876345	-0.0458671	-0.0334597	-0.0966328	-0.0155054	-0.059982	0.0219192	0.288088	-0.0209775
Blood urea nitrogen	lab	ret Water 23h RBC CV SFL	0.000690863		2742	0.00291212	0.878678	0.321126	0.292311	0.898358	7.28e-05	3.32e-124	3.83e-20	0.0576132	-2.97955	-0.15266	-0.992327	-1.05327	-0.127748	3.97317	24.9781	9.26523	-1.89943	-0.915649	-0.0143428	-0.135241	-0.10306	-0.0106654	0.0575224	0.0227964	0.276171	-0.0184708
Blood urea nitrogen	lab	pltf H2O2 16h PLT F Med SFL	0.000718864		2664	0.00123944	0.853056	0.83524	0.420816	0.856229	7.66e-05	3.78e-110	6.75e-23	0.00807964	-3.23313	0.185239	-0.208006	-0.805132	0.181194	-3.96098	23.3874	9.94315	-2.65072	-0.819489	0.0175304	-0.0284285	-0.0793124	0.0152462	-0.0578148	0.0215175	0.29672	-0.0270546
Blood urea nitrogen	lab	wdf H2O2 16h EO1 Med FSC	0.000897939		2666	0.00178239	0.731632	0.97688	0.530606	0.855554	9.94e-05	3.53e-116	6.47e-22	0.00399696	-3.12745	0.342991	-0.0289829	-0.627164	0.182054	-3.89795	24.0941	9.70709	-2.88092	-0.796493	0.0326543	-0.00400783	-0.0621326	0.0153873	-0.0570705	0.0221194	0.291099	-0.0295162
Blood urea nitrogen	lab	ret Rotenone 6h overnight RBC1 SD FSC	0.000906528		1199	0.512924	0.581515	0.953245	0.90211	0.605155	0.000100886	3.38e-40	8.97e-12	0.0693188	-0.654488	-0.551325	-0.0586452	0.123023	0.517139	3.90166	13.7813	6.89091	-1.81798	-0.394871	-0.0869826	-0.0126195	0.0202547	0.0743455	0.0836102	0.0208574	0.331633	-0.0316465
Blood urea nitrogen	lab	pltf Pam3CSK4 19h WBC1 Med SSC	0.000925826		2638	0.00123035	0.519467	0.690227	0.288293	0.833784	0.000103301	5.34e-109	7.13e-23	0.0716379	-3.23527	-0.644254	-0.398591	-1.06209	-0.209872	-3.88865	23.2617	9.93852	-1.80214	-0.933128	-0.0624537	-0.0569389	-0.10764	-0.0181531	-0.0578616	0.0218692	0.305049	-0.0187813
Blood urea nitrogen	lab	wdf Alhydrogel 21h EO1 Med SSC	0.000932144		2659	0.00199825	0.954171	0.907597	0.32651	0.85056	0.000104096	1.27e-110	2.17e-21	0.0868517	-3.09357	0.0574755	-0.116082	-0.98135	-0.188422	-3.88673	23.4457	9.57878	-1.71288	-0.931926	0.00551268	-0.016273	-0.0975807	-0.016056	-0.0579834	0.0217106	0.289547	-0.0174098
Blood urea nitrogen	lab	wdf Ciproflaxin 22h MO SD SFL	0.000956734		2658	0.00140978	0.732136	0.945254	0.392148	0.990317	0.000107274	1e-111	4.29e-23	0.126669	-3.19602	-0.342321	0.0686748	-0.855868	0.0121368	-3.87938	23.5763	9.99004	-1.52785	-1.00001	-0.0334931	0.0097251	-0.0871343	0.0010603	-0.0585852	0.0221261	0.305576	-0.0156114
Blood urea nitrogen	lab	ret Rotenone 6h overnight RBC CV FSC	0.00096671		1200	0.546057	0.48172	0.986257	0.911664	0.573527	0.000108701	2.18e-41	4.81e-12	0.0566822	-0.603852	-0.70376	-0.0172282	0.110964	0.56302	3.88332	14.009	6.9825	-1.90761	-0.364052	-0.11127	-0.00370557	0.0182328	0.0809311	0.0923466	0.0210852	0.336109	-0.0331732
Blood urea nitrogen	lab	pltf H2O2 16h WBC1 Med SSC	0.00109275		2662	0.00112247	0.878732	0.667856	0.297321	0.95245	0.000125085	8.82e-117	2.3e-24	0.00738995	-3.26145	-0.152591	-0.429141	-1.0424	-0.0596362	-3.84163	24.166	10.2868	-2.68081	-0.827831	-0.0144924	-0.0587764	-0.102855	-0.00502957	-0.0563319	0.0220895	0.308972	-0.0274005
Blood urea nitrogen	lab	wdf Water 23h MO2 SD FSC	0.00120789		2734	0.000637471	0.919136	0.350657	0.300752	0.800184	0.000140713	2.74e-122	5.94e-23	0.178038	-3.41912	-0.101532	-0.933476	-1.03502	-0.253134	-3.81233	24.7646	9.95401	-1.34717	-1.05718	-0.00954673	-0.127231	-0.101313	-0.0211559	-0.0553147	0.0225056	0.296952	-0.0131829
Blood urea nitrogen	lab	pltf LPS 18h PLT F Med SFL	0.00144693		2698	0.00122301	0.765862	0.808544	0.207074	0.931256	0.000176361	1.45e-107	1.17e-20	0.0481035	-3.23691	-0.297822	-0.242329	-1.26196	-0.0862729	-3.75593	23.066	9.39571	-1.97735	-0.897893	-0.028646	-0.034143	-0.127738	-0.00740603	-0.055938	0.0216497	0.285714	-0.0205491
Blood urea nitrogen	lab	wdf Baseline NE4 Med SSC	0.00147668		2648	4.4e-52	0.669819	0.529286	0.742608	0.556283	0.000180699	7.4e-106	3.8e-32	0.00211467	-15.5251	-0.426445	-0.62918	-0.328436	0.588447	-3.74991	22.8814	11.9608	-3.07668	-1.34605	-0.0383609	-0.0796035	-0.0301884	0.045925	-0.0537948	0.0203399	0.349678	-0.0177505
Blood urea nitrogen	lab	pltf Water 15h WBC1 Med SSC	0.00150432		2706	4.12e-05	0.787017	0.683202	0.230943	0.808786	0.000184952	7.54e-113	6.82e-23	0.0586931	-4.10727	-0.270214	-0.408142	-1.1982	-0.242016	-3.74393	23.6876	9.94075	-1.89129	-1.01333	-0.0261157	-0.0567797	-0.120555	-0.0207939	-0.0555917	0.0221908	0.303472	-0.019492
Blood urea nitrogen	lab	wdf Water 23h EO1 Med FSC	0.00159551		2721	0.00227889	0.958667	0.390778	0.307418	0.840104	0.000197392	8.43e-123	7.7e-20	0.0768043	-3.05415	0.0518308	-0.858345	-1.02085	-0.20178	-3.72743	24.829	9.18846	-1.77021	-0.943687	0.00488754	-0.117153	-0.100146	-0.0168841	-0.0549115	0.0227502	0.275691	-0.0173015
Blood urea nitrogen	lab	wdf Water 15h EO1 Med SSC	0.00162138		2700	6.65e-05	0.96439	0.821147	0.275865	0.785751	0.000201061	1.9e-111	1.01e-22	0.0469275	-3.9946	-0.0446495	-0.226092	-1.08988	-0.271859	-3.7228	23.5256	9.89996	-1.98787	-0.983023	-0.00432363	-0.0314297	-0.109519	-0.0233715	-0.0559332	0.0220335	0.300854	-0.0204362
Blood urea nitrogen	lab	wdf Ciproflaxin 22h MO CV SFL	0.00192055		2659	0.00114967	0.830038	0.969041	0.396794	0.983419	0.000244822	6.33e-113	4.29e-23	0.140926	-3.25463	-0.214674	0.0388144	-0.847498	-0.0207843	-3.67262	23.7171	9.99004	-1.47279	-1.0194	-0.0209889	0.00549592	-0.0862928	-0.00181589	-0.055036	0.0222133	0.305637	-0.0150677
Blood urea nitrogen	lab	wnr Nigericin 6h overnight WBC2 CV SSC	0.00196147		1201	0.0863073	0.808143	0.83428	0.873892	0.599068	0.00025155	1.03e-47	1.11e-12	0.212377	-1.71663	-0.242876	0.209261	0.158751	0.525883	-3.67176	15.1797	7.19375	-1.24773	-0.886259	-0.0359996	0.0420263	0.0244352	0.071128	-0.0801243	0.0211396	0.323332	-0.0195524
Blood urea nitrogen	lab	wdf Alhydrogel 21h NE4 CV SFL	0.00213927		2673	0.000440668	0.851323	0.814724	0.311965	0.965143	0.000279197	6.56e-109	7.57e-22	0.212994	-3.51886	-0.187449	-0.23436	-1.0113	0.0437053	-3.63872	23.2364	9.69027	-1.24567	-1.06214	-0.0179349	-0.032857	-0.100504	0.00371567	-0.0541384	0.0214552	0.292131	-0.012698
Blood urea nitrogen	lab	wnr Pam3CSK4 19h WBC CV FSC	0.00230648		2647	0.000530612	0.680017	0.83881	0.517676	0.609367	0.000304662	1.25e-104	6.21e-21	0.103321	-3.46908	-0.412486	-0.203436	-0.647019	0.511038	3.61611	22.7338	9.46625	-1.62953	-0.997092	-0.0398146	-0.0289676	-0.0654693	0.044426	0.0553427	0.0213034	0.288557	-0.0169063
Blood urea nitrogen	lab	wdf Alhydrogel 21h NE4 SD SFL	0.00249795		2670	0.000492993	0.841656	0.809233	0.311659	0.957591	0.000335582	1.58e-109	1.92e-21	0.199374	-3.48884	-0.199796	-0.24144	-1.01194	0.0531814	-3.59084	23.3112	9.59179	-1.28366	-1.05428	-0.0191261	-0.0338672	-0.100611	0.00452345	-0.0522597	0.0215316	0.289195	-0.013095
Blood urea nitrogen	lab	ret Colchicine 20h RBC1 CV SFL	0.00267376		2628	0.00214964	0.747179	0.207574	0.260594	0.945829	0.000364025	2.28e-113	2.1e-21	0.0608409	-3.07179	-0.322396	-1.26058	-1.12523	-0.0679519	3.56955	23.7832	9.58307	-1.87546	-0.912248	-0.0301446	-0.172965	-0.110069	-0.00563689	0.0518284	0.0219598	0.286835	-0.0195478
Blood urea nitrogen	lab	wdf Baseline NE2 NE4 ratio	0.00268818		2648	8.01e-50	0.901729	0.770797	0.941729	0.352082	0.000366247	5.89e-103	7.35e-31	5.94e-05	-15.1572	-0.123489	-0.291363	-0.0731039	0.930722	3.56791	22.5304	11.699	-4.02183	-1.32084	-0.0110743	-0.036836	-0.00671619	0.072813	0.0551613	0.020061	0.340775	-0.025035
Blood urea nitrogen	lab	ret Rotenone 6h overnight RBC SD FSC	0.00283948		1200	0.531897	0.53822	0.993886	0.915326	0.57971	0.000390691	3.35e-40	9.93e-12	0.063149	-0.625295	-0.615685	0.00766382	0.106346	0.55396	3.55643	13.7816	6.87568	-1.85988	-0.377358	-0.0973186	0.00165005	0.017492	0.0797092	0.0856112	0.0208745	0.331099	-0.0323806
Blood urea nitrogen	lab	ret Alhydrogel 21h RBC CV SFL	0.00297219		2675	0.00213693	0.825045	0.78906	0.329279	0.977045	0.000411241	7.06e-112	3.51e-19	0.07185	-3.07352	-0.221083	-0.267559	-0.975746	0.0287769	3.53723	23.5869	9.01982	-1.80078	-0.92166	-0.0211721	-0.0375508	-0.0970156	0.00244785	0.051859	0.0218644	0.273624	-0.0182167
Blood urea nitrogen	lab	wdf Colchicine 20h LY CV SSC	0.00305975		2639	0.00492541	0.733578	0.236433	0.227927	0.87716	0.000426599	3.25e-97	3.42e-19	0.0638856	-2.81425	-0.340406	-1.18422	-1.206	-0.154586	-3.52755	21.8277	9.0239	-1.85376	-0.83675	-0.0319303	-0.162995	-0.118388	-0.0128829	-0.0549864	0.0207583	0.273742	-0.0193121
Blood urea nitrogen	lab	wdf Alhydrogel 21h NE2 NE4 ratio	0.00343274		2673	0.00061156	0.823124	0.82777	0.321305	0.955074	0.000489187	2.53e-110	8.58e-21	0.17184	-3.43054	-0.223551	-0.217583	-0.991964	0.0563414	-3.49092	23.4041	9.43044	-1.36668	-1.03373	-0.0214025	-0.0305093	-0.0986017	0.00479124	-0.0515076	0.0216086	0.284042	-0.0138978
Blood urea nitrogen	lab	wdf Ciproflaxin 22h MO2 SD SSC	0.00360592		2659	0.00144809	0.804886	0.787196	0.273183	0.767851	0.000522828	4.61e-116	1.74e-22	0.130492	-3.18824	-0.247053	-0.269981	-1.09599	-0.295217	-3.47305	24.0839	9.84514	-1.51263	-0.998104	-0.0241746	-0.038269	-0.111844	-0.025878	-0.0523583	0.0224703	0.300517	-0.0154741
Blood urea nitrogen	lab	wdf Water 23h MO2 SD SFL	0.00402932		2736	0.000826589	0.992205	0.430692	0.385855	0.970945	0.00059905	6.62e-121	5.93e-22	0.145514	-3.34747	-0.0097703	-0.788124	-0.867297	-0.0364263	-3.43607	24.606	9.71421	-1.45598	-1.03278	-0.000918439	-0.107495	-0.0850202	-0.00304475	-0.0492348	0.0223673	0.288927	-0.0142048
Blood urea nitrogen	lab	wdf Baseline NE1 SD FSC	0.00557495		2646	8.67e-53	0.836039	0.520903	0.807935	0.589257	0.000894377	1.04e-104	4.38e-32	0.0145668	-15.6387	-0.206983	-0.64204	-0.243116	0.539979	-3.3256	22.7436	11.9486	-2.44459	-1.35652	-0.0185661	-0.081299	-0.0223336	0.0421707	-0.0474141	0.0202226	0.35035	-0.014212
Blood urea nitrogen	lab	wdf Alhydrogel 21h NE1 Med SSC	0.00567338		2673	0.00149338	0.757185	0.746451	0.277284	0.978076	0.000915634	6.05e-111	1.03e-22	0.0941129	-3.17927	-0.309211	-0.323356	-1.08666	-0.0274834	-3.31898	23.4776	9.89961	-1.67469	-0.954924	-0.0296546	-0.0454329	-0.108125	-0.00233821	-0.0499151	0.0216968	0.301989	-0.0169666
Blood urea nitrogen	lab	ret KCl 17h RET1 Percentage	0.0060489		2708	0.000104219	0.7911	0.357577	0.282427	0.902323	0.00099664	1.3e-112	6.53e-21	0.0965206	-3.88633	-0.264909	-0.920149	-1.0751	-0.122739	3.29508	23.6589	9.45902	-1.66254	-1.01166	-0.0247268	-0.126129	-0.104744	-0.0101757	0.0482126	0.0216281	0.280876	-0.016843
Blood urea nitrogen	lab	wdf Water 23h MO2 CV FSC	0.00667042		2736	0.000502828	0.905289	0.349517	0.297192	0.805773	0.00112025	1.58e-121	8.7e-23	0.211914	-3.48343	-0.118994	-0.935687	-1.04267	-0.245907	-3.26192	24.677	9.91449	-1.24861	-1.0807	-0.0111901	-0.127622	-0.10213	-0.0205687	-0.0475661	0.0224339	0.296212	-0.0122689
Blood urea nitrogen	lab	pltf Ciproflaxin 22h IPF CV SFL	0.00716464		2655	0.00262251	0.793022	0.951753	0.374708	0.964624	0.00122811	2.97e-112	5.59e-23	0.082057	-3.0117	-0.262415	-0.0605107	-0.88784	-0.0443561	3.23577	23.6399	9.96291	-1.73953	-0.937659	-0.0255785	-0.00853415	-0.0900912	-0.00386246	0.0484583	0.0221279	0.303445	-0.0176704
Blood urea nitrogen	lab	wdf Baseline NE4 SD FSC	0.00716518		2645	2.58e-53	0.889717	0.545363	0.823389	0.568944	0.00122889	3.79e-105	4.79e-32	0.0207489	-15.723	-0.138676	-0.604802	-0.22321	0.569679	-3.2356	22.7971	11.9408	-2.31392	-1.36553	-0.0124376	-0.0765526	-0.0205067	0.0444875	-0.0415404	0.0202691	0.350276	-0.0135438
Blood urea nitrogen	lab	wdf Baseline MO Med SSC	0.00746484		2645	9.87e-45	0.712744	0.556109	0.741151	0.56895	0.00129755	2.41e-95	1.38e-32	8.78e-05	-14.3	-0.368214	-0.588707	-0.330364	0.56967	3.21999	21.5923	12.0492	-3.92813	-1.28129	-0.0331975	-0.0745439	-0.030408	0.0445162	0.0530776	0.019649	0.355985	-0.0247456
Blood urea nitrogen	lab	pltf Water 23h PLT F Med SFL	0.00750573		2738	0.00149853	0.970066	0.422034	0.367109	0.975813	0.00130546	1.22e-116	5.36e-22	0.110952	-3.17819	0.0375288	-0.803018	-0.902051	-0.0303207	-3.21812	24.1149	9.72478	-1.59445	-0.978185	0.00354518	-0.109795	-0.088769	-0.00254879	-0.047004	0.0220589	0.289385	-0.0155194
Blood urea nitrogen	lab	pltf Baseline WBC Med SSC	0.0078229		2645	2.42e-49	0.871086	0.761034	0.912131	0.508549	0.00137381	1.42e-99	4.06e-29	0.00139358	-15.0783	0.162295	-0.304155	-0.110362	0.661188	3.20351	22.1176	11.336	-3.19938	-1.32098	0.014694	-0.0385683	-0.0101859	0.051921	0.046846	0.0198833	0.331924	-0.0185325
Blood urea nitrogen	lab	ret Chloroform 6h overnight RBC CV FSC	0.00891697		1206	0.0924708	0.811907	0.943918	0.911468	0.565467	0.0016058	1.55e-44	1.94e-12	0.305038	-1.68385	-0.238019	0.0703616	0.11121	0.5749	3.16208	14.597	7.11375	-1.02613	-0.935352	-0.03594	0.0142027	0.0174024	0.0787779	0.0723926	0.0209763	0.329392	-0.0168707
Blood urea nitrogen	lab	wdf KCl 17h EO1 Med SSC	0.0095247		2699	8.66e-05	0.949069	0.409944	0.333528	0.730376	0.00174278	4.72e-121	1.57e-24	0.0706935	-3.93131	-0.0638815	-0.824122	-0.967206	-0.344661	-3.13404	24.6405	10.3238	-1.80816	-1.00921	-0.00588903	-0.111293	-0.0928528	-0.0281956	-0.0456758	0.0221222	0.301811	-0.0180669
Blood urea nitrogen	lab	pltf KCl 17h WBC1 Med SSC	0.0101853		2705	8.39e-05	0.792788	0.35744	0.289987	0.832119	0.00188897	2.03e-117	4.25e-23	0.0866907	-3.93886	-0.262718	-0.920411	-1.05836	-0.212006	-3.11023	24.22	9.98947	-1.71374	-1.02692	-0.0246088	-0.126462	-0.103433	-0.0176202	-0.0453431	0.0221118	0.299714	-0.0173961
Blood urea nitrogen	lab	wdf Water 23h NE2 NE4 ratio	0.0103231		2738	0.000750831	0.856761	0.298245	0.27094	0.899468	0.00192467	1.27e-121	2.35e-21	0.16319	-3.37413	-0.180515	-1.0404	-1.10112	-0.126345	-3.10464	24.6868	9.56783	-1.3948	-1.0417	-0.0169853	-0.142062	-0.107874	-0.0105581	-0.0454322	0.0224371	0.284465	-0.0136272
Blood urea nitrogen	lab	wdf Ciproflaxin 22h MO2 CV SSC	0.0109472		2659	0.00154296	0.804772	0.795456	0.290757	0.803881	0.00205053	4.25e-116	2.82e-22	0.123013	-3.16978	-0.247201	-0.259259	-1.05667	-0.248352	-3.08587	24.0881	9.79484	-1.54274	-0.992808	-0.0242014	-0.036773	-0.107852	-0.0217715	-0.0459096	0.022484	0.299021	-0.0157884
Blood urea nitrogen	lab	wdf Water 23h NE4 SD SFL	0.0111822		2737	0.000576647	0.880526	0.304533	0.282454	0.918766	0.00211179	2.13e-121	6.43e-22	0.186666	-3.44643	-0.150316	-1.02695	-1.07503	-0.101998	-3.07699	24.6618	9.70558	-1.32084	-1.06646	-0.0141398	-0.140212	-0.10531	-0.00852511	-0.0449976	0.0224333	0.288613	-0.0129335
Blood urea nitrogen	lab	wdf KCl 17h NE4 SD SFL	0.0120869		2716	4.6e-05	0.79909	0.343473	0.300582	0.904849	0.00235134	1.37e-118	3.96e-22	0.119549	-4.08177	-0.25455	-0.947492	-1.03538	-0.119549	-3.04473	24.35	9.75733	-1.55716	-1.06573	-0.0237566	-0.130054	-0.100978	-0.0099211	-0.0428654	0.022141	0.28862	-0.0158248
Blood urea nitrogen	lab	ret Water 23h RBC1 CV SFL	0.0121078		2740	0.00198277	0.90594	0.323911	0.299119	0.868312	0.00235775	4.94e-123	1.35e-20	0.0781057	-3.09579	-0.118172	-0.986631	-1.03852	-0.165818	3.04388	24.8462	9.37962	-1.76245	-0.95288	-0.011118	-0.134696	-0.101765	-0.0138659	0.0440686	0.0227834	0.279808	-0.0171602
Blood urea nitrogen	lab	ret Baseline RET2 SD SFL	0.0135778		2630	1.33e-50	0.884759	0.641615	0.881093	0.46303	0.00272118	6.79e-100	5.07e-30	0.00726569	-15.2874	-0.144953	-0.465496	-0.149598	0.733974	3.00045	22.1627	11.5265	-2.68652	-1.3427	-0.0131459	-0.0595969	-0.0138795	0.0580276	0.0428509	0.0199608	0.338039	-0.0156164
Blood urea nitrogen	lab	wdf Baseline MO2 Med SSC	0.0143563		2644	4.81e-45	0.729015	0.557782	0.74096	0.563862	0.00290903	8.06e-96	2.54e-32	0.000121319	-14.354	-0.346472	-0.586213	-0.330617	0.577188	2.97998	21.6522	11.9962	-3.8492	-1.28581	-0.0312466	-0.0742615	-0.0304469	0.0451144	0.048954	0.0196895	0.354772	-0.0242849
Blood urea nitrogen	lab	wnr Water 23h BASO Med SSC	0.0147473		2733	0.000575088	0.791631	0.274292	0.224066	0.778091	0.00300247	5.43e-119	2.39e-20	0.226246	-3.44717	-0.264219	-1.09345	-1.21607	-0.281836	-2.97016	24.3883	9.31697	-1.21036	-1.06707	-0.0249339	-0.149656	-0.119487	-0.0236128	-0.0441745	0.0222337	0.278725	-0.0119007
Blood urea nitrogen	lab	pltf Water 23h WBC1 Med SSC	0.0155583		2736	0.00160128	0.836363	0.322607	0.262183	0.803829	0.00322154	6.79e-122	7.44e-23	0.099746	-3.15885	-0.206568	-0.989294	-1.12148	-0.248419	-2.94838	24.7188	9.93066	-1.64665	-0.972326	-0.019468	-0.135127	-0.110006	-0.0208007	-0.0424897	0.0225057	0.29745	-0.0160282
Blood urea nitrogen	lab	wdf Pam3CSK4 19h NE2 Count	0.0159209		2654	0.00106351	0.819627	0.877386	0.370153	0.877041	0.0033227	1.51e-105	9.95e-23	0.0860721	-3.27679	-0.228048	-0.154299	-0.896339	-0.154736	2.93886	22.8417	9.90337	-1.71713	-0.941595	-0.0221156	-0.0220188	-0.0906592	-0.0133731	0.0457279	0.0214477	0.30187	-0.017829
Blood urea nitrogen	lab	pltf Ciproflaxin 22h IPF SD SFL	0.0160471		2653	0.00290225	0.813695	0.973411	0.379801	0.995385	0.00335369	9.44e-112	1.21e-22	0.0760594	-2.98069	-0.235686	-0.0333336	-0.87841	-0.0057846	2.93598	23.5816	9.88303	-1.77472	-0.928604	-0.0229775	-0.00470353	-0.0891665	-0.000503919	0.0425675	0.0221296	0.301014	-0.0180403
Blood urea nitrogen	lab	pltf H2O2 16h IPF SD FSC	0.0177204		2660	0.000836325	0.679966	0.845296	0.438887	0.914933	0.00377681	3.19e-116	2.22e-23	0.00845786	-3.34432	0.412555	-0.195143	-0.774191	0.106829	-2.89879	24.102	10.0578	-2.6352	-0.850749	0.0392288	-0.0267245	-0.0764904	0.00900854	-0.0422545	0.0220833	0.301323	-0.02699
Blood urea nitrogen	lab	pltf LPS 18h WBC1 Med SSC	0.0180791		2691	0.000960492	0.709288	0.653769	0.140733	0.756693	0.0038759	5.5e-113	4.88e-21	0.0531506	-3.30552	-0.372853	-0.448583	-1.4735	-0.309858	-2.89061	23.7101	9.49098	-1.93455	-0.920323	-0.0361229	-0.063549	-0.150213	-0.026844	-0.0424618	0.0222001	0.290164	-0.0201873
Blood urea nitrogen	lab	pltf Pam3CSK4 19h RBC Percentage	0.0190902		2641	0.00110878	0.610478	0.778632	0.309825	0.978306	0.00414417	1.28e-108	3.24e-23	0.0642002	-3.26497	-0.509453	-0.281132	-1.01578	-0.0271954	-2.86949	23.2151	10.0197	-1.85157	-0.942019	-0.0494106	-0.0401657	-0.103025	-0.00235031	-0.0454897	0.0218386	0.324383	-0.019314
Blood urea nitrogen	lab	ret Ciproflaxin 22h PLT CV SFL	0.019092		2655	0.00265994	0.95521	0.958551	0.38212	0.945427	0.00414639	2.12e-113	2.83e-19	0.0847419	-3.00738	-0.0561706	-0.0519765	-0.874142	-0.0684569	2.8693	23.7746	9.04473	-1.72446	-0.935861	-0.00547599	-0.00732869	-0.0886754	-0.00595971	0.0436564	0.0222038	0.280643	-0.0175069
Blood urea nitrogen	lab	wdf KCl 17h NE2 NE4 ratio	0.019128		2719	5.43e-05	0.754689	0.339933	0.286208	0.87253	0.00415975	2.41e-118	1.09e-21	0.113773	-4.04262	-0.312494	-0.954466	-1.06669	-0.160461	-2.86822	24.3203	9.65054	-1.58197	-1.05378	-0.0292058	-0.131063	-0.103995	-0.0133171	-0.042005	0.0221138	0.285647	-0.0160606
Blood urea nitrogen	lab	pltf Nigericin 6h overnight RBC SD FSC	0.0201504		1214	0.141004	0.770494	0.774027	0.788917	0.528028	0.00443644	7.5e-50	1.1e-11	0.118195	-1.47303	-0.291794	0.287176	0.267777	0.631202	2.85072	15.5537	6.85991	-1.56351	-0.75886	-0.0425266	0.0571736	0.0404994	0.0833783	0.0633636	0.0215917	0.305991	-0.0244432
Blood urea nitrogen	lab	wdf Colchicine 20h NE2 NE4 ratio	0.0205915		2640	0.00113785	0.730858	0.230058	0.242262	0.97872	0.00456927	2.01e-111	3.82e-22	0.113427	-3.25761	-0.34402	-1.20049	-1.16961	-0.0266761	-2.83837	23.5485	9.76353	-1.5835	-0.972824	-0.0323041	-0.165427	-0.114893	-0.00222285	-0.0418111	0.0216016	0.291788	-0.0166107
Blood urea nitrogen	lab	pltf Nigericin 6h overnight RBC CV FSC	0.0213466		1212	0.149659	0.773229	0.777481	0.851844	0.506207	0.0047821	3.27e-50	1.33e-11	0.107675	-1.44166	-0.288218	0.282667	0.186806	0.664954	2.82662	15.6187	6.83172	-1.60993	-0.742829	-0.042004	0.0562707	0.0282894	0.0878372	0.0615912	0.0217039	0.304958	-0.0251756
Blood urea nitrogen	lab	pltf Ciproflaxin 22h PLT F SD SSC	0.022743		2652	0.00247418	0.764014	0.871295	0.353209	0.948174	0.00515628	5.1e-117	1.66e-21	0.0777337	-3.02939	-0.300244	-0.16203	-0.928546	-0.0650067	2.79944	24.1983	9.60736	-1.76468	-0.944351	-0.0293266	-0.0228789	-0.0943148	-0.00566562	0.041479	0.0225343	0.293364	-0.0179481
Blood urea nitrogen	lab	wdf Colchicine 20h NE4 SD SFL	0.0233018		2638	0.00100342	0.742384	0.230735	0.241129	0.980192	0.00530991	1.24e-111	1.02e-22	0.121832	-3.29327	-0.328732	-1.19875	-1.17243	-0.0248307	-2.78993	23.5744	9.90154	-1.54763	-0.986198	-0.0308657	-0.165206	-0.115185	-0.00206948	-0.0407149	0.0216357	0.296199	-0.0162751
Blood urea nitrogen	lab	wdf Ciproflaxin 22h EO1 Med SSC	0.0250075		2637	0.00328522	0.910508	0.929116	0.407672	0.876161	0.00578051	6.31e-117	6.21e-22	0.064874	-2.94241	-0.112409	-0.0889659	-0.82813	-0.155852	-2.76224	24.1947	9.7124	-1.8469	-0.926099	-0.0110434	-0.0126152	-0.084562	-0.0136578	-0.0418169	0.0227519	0.298135	-0.0189726
Blood urea nitrogen	lab	pltf Water 5h PLT F Count	0.0252061		550	0.0257053	0.655911	0.250334	0.921579	0.624136	0.00583369	4.01e-16	2.14e-07	0.142229	-2.23681	0.445812	-1.15077	0.0984913	0.490277	-2.76798	8.39799	5.25463	-1.46968	-0.745278	0.0768156	-0.335512	0.0173121	0.071351	-0.0799799	0.0157698	0.314851	-0.0581349
Blood urea nitrogen	lab	wdf Baseline NE2 Med SFL	0.0270685		2646	2.1e-52	0.822824	0.682528	0.871516	0.460259	0.00637689	6.11e-105	9.01e-32	0.00168036	-15.5771	-0.223937	-0.409061	-0.161749	0.738529	-2.72993	22.7716	11.8852	-3.14482	-1.35208	-0.0201149	-0.0517315	-0.0148694	0.0577075	-0.0403905	0.0202651	0.347933	-0.0182339
Blood urea nitrogen	lab	wnr Ciproflaxin 22h WBC2 CV SFL	0.0287092		2638	0.00130745	0.94758	0.971273	0.421388	0.879063	0.00688789	4.62e-113	1.97e-22	0.116892	-3.21781	0.0657518	-0.0360149	-0.804142	0.152172	-2.70435	23.7426	9.83292	-1.56847	-1.01302	0.00652324	-0.00513139	-0.0828696	0.0134927	-0.0407376	0.0223439	0.303976	-0.0160859
Blood urea nitrogen	lab	pltf Baseline WBC1 Med FSC	0.0302719		2646	1e-51	0.852829	0.661875	0.858656	0.500414	0.00737771	5.75e-105	5.29e-31	0.00220469	-15.4677	-0.185528	-0.437375	-0.178103	0.673932	-2.68137	22.7749	11.7284	-3.06419	-1.34829	-0.0167301	-0.0554442	-0.0164419	0.0529477	-0.0453526	0.020277	0.342511	-0.0177086
Blood urea nitrogen	lab	wnr Pam3CSK4 19h BASO Med SSC	0.0333836		2646	0.00204067	0.560509	0.746416	0.308681	0.858351	0.00832139	4.77e-107	1.91e-21	0.0583832	-3.08733	-0.582159	-0.323403	-1.01819	-0.178492	-2.64074	23.0252	9.59284	-1.89363	-0.889473	-0.056391	-0.0461275	-0.10305	-0.0154325	-0.0393089	0.0215306	0.292396	-0.0196804
Blood urea nitrogen	lab	wdf Water 15h NE2 NE4 ratio	0.0391253		2716	3.55e-05	0.800551	0.630885	0.221438	0.857541	0.0102012	7.54e-111	2.12e-21	0.0796894	-4.1421	-0.252658	-0.480537	-1.223	-0.179523	-2.57074	23.4483	9.57958	-1.75315	-1.0286	-0.024578	-0.0674125	-0.123869	-0.0155142	-0.0388653	0.0220546	0.292261	-0.0182317
Blood urea nitrogen	lab	wdf KCl 17h EO1 Med FSC	0.0402362		2699	6.25e-05	0.82003	0.420993	0.316837	0.80859	0.0105916	2.96e-121	9.09e-23	0.0829879	-4.00956	-0.227529	-0.804824	-1.00116	-0.24227	-2.55768	24.6635	9.91125	-1.73425	-1.03024	-0.0209761	-0.108859	-0.0963444	-0.0198301	-0.0366759	0.0222012	0.290708	-0.0173441
Blood urea nitrogen	lab	ret H2O2 16h PLT CV SFL	0.0432015		2665	0.00105277	0.792571	0.888086	0.41964	0.849924	0.0115803	1.02e-110	5.99e-21	0.00951475	-3.27965	0.263	-0.140741	-0.807171	0.189233	2.52643	23.4543	9.46961	-2.59487	-0.833067	0.0249414	-0.0192791	-0.0796648	0.0159519	0.0372182	0.0216488	0.285828	-0.0265409
Blood urea nitrogen	lab	ret Water 23h PLT CV SFL	0.0435262		2740	0.00184691	0.992854	0.407591	0.294065	0.87463	0.0116967	1.01e-117	1.14e-19	0.106216	-3.11686	0.00895722	-0.828269	-1.04945	-0.157796	2.52286	24.239	9.14457	-1.61597	-0.959338	0.000842986	-0.113069	-0.102888	-0.0132019	0.0372041	0.0221544	0.275178	-0.0157307
Blood urea nitrogen	lab	ret Baseline RET2 CV SFL	0.0482476		2629	1.33e-50	0.911822	0.646845	0.889109	0.471815	0.0133653	9.76e-101	7.26e-30	0.00545545	-15.2872	-0.110752	-0.458203	-0.139445	0.719634	2.47557	22.2666	11.4941	-2.78115	-1.34383	-0.0100507	-0.0587049	-0.0129468	0.056933	0.0354236	0.0200438	0.33747	-0.0161609
Blood urea nitrogen	lab	wdf Pam3CSK4 19h MO SD FSC	0.0488002		2654	0.000521427	0.606325	0.839711	0.354894	0.908533	0.0135466	2.05e-109	4.24e-22	0.122129	-3.47378	-0.515388	-0.202283	-0.925301	-0.1149	-2.47072	23.3044	9.75214	-1.54639	-1.00305	-0.0498803	-0.0288741	-0.0936501	-0.00993344	-0.0372801	0.0218392	0.297186	-0.0161458
Blood urea nitrogen	lab	wdf Colchicine 20h NE4 CV SFL	0.0496701		2640	0.00108565	0.768266	0.245639	0.255039	0.99304	0.0139269	1.11e-111	6.11e-23	0.112869	-3.27097	-0.294674	-1.16127	-1.13844	-0.00872403	-2.46079	23.5792	9.95426	-1.58596	-0.978831	-0.0276657	-0.160013	-0.111843	-0.000727171	-0.0361995	0.0216371	0.298056	-0.0166583
Blood urea nitrogen	lab	pltf Captopril 5 5h PLT F Count	0.0552809		536	0.0257023	0.516998	0.321435	0.720955	0.469167	0.016038	2.89e-17	1.62e-07	0.152201	-2.23702	0.648417	-0.992448	0.357374	0.724359	-2.41584	8.74986	5.30963	-1.43388	-0.808438	0.116241	-0.290604	0.0644166	0.109378	-0.0697924	0.016582	0.319529	-0.0577533
Blood urea nitrogen	lab	pltf H2O2 16h IPF Percentage	0.0558123		2665	0.000838925	0.814002	0.841024	0.407944	0.875207	0.0162406	2.37e-115	1.37e-22	0.00908667	-3.34345	0.23529	-0.200604	-0.827649	0.157063	-2.405	23.9983	9.86996	-2.61069	-0.849207	0.0223108	-0.0274721	-0.0816917	0.0132417	-0.0349641	0.0219485	0.295064	-0.0267012
Blood urea nitrogen	lab	ret Valsartan 6h PLT Count	0.0560697		524	0.0369152	0.305531	0.43714	0.516456	0.259062	0.016334	5.42e-16	8.37e-08	0.147591	-2.09214	1.02566	-0.777638	0.649265	1.12986	-2.40928	8.37115	5.43716	-1.45027	-0.798973	0.184433	-0.224653	0.116118	0.171333	-0.0699011	0.0159053	0.326072	-0.0591627
Blood urea nitrogen	lab	wdf Colchicine 20h LY SD SSC	0.0566625		2639	0.00477624	0.804051	0.257782	0.253255	0.945191	0.0166081	2.07e-103	2.67e-20	0.0505489	-2.82416	-0.248133	-1.13189	-1.14273	-0.0687536	-2.39681	22.5892	9.30754	-1.95619	-0.841591	-0.0232966	-0.155961	-0.11229	-0.00573398	-0.0383063	0.0211879	0.281564	-0.0204053
Blood urea nitrogen	lab	pltf LPS 18h RBC Percentage	0.0580882		2698	0.00110604	0.732729	0.769531	0.170802	0.889796	0.0171827	4.75e-113	2.39e-21	0.0376968	-3.2656	-0.341533	-0.293018	-1.37	-0.138576	-2.38425	23.7146	9.56728	-2.07916	-0.907278	-0.0329108	-0.041352	-0.138911	-0.0119146	-0.0373275	0.0221917	0.307704	-0.0216467
Blood urea nitrogen	lab	pltf KCl 17h IPF Med FSC	0.0590412		2706	8.37e-05	0.765606	0.404368	0.317832	0.947465	0.0175727	3.84e-112	1.72e-21	0.102875	-3.93952	-0.298157	-0.833977	-0.999108	-0.0658967	2.37596	23.6047	9.60202	-1.63163	-1.02858	-0.0279712	-0.114641	-0.0976293	-0.005486	0.0359186	0.0217377	0.285238	-0.0165919
Blood urea nitrogen	lab	wdf Water 15h NE4 SD SFL	0.0711151		2714	4.14e-05	0.965486	0.770788	0.280166	0.99597	0.0224452	3.31e-110	5.62e-22	0.0670179	-4.1064	-0.043274	-0.291374	-1.08016	-0.00505108	-2.28406	23.3733	9.72054	-1.83229	-1.02238	-0.00419845	-0.0410557	-0.109205	-0.000436367	-0.0331292	0.0219627	0.296166	-0.0190536
Blood urea nitrogen	lab	wdf Water 15h EO1 Med FSC	0.0729847		2700	6.03e-05	0.868034	0.797488	0.292662	0.915869	0.0231714	1.61e-110	1.57e-21	0.050044	-4.01799	-0.166171	-0.256625	-1.05251	-0.105648	-2.2719	23.416	9.61208	-1.96047	-0.990575	-0.0161026	-0.0357252	-0.10592	-0.009083	-0.0339833	0.0219555	0.29271	-0.0201931
Blood urea nitrogen	lab	ret Alhydrogel 21h RBC1 CV SFL	0.0734783		2673	0.00201266	0.870646	0.832763	0.33067	0.994067	0.023406	4.37e-110	5.18e-20	0.077744	-3.09141	-0.162854	-0.21118	-0.972943	0.00743621	2.26805	23.376	9.23374	-1.76461	-0.928644	-0.0156186	-0.0296897	-0.0968909	0.000633623	0.0334219	0.0217796	0.280219	-0.0178858
Blood urea nitrogen	lab	wdf LPS 18h NE2 NE4 ratio	0.0756533		2708	0.000578741	0.742043	0.725231	0.188434	0.988012	0.0243103	4.14e-114	4.3e-20	0.061198	-3.44548	-0.329183	-0.351513	-1.31556	-0.015027	-2.25346	23.8342	9.25336	-1.87284	-0.95992	-0.0316698	-0.0495996	-0.133153	-0.00129203	-0.0340871	0.0222967	0.281376	-0.0195128
Blood urea nitrogen	lab	ret Captopril 5 5h PLT Count	0.0799799		529	0.00909843	0.619289	0.376244	0.620385	0.387604	0.0261783	4.73e-18	1.3e-07	0.240763	-2.61815	0.497157	-0.885597	0.495602	0.864697	-2.22993	8.98621	5.35271	-1.17442	-0.933103	0.0889809	-0.253742	0.0878556	0.129525	-0.0639359	0.0167738	0.315991	-0.0464297
Blood urea nitrogen	lab	ret Rotenone 6h overnight RBC CV SSC	0.085577		1200	0.55409	0.609519	0.968778	0.905316	0.644371	0.0288019	1.45e-42	6.25e-11	0.0553238	-0.59181	-0.510895	-0.0391487	0.118974	0.461714	2.18884	14.2318	6.59814	-1.91821	-0.357495	-0.0808065	-0.00843882	0.0195901	0.0664813	0.0511396	0.0214053	0.318526	-0.0334137
Blood urea nitrogen	lab	wdf Baseline NE4 Med SFL	0.0869188		2647	3.99e-51	0.992468	0.793388	0.966364	0.385529	0.0293875	1.54e-102	1.33e-30	0.000517932	-15.3702	-0.00944139	-0.261941	-0.0421731	0.867899	2.17944	22.4799	11.6464	-3.4756	-1.33297	-0.00084588	-0.0331092	-0.00387043	0.0678366	0.0325919	0.0200005	0.338587	-0.0209693
Blood urea nitrogen	lab	ret Isobutyric 3h RET1 Med SSC	0.0897961		524	6.54e-05	0.729241	0.421378	0.810682	0.363476	0.0308795	2.55e-18	3.24e-09	0.318567	-4.02533	0.346324	-0.804677	0.239669	0.909567	-2.16457	9.06752	6.02381	-0.998373	-1.09169	0.0601697	-0.232105	0.0420114	0.133771	-0.0620792	0.0168721	0.364407	-0.0404113
Blood urea nitrogen	lab	wdf Baseline NE1 Med SFL	0.0904818		2646	4.03e-51	0.98879	0.794187	0.968344	0.382364	0.0312335	1.11e-102	9.16e-31	0.000458059	-15.3697	-0.014052	-0.260904	-0.0396895	0.873694	2.15524	22.4977	11.6795	-3.50857	-1.33268	-0.00125856	-0.0329743	-0.00364198	0.0682789	0.032324	0.020008	0.339555	-0.0212111
Blood urea nitrogen	lab	ret LPS 18h PLT CV SFL	0.0938181		2698	0.00134171	0.772214	0.795063	0.168339	0.856532	0.0328411	3.66e-109	8.21e-19	0.0468678	-3.21027	-0.28951	-0.259768	-1.37793	-0.180808	2.13512	23.2562	8.92293	-1.98841	-0.893005	-0.0279137	-0.036668	-0.139779	-0.0155565	0.0322589	0.0218748	0.27426	-0.0207089
Blood urea nitrogen	lab	pltf Baseline WBC1 Med SSC	0.0980152		2643	2.41e-51	0.800324	0.585681	0.809378	0.571194	0.0348675	1.54e-104	1.09e-30	0.0040805	-15.4063	-0.252953	-0.545173	-0.241253	0.566364	-2.11099	22.7244	11.6643	-2.87439	-1.33976	-0.0227855	-0.069034	-0.0222252	0.0444351	-0.0298684	0.0201928	0.339854	-0.0165979
Blood urea nitrogen	lab	ret Colchicine 20h PLT CV SFL	0.0995032		2629	0.00204587	0.905623	0.310521	0.27484	0.985412	0.0356461	1.68e-107	2e-20	0.0831838	-3.08659	-0.118572	-1.01433	-1.09221	0.0182856	2.10203	23.0866	9.33938	-1.73317	-0.919042	-0.0111485	-0.139517	-0.107437	0.00152833	0.0313783	0.021277	0.283127	-0.0180925
Calcium	lab	ret KCl 17h RBC SD FSC	5.75e-16		2703	0.134492	0.206108	0.0152297	0.438392	0.236058	3.05e-18	0.0170622	0.00118228	0.0651545	-1.49707	-1.26465	-2.42842	-0.775026	-1.18516	-8.77211	2.38685	-3.24659	1.84495	-0.472397	-0.144128	-0.404563	-0.0921649	-0.119821	-0.151647	0.00267248	-0.116947	0.0227155
Calcium	lab	ret Pam3CSK4 19h RBC SD FSC	8.48e-15		2637	0.13962	0.213216	0.00411627	0.67544	0.245074	5.31e-17	0.041366	0.000449625	0.0608143	-1.47765	-1.24507	-2.87163	-0.41874	-1.16266	-8.43663	2.04084	-3.51355	1.87565	-0.508632	-0.145081	-0.490235	-0.050847	-0.120456	-0.142486	0.00231617	-0.128313	0.0233644
Calcium	lab	ret LPS 18h RBC1 SD FSC	1.22e-14		2692	0.0819487	0.208243	0.0126389	0.896717	0.309376	7.78e-17	0.0212913	9.51e-05	0.03443	-1.74014	-1.25871	-2.49547	-0.129822	-1.01672	-8.38952	2.30413	-3.90869	2.11608	-0.570785	-0.144295	-0.416648	-0.0156285	-0.103713	-0.15156	0.00258038	-0.140669	0.0260458
Calcium	lab	ret KCl 17h RBC1 SD FSC	5.81e-14		2704	0.10428	0.279416	0.0216185	0.567673	0.363691	4.15e-16	0.0272779	0.00097071	0.0520598	-1.625	-1.08185	-2.29834	-0.571552	-0.908508	-8.18513	2.20872	-3.30252	1.9435	-0.513686	-0.123847	-0.383979	-0.0681569	-0.0921047	-0.145035	0.00247585	-0.119133	0.0239669
Calcium	lab	ret KCl 17h RET1 Med SSC	3.27e-06		2702	0.210086	0.0535753	0.00764912	0.350774	0.160146	1.65e-07	0.267458	1.33e-05	0.0428804	-1.25363	-1.9311	-2.66919	-0.93325	-1.40497	5.24924	1.10917	-4.3627	2.02583	-0.401194	-0.221638	-0.448908	-0.112005	-0.14358	0.0930587	0.00123868	-0.160349	0.025225
Calcium	lab	wdf Baseline MO2 Med SFL	1.08e-05		2642	0.217246	0.274759	0.131458	0.791173	0.559278	6.2e-07	0.771297	0.000269338	0.707157	1.23418	-1.0924	-1.50885	0.264815	-0.583989	-4.99703	0.290708	-3.64808	0.375718	0.134442	-0.123208	-0.238444	0.0305695	-0.0573466	-0.088966	0.00032376	-0.133156	0.00270571
Calcium	lab	wnr Alhydrogel 21h WBC Med SSC	1.18e-05		2668	0.117468	0.0304202	0.00921497	0.331073	0.111917	6.9e-07	0.159362	0.00155001	0.0280712	-1.566	-2.16573	-2.60588	-0.972133	-1.59016	4.97608	1.40761	-3.16844	2.19749	-0.571992	-0.252846	-0.44378	-0.117873	-0.1651	0.0902719	0.00159102	-0.115846	0.0271074
Calcium	lab	wnr KCl 17h WBC Med SSC	2.3e-05		2710	0.131376	0.0369397	0.00772317	0.335491	0.154294	1.49e-06	0.0712407	0.000357819	0.033775	-1.50916	-2.08746	-2.66594	-0.963284	-1.42493	4.82299	1.80465	-3.57393	2.12383	-0.479754	-0.239235	-0.447699	-0.11544	-0.145477	0.0877633	0.00203498	-0.129343	0.0263051
Calcium	lab	ret KCl 17h RBC CV SFL	3.8e-05		2703	0.0878752	0.0987045	0.0161573	0.494697	0.296478	2.62e-06	0.444259	0.00156307	0.0167312	-1.70733	-1.65174	-2.40686	-0.68295	-1.04422	-4.70857	0.765133	-3.16594	2.39406	-0.544318	-0.189958	-0.405573	-0.0821065	-0.10673	-0.0818928	0.000855286	-0.115577	0.0297209
Calcium	lab	pltf KCl 17h IPF Med FSC	4.27e-05		2702	0.0908733	0.119388	0.00793239	0.400448	0.171173	3e-06	0.128972	0.000300154	0.0194375	-1.69141	-1.55784	-2.65692	-0.840955	-1.36881	-4.68054	1.51863	-3.61989	2.33844	-0.539309	-0.179388	-0.446907	-0.100915	-0.139914	-0.0865644	0.00170999	-0.131449	0.0290358
Calcium	lab	pltf KCl 17h PLT F Med SSC	5.19e-05		2702	0.0659432	0.0211318	0.00474894	0.349209	0.236374	3.75e-06	0.108799	0.000284911	0.0136922	-1.83956	-2.30697	-2.82594	-0.936289	-1.18436	4.63428	1.60415	-3.63342	2.46686	-0.586795	-0.265913	-0.47578	-0.112415	-0.120965	0.0837697	0.00180569	-0.131957	0.0306247
Calcium	lab	ret Pam3CSK4 19h RET1 Med SSC	5.25e-05		2637	0.241613	0.059259	0.00172608	0.50941	0.113151	3.82e-06	0.396161	7.75e-06	0.0471679	-1.17123	-1.88709	-3.13694	-0.659846	-1.58472	4.63098	0.848635	-4.48081	1.98572	-0.408533	-0.221385	-0.54049	-0.0809353	-0.165998	0.0844254	0.00096249	-0.168322	0.0250109
Calcium	lab	wdf Baseline MO Med SFL	5.3e-05		2642	0.202471	0.270258	0.126506	0.814566	0.545309	3.86e-06	0.832354	0.000316104	0.672503	1.27486	-1.1027	-1.52851	0.234563	-0.604882	-4.6285	0.211704	-3.60652	0.422763	0.138982	-0.124516	-0.241707	0.027095	-0.059444	-0.0826095	0.000235758	-0.13171	0.00304566
Calcium	lab	ret H2O2 16h RBC1 CV SFL	5.42e-05		2661	0.102527	0.0776076	0.0118129	0.706539	0.463775	3.97e-06	0.895241	0.00434122	0.0173583	-1.63329	-1.76542	-2.51943	-0.376548	-0.732752	-4.62261	0.131688	-2.8547	2.38052	-0.505528	-0.205343	-0.42226	-0.0455088	-0.0757777	-0.0819572	0.000147525	-0.104548	0.0296604
Calcium	lab	pltf Water 23h PLT F Med SFL	5.5e-05		2733	0.0139758	0.0416506	0.00369707	0.474603	0.187438	4.03e-06	0.14379	0.000283037	0.00221043	-2.45947	-2.03796	-2.90543	-0.715109	-1.31853	4.6193	1.46224	-3.63508	3.06331	-0.919042	-0.234877	-0.483179	-0.0858909	-0.135277	0.0819954	0.00162791	-0.131465	0.036192
Calcium	lab	ret KCl 17h RBC1 CV SFL	5.75e-05		2705	0.081098	0.090574	0.0151017	0.493783	0.291221	4.23e-06	0.513338	0.00118816	0.0137104	-1.745	-1.69298	-2.43149	-0.684398	-1.05565	-4.60918	0.653735	-3.24517	2.46638	-0.556477	-0.194634	-0.409663	-0.082203	-0.107897	-0.0808086	0.000731758	-0.118284	0.0306221
Calcium	lab	ret Rotenone 6h overnight RBC SD FSC	5.96e-05		1198	0.0366032	0.785607	0.245388	0.780801	0.802612	4.4e-06	0.0300941	0.000204205	0.0379118	-2.09252	0.272081	-1.1622	0.278339	-0.250024	-4.61303	2.17145	-3.72534	2.07813	-1.42719	0.0492186	-0.28482	0.0525106	-0.041275	-0.125858	0.00372919	-0.203282	0.0409145
Calcium	lab	ret Ciproflaxin 22h RBC Med SSC	6.2e-05		2651	0.0890012	0.0857476	0.00140389	0.570039	0.133952	4.6e-06	0.233144	1.68e-06	0.0154091	-1.70132	-1.71891	-3.19724	-0.568066	-1.49916	4.59193	1.19257	-4.79938	2.42419	-0.636253	-0.202005	-0.541723	-0.0695574	-0.157767	0.0859178	0.00134072	-0.180167	0.0295677
Calcium	lab	ret Chloroform 6h overnight RBC CV FSC	6.56e-05		1204	0.125828	0.990337	0.0995541	0.643489	0.521168	4.89e-06	0.132432	0.000261603	0.0872246	-1.53184	0.012114	-1.6483	-0.462944	-0.641735	-4.59027	1.50561	-3.6616	1.71163	-0.996724	0.00216886	-0.392383	-0.0860422	-0.10446	-0.123296	0.00254343	-0.199075	0.0329754
Calcium	lab	ret Alhydrogel 21h RET1 Med SSC	6.71e-05		2668	0.108461	0.0506989	0.00833009	0.39305	0.106727	5.03e-06	0.268355	4.41e-05	0.0188888	-1.60569	-1.95491	-2.64037	-0.854237	-1.61363	4.57306	1.10709	-4.09146	2.34916	-0.586992	-0.228241	-0.450098	-0.103605	-0.167787	0.0830382	0.00124675	-0.152507	0.0289519
Calcium	lab	pltf H2O2 16h PLT F Med SFL	9.45e-05		2660	0.083304	0.0429507	0.00436677	0.585616	0.330548	7.43e-06	0.275949	0.00107438	0.0165995	-1.73248	-2.02516	-2.85283	-0.545267	-0.97319	4.48989	1.08969	-3.2739	2.39698	-0.536209	-0.235199	-0.476986	-0.0658814	-0.100528	0.08009	0.00122654	-0.119376	0.0298647
Calcium	lab	ret Ciproflaxin 22h RET1 Med SSC	0.000167689		2650	0.101601	0.05895	0.00123285	0.625137	0.152865	1.43e-05	0.309168	4.05e-06	0.0183936	-1.63771	-1.88938	-3.23467	-0.48864	-1.4299	4.34812	1.01716	-4.61848	2.35906	-0.615117	-0.222273	-0.549011	-0.0599072	-0.150618	0.0788412	0.00114268	-0.171825	0.0288985
Calcium	lab	ret Rotenone 6h overnight RBC CV FSC	0.00022467		1198	0.0343923	0.744875	0.25838	0.790404	0.810724	2.02e-05	0.0532201	0.000136843	0.0325612	-2.11788	0.32548	-1.13077	0.265846	-0.239545	-4.28043	1.93506	-3.82631	2.13996	-1.44626	0.0590281	-0.277461	0.050214	-0.0395931	-0.115639	0.00331054	-0.209161	0.042177
Calcium	lab	pltf Nigericin 6h overnight RBC SD FSC	0.000260131		1212	0.0541811	0.688372	0.260044	0.772716	0.794761	2.38e-05	0.338077	0.000242521	0.0461039	-1.92727	0.401162	-1.12682	0.28889	0.260191	-4.24216	0.958353	-3.6811	1.99651	-1.21534	0.0722847	-0.276104	0.0541799	0.0426337	-0.115464	0.00163358	-0.201224	0.0381959
Calcium	lab	ret LPS 18h RBC Med SSC	0.000260977		2692	0.125582	0.0755659	0.00383171	0.719163	0.132978	2.39e-05	0.140525	8.75e-07	0.0219581	-1.53224	-1.7777	-2.89422	-0.359615	-1.50292	4.23201	1.47427	-4.92941	2.29243	-0.508544	-0.205137	-0.487076	-0.0436879	-0.155198	0.0797395	0.00166127	-0.185418	0.0284893
Calcium	lab	wdf Baseline MO2 Med SSC	0.000376054		2641	0.919346	0.688611	0.188193	0.635876	0.705736	3.61e-05	0.37743	0.000140776	0.0240943	0.101268	-0.400785	-1.31628	0.473528	-0.377629	-4.13852	0.882791	-3.81241	2.25693	0.0113867	-0.0453453	-0.208474	0.0547898	-0.0371208	-0.0847398	0.00100238	-0.140549	0.0177429
Calcium	lab	wdf Water 15h EO1 Med SSC	0.000389425		2695	0.0342924	0.046658	0.00332395	0.516553	0.385853	3.75e-05	0.38864	0.000140428	0.00358446	-2.1177	-1.99031	-2.9387	-0.648753	-0.867304	4.12914	0.862226	-3.81291	2.91516	-0.623953	-0.231869	-0.489992	-0.078474	-0.0897447	0.074335	0.000969122	-0.138875	0.0358713
Calcium	lab	pltf H2O2 16h RBC CV SFL	0.000392648		2660	0.172496	0.0576751	0.00687616	0.603446	0.338449	3.79e-05	0.728493	7.53e-05	0.0282041	-1.3646	-1.89898	-2.7049	-0.519513	-0.957408	-4.1271	0.347167	-3.96505	2.19564	-0.422926	-0.220533	-0.452362	-0.0627464	-0.0988749	-0.0742115	0.000388165	-0.14643	0.0273779
Calcium	lab	ret Rotenone 6h overnight RBC1 SD FSC	0.000484373		1197	0.0401576	0.884461	0.275854	0.803966	0.855032	4.82e-05	0.0395952	0.000186393	0.0414571	-2.05438	0.145348	-1.09018	0.248273	-0.182742	-4.07939	2.06022	-3.74858	2.04114	-1.40495	0.026321	-0.267814	0.0470239	-0.0302312	-0.0993514	0.00354602	-0.205027	0.0402993
Calcium	lab	ret LPS 18h RBC2 Med SSC	0.000794578		2693	0.114986	0.0743092	0.00412636	0.736347	0.13521	8.63e-05	0.129933	1.06e-06	0.0201736	-1.57668	-1.7854	-2.8708	-0.33673	-1.49432	3.93225	1.51483	-4.89132	2.32449	-0.524147	-0.206223	-0.483812	-0.0409622	-0.154571	0.0751871	0.00171449	-0.183687	0.0289411
Calcium	lab	wdf Ciproflaxin 22h MO2 SD SSC	0.0013481		2654	0.0662871	0.0682082	0.00257123	0.87854	0.372206	0.000161588	0.43773	4.62e-05	0.0146069	-1.83724	-1.82437	-3.01771	-0.152836	-0.8925	3.77799	0.77615	-4.0811	2.44359	-0.688955	-0.215002	-0.513483	-0.0187908	-0.0942502	0.0682632	0.000869732	-0.149417	0.0299384
Calcium	lab	ret LPS 18h RBC CV SFL	0.00137381		2694	0.055779	0.0759564	0.00646908	0.905611	0.267394	0.000165332	0.544498	0.000388345	0.00738528	-1.91359	-1.77533	-2.72514	-0.118587	-1.10931	-3.77217	0.606102	-3.55237	2.68099	-0.634189	-0.205168	-0.45965	-0.014416	-0.114355	-0.0659421	0.000678035	-0.129878	0.0332745
Calcium	lab	wdf Ciproflaxin 22h MO2 CV SSC	0.00139827		2654	0.066342	0.0696694	0.00268382	0.865635	0.36153	0.000169488	0.441509	5.51e-05	0.0144388	-1.83686	-1.81479	-3.00465	-0.169221	-0.912612	3.76602	0.769763	-4.03933	2.44777	-0.688834	-0.213886	-0.511365	-0.0208005	-0.0963399	0.0671374	0.000862561	-0.14784	0.0299884
Calcium	lab	pltf LPS 18h PLT F Med SFL	0.00142604		2693	0.0472392	0.0542949	0.00429981	0.8491	0.23865	0.000173128	0.186135	5.51e-05	0.00772302	-1.98506	-1.92532	-2.85772	-0.190285	-1.17863	3.7606	1.32244	-4.03932	2.66596	-0.657873	-0.222232	-0.481675	-0.0231269	-0.121465	0.0669617	0.00148621	-0.146833	0.0330867
Calcium	lab	pltf Nigericin 6h overnight RBC CV FSC	0.00162138		1210	0.0527617	0.715506	0.269843	0.76983	0.807887	0.000200933	0.447087	0.000261678	0.0416601	-1.93878	0.364558	-1.10393	0.292663	0.243206	-3.72934	0.760529	-3.66147	2.03909	-1.22553	0.0658368	-0.271073	0.0550796	0.039942	-0.0997493	0.00130054	-0.200761	0.0391079
Calcium	lab	wnr Water 15h WBC2 Med FSC	0.0019456		2705	0.0226345	0.0611094	0.00320397	0.478671	0.273288	0.000249141	0.10793	2.72e-05	0.00253235	-2.28086	-1.87349	-2.95011	-0.708541	-1.09575	3.66805	1.6081	-4.20264	3.02228	-0.670654	-0.217299	-0.491779	-0.0857563	-0.113175	0.0662674	0.00181631	-0.153552	0.0371112
Calcium	lab	wdf Colchicine 20h EO1 Med SSC	0.00210295		2622	0.0217024	0.0409804	0.00255653	0.539937	0.35104	0.00027329	0.49497	0.00048727	0.00350567	-2.29691	-2.04474	-3.01949	-0.612988	-0.932742	3.64435	0.682521	-3.49206	2.92219	-0.841227	-0.237812	-0.511782	-0.0744388	-0.096113	0.0653845	0.00077283	-0.128818	0.0375449
Calcium	lab	pltf H2O2 16h RBC SD SFL	0.00228241		2651	0.113413	0.054858	0.00638189	0.543819	0.371389	0.000300626	0.566001	0.000286395	0.0192277	-1.58356	-1.92085	-2.72967	-0.607126	-0.894027	-3.61958	0.574024	-3.63217	2.34252	-0.491553	-0.223191	-0.456642	-0.0734731	-0.0923856	-0.0626282	0.000644174	-0.13301	0.0292921
Calcium	lab	pltf Pam3CSK4 19h PLT F Med SSC	0.00295621		2638	0.104133	0.0272903	0.00120164	0.543712	0.189189	0.000408745	0.254523	0.000322147	0.0211428	-1.6257	-2.20857	-3.24203	-0.607288	-1.31332	3.53891	1.13968	-3.60158	2.30681	-0.565572	-0.260069	-0.559571	-0.0745724	-0.137546	0.065493	0.00130242	-0.132897	0.0289929
Calcium	lab	wdf Baseline MO Med SSC	0.00320904		2642	0.790264	0.646834	0.172401	0.67459	0.687853	0.000451124	0.454039	0.000208232	0.0479867	0.265995	-0.458217	-1.3649	0.419904	-0.401815	-3.51265	0.748809	-3.71402	1.97841	0.0299517	-0.0518913	-0.21635	0.0486217	-0.0395385	-0.0722894	0.0008521	-0.136959	0.0155483
Calcium	lab	pltf LiCL 4h PLT F SD SFL	0.00338098		550	0.426472	0.819948	0.53177	0.1622	0.328004	0.000479856	0.406759	0.973351	0.289248	-0.795844	0.227723	-0.625709	1.39962	0.979027	3.51316	-0.830258	0.0334209	1.06081	-0.315309	0.0522226	-0.245582	0.332018	0.190665	0.135117	-0.00205051	0.00263531	0.0559709
Calcium	lab	wdf KCl 17h EO1 Med SSC	0.00358286		2695	0.0902773	0.0356983	0.00779638	0.454638	0.312829	0.000517139	0.318917	0.000214906	0.0171346	-1.69455	-2.10141	-2.66277	-0.747813	-1.00949	3.47594	0.996871	-3.70589	2.38529	-0.542207	-0.242652	-0.449079	-0.0899799	-0.103489	0.063198	0.00111733	-0.135168	0.0297029
Calcium	lab	ret H2O2 16h RBC CV SFL	0.00381563		2662	0.0917515	0.0668368	0.00842213	0.688732	0.412533	0.00056103	0.778501	0.00368445	0.0147405	-1.68684	-1.83352	-2.63663	-0.40062	-0.819573	-3.45399	0.281302	-2.90657	2.44029	-0.522059	-0.213315	-0.441711	-0.0484308	-0.0847505	-0.060011	0.000314678	-0.10651	0.030403
Calcium	lab	wnr LPS 18h WBC Med SSC	0.00498445		2685	0.0982854	0.015635	0.00212361	0.589577	0.102268	0.000778994	0.158371	0.000197102	0.0146379	-1.6538	-2.41887	-3.07538	-0.539515	-1.63452	3.36401	1.41097	-3.72788	2.4428	-0.546275	-0.279408	-0.516422	-0.0654569	-0.16854	0.0544852	0.00159382	-0.135386	0.030209
Calcium	lab	pltf Baseline IPF SD FSC	0.00538458		2640	0.310047	0.647954	0.142989	0.77908	0.532204	0.000856055	0.727186	0.00347241	0.636062	1.01532	-0.456659	-1.46519	0.280548	-0.624728	-3.33785	0.348908	-2.92514	0.473267	0.111149	-0.0518112	-0.232183	0.0325362	-0.0618461	-0.0601826	0.000391165	-0.106604	0.00341211
Calcium	lab	ret LPS 18h RBC1 CV SFL	0.0056788		2694	0.0509116	0.0718849	0.00660622	0.912415	0.28668	0.000919246	0.561823	0.000265979	0.00652551	-1.9531	-1.80056	-2.71819	-0.110003	-1.06564	-3.31784	0.580207	-3.65122	2.72226	-0.648029	-0.208191	-0.458826	-0.0133805	-0.109943	-0.0585527	0.000650705	-0.133458	0.0338266
Calcium	lab	wdf Water 23h NE2 NE4 ratio	0.00687278		2733	0.0261408	0.0800581	0.00929482	0.655014	0.252987	0.00116616	0.380727	0.000541566	0.00452955	-2.22533	-1.751	-2.60287	-0.446857	-1.14337	3.25047	0.876701	-3.46343	2.84108	-0.8368	-0.201637	-0.433635	-0.0536017	-0.116978	0.0580376	0.000972817	-0.125553	0.0337998
Calcium	lab	ret DMSO 4 5h RBC1 CV FSC	0.00693919		545	0.366524	0.928136	0.776243	0.23162	0.49511	0.00117876	0.764579	0.75231	0.404401	-0.903768	-0.0902332	-0.284362	1.19755	0.68267	-3.26149	0.299625	0.315757	0.834446	-0.392516	-0.0220187	-0.115077	0.291161	0.138369	-0.128195	0.00077229	0.0259339	0.0451848
Calcium	lab	wdf Ciproflaxin 22h EO1 Med SSC	0.00706488		2632	0.0528855	0.0425506	0.00135114	0.68083	0.29726	0.00120488	0.628307	0.000147508	0.00832016	-1.93673	-2.02908	-3.20834	-0.411377	-1.04254	3.24127	0.484168	-3.80081	2.6408	-0.730097	-0.240029	-0.546065	-0.0506069	-0.110064	0.0588526	0.000546786	-0.139924	0.0324876
Calcium	lab	wdf Alhydrogel 21h EO1 Med SSC	0.00790422		2655	0.0554825	0.0375389	0.00883994	0.475412	0.24732	0.00139144	0.498341	0.00137691	0.0093149	-1.91592	-2.0809	-2.62013	-0.713803	-1.15714	3.19981	0.677196	-3.20285	2.60218	-0.701492	-0.243816	-0.447296	-0.0866666	-0.120501	0.0580705	0.000763613	-0.117765	0.0321425
Calcium	lab	wdf Colchicine 20h LY SD SSC	0.00811324		2634	0.0206262	0.0559021	0.0023533	0.527248	0.241485	0.00143742	0.999696	6.92e-05	0.00162635	-2.31616	-1.91265	-3.04457	-0.632297	-1.17155	-3.19042	0.000380466	-3.98542	3.15442	-0.848525	-0.221793	-0.516499	-0.0767832	-0.120723	-0.0627271	4.4e-07	-0.148352	0.0404514
Calcium	lab	ret KCl 17h RET2 SD SSC	0.00980978		2702	0.0746716	0.0816176	0.0129882	0.501323	0.283311	0.00180156	0.217945	4.99e-05	0.0142516	-1.78317	-1.74203	-2.48575	-0.672501	-1.07312	3.12425	1.2323	-4.06274	2.45245	-0.569985	-0.20053	-0.419291	-0.0809049	-0.109817	0.0560993	0.00138349	-0.149995	0.0305074
Calcium	lab	ret Colchicine 20h RBC1 CV SFL	0.0114331		2623	0.0090814	0.0688644	0.00441769	0.510043	0.292239	0.00217458	0.755325	0.0013339	0.000901604	-2.61092	-1.82006	-2.84917	-0.658861	-1.05344	-3.06834	0.311658	-3.21205	3.32338	-0.959619	-0.211594	-0.484535	-0.0801764	-0.108691	-0.0551192	0.000356938	-0.119086	0.0428697
Calcium	lab	wdf Pam3CSK4 19h NE3 Med FSC	0.0118272		2650	0.0846284	0.0540841	0.00149076	0.736677	0.283129	0.00227005	0.454945	0.000578712	0.0158558	-1.72509	-1.92702	-3.17981	-0.336292	-1.07354	3.0554	0.747306	-3.44559	2.41378	-0.60065	-0.226061	-0.548546	-0.0413057	-0.1128	0.0560079	0.00084478	-0.127258	0.0302987
Calcium	lab	wdf Pam3CSK4 19h EO1 Med FSC	0.0123451		2630	0.139891	0.0509553	0.00168826	0.650259	0.226919	0.00241705	0.570292	0.000985557	0.0275168	-1.47664	-1.95275	-3.14347	-0.453454	-1.20862	3.03649	0.567693	-3.29835	2.20534	-0.514658	-0.229552	-0.542709	-0.0556808	-0.126785	0.0549477	0.000645893	-0.122462	0.0277622
Calcium	lab	wdf Water 15h MO2 Med SSC	0.0130795		2710	0.0138858	0.0782895	0.00458684	0.493974	0.276268	0.00260368	0.16795	3.96e-05	0.00112665	-2.46181	-1.76137	-2.83707	-0.684095	-1.08896	-3.01383	1.37919	-4.11634	3.26033	-0.725179	-0.204392	-0.472961	-0.0827265	-0.112473	-0.0547807	0.00155186	-0.150343	0.0400696
Calcium	lab	wdf TMAO 3 5h MO Med SSC	0.0162971		516	0.265977	0.789279	0.594472	0.0727857	0.192343	0.00342164	0.673032	0.921264	0.277019	-1.1136	0.267388	-0.532703	1.79791	1.30542	-2.94095	-0.422235	-0.0988911	1.08821	-0.449257	0.0656894	-0.226356	0.45005	0.273375	-0.0887022	-0.00110576	-0.00827257	0.0606674
Calcium	lab	wdf Water 23h NE1 Med SFL	0.0235248		2732	0.0178701	0.0681425	0.00853833	0.648656	0.276892	0.00537206	0.384142	0.000663627	0.0028607	-2.36974	-1.82479	-2.63192	-0.455681	-1.08755	2.78607	0.870431	-3.40812	2.98503	-0.889734	-0.210139	-0.438712	-0.0546977	-0.111367	0.0487757	0.000967208	-0.123784	0.0354515
Calcium	lab	wdf TMAO 3 5h MO2 Med SSC	0.0247235		515	0.243913	0.819695	0.572258	0.081108	0.194447	0.00570296	0.532714	0.985359	0.209901	-1.16662	0.228056	-0.565097	1.74778	1.29926	-2.77624	-0.624297	-0.0183599	1.25543	-0.470853	0.0559843	-0.239951	0.437069	0.272033	-0.0922853	-0.00162063	-0.00153824	0.0699882
Calcium	lab	wnr LPS 18h WBC Med FSC	0.0266006		2696	0.135146	0.0186862	0.00204615	0.604154	0.0933594	0.00624359	0.171675	0.000516148	0.023465	-1.49456	-2.35316	-3.08647	-0.518498	-1.67853	2.73687	1.36721	-3.47646	2.26707	-0.495345	-0.271632	-0.519202	-0.0630179	-0.17366	0.0499406	0.00154267	-0.127771	0.0281904
Calcium	lab	wnr Water 15h WBC2 CV FSC	0.0273972		2706	0.0210767	0.057682	0.00421956	0.511992	0.312803	0.00646233	0.165991	7.34e-05	0.00222943	-2.30796	-1.89892	-2.8637	-0.655826	-1.00955	-2.72548	1.38558	-3.97104	3.06077	-0.679197	-0.220477	-0.47779	-0.0794476	-0.10441	-0.0486881	0.00155994	-0.144539	0.03761
Calcium	lab	wdf Water 15h MO Med SSC	0.0288279		2711	0.0206027	0.0785903	0.00514007	0.519817	0.289474	0.00693026	0.15957	4e-05	0.00207854	-2.31655	-1.75959	-2.80041	-0.643711	-1.05948	-2.70225	1.40691	-4.11423	3.08176	-0.682335	-0.204612	-0.467919	-0.0780016	-0.109656	-0.0490589	0.00158927	-0.150629	0.0378722
Calcium	lab	pltf Baseline IPF Med FSC	0.0293088		2640	0.205068	0.518552	0.133009	0.793464	0.539208	0.00709951	0.870041	0.00538499	0.92685	1.26756	-0.645666	-1.50281	0.261842	-0.614092	-2.69425	0.163622	-2.78537	-0.0918176	0.138827	-0.0731414	-0.237934	0.0303467	-0.0608009	-0.051354	0.00018295	-0.101691	-0.000686616
Calcium	lab	ret DMSO 4 5h RBC1 SD FSC	0.0296888		541	0.310641	0.790366	0.747725	0.240909	0.46009	0.00721446	0.691455	0.686739	0.412735	-1.01484	-0.26597	-0.321808	1.17403	0.739235	-2.69719	0.397098	0.403504	0.819734	-0.448777	-0.0652433	-0.131244	0.288996	0.150784	-0.0539979	0.00103875	0.0334396	0.0451537
Calcium	lab	ret Water 23h RBC CV SFL	0.0361038		2737	0.00828753	0.0692089	0.00698661	0.612669	0.251502	0.00918729	0.529684	0.00117819	0.000891007	-2.64206	-1.81777	-2.69953	-0.506325	-1.14695	-2.60687	0.628568	-3.24754	3.32653	-0.989997	-0.209248	-0.449388	-0.0607283	-0.117366	-0.0460096	0.000701078	-0.118157	0.0394343
Calcium	lab	ret Rotenone 6h overnight RBC CV SSC	0.0386861		1198	0.0305686	0.905829	0.266974	0.807081	0.882825	0.0100307	0.107961	0.000472463	0.0273169	-2.16523	0.118326	-1.11058	0.244248	-0.14742	-2.5789	1.60864	-3.50564	2.20969	-1.48447	0.0215053	-0.273631	0.0463198	-0.0244571	-0.0685035	0.00275645	-0.192608	0.043712
Calcium	lab	wdf Alhydrogel 21h NE2 NE4 ratio	0.039467		2669	0.0828455	0.0662525	0.0109779	0.483071	0.175758	0.0103169	0.492025	0.00128835	0.0147524	-1.73506	-1.83747	-2.54519	-0.70147	-1.35429	2.56685	0.687187	-3.222	2.43999	-0.63648	-0.215242	-0.435281	-0.0852733	-0.140971	0.0461899	0.000773886	-0.118231	0.0302008
Calcium	lab	wdf Water 23h NE4 SD SFL	0.0399081		2732	0.0269212	0.070979	0.00816212	0.62871	0.241513	0.0104553	0.362086	0.0003508	0.00459024	-2.21386	-1.80632	-2.64723	-0.483598	-1.17147	2.56217	0.91155	-3.5791	2.83682	-0.83508	-0.208116	-0.44134	-0.0580523	-0.119973	0.0457628	0.00101313	-0.129866	0.0338525
Calcium	lab	ret Water 23h RBC1 CV SFL	0.0419575		2735	0.00916864	0.0677036	0.0073848	0.608717	0.265618	0.0111418	0.558614	0.0009836	0.00100686	-2.60756	-1.8277	-2.68099	-0.511965	-1.11344	-2.53995	0.584974	-3.29876	3.29217	-0.97753	-0.21045	-0.446569	-0.0614256	-0.11399	-0.0447809	0.000654848	-0.119975	0.0390323
Calcium	lab	wdf Water 15h NE4 Med SFL	0.0424534		2711	0.0279651	0.104214	0.00757344	0.622874	0.357235	0.0113144	0.323398	0.000255082	0.00312208	-2.19896	-1.6253	-2.67253	-0.491837	-0.920804	2.53458	0.98768	-3.66197	2.95812	-0.64764	-0.189685	-0.447991	-0.0597795	-0.0955827	0.0455138	0.00111026	-0.133444	0.0363851
Calcium	lab	pltf H2O2 16h IPF SD FSC	0.0452196		2656	0.0936442	0.0582692	0.00486692	0.681664	0.319419	0.0122956	0.498586	0.00145047	0.0155617	-1.67708	-1.89449	-2.81809	-0.410238	-0.99584	-2.50526	0.67681	-3.18777	2.4206	-0.521565	-0.221342	-0.472692	-0.0497739	-0.103217	-0.0446943	0.000759485	-0.116823	0.0303009
Calcium	lab	wdf Valsartan 6h NE4 CV FSC	0.0453499		533	0.172367	0.964267	0.981369	0.0789428	0.227055	0.0123441	0.818755	0.551173	0.278942	-1.36651	-0.0448214	0.0233644	1.76029	1.2094	2.51085	0.229262	0.596389	1.08382	-0.751528	-0.011327	0.00972825	0.451762	0.260787	0.102396	0.000616206	0.0509561	0.064445
Calcium	lab	pltf Baseline WBC Med SFL	0.0454117		2641	0.339135	0.576313	0.167278	0.634531	0.671127	0.0123653	0.824876	0.00168886	0.595114	0.95605	-0.558847	-1.38138	0.475414	-0.42465	-2.50327	0.2213	-3.14335	0.531505	0.104851	-0.0633348	-0.219247	0.0552799	-0.0419808	-0.04495	0.000247665	-0.11449	0.00383089
Calcium	lab	ret Alhydrogel 21h RBC CV SFL	0.0494973		2671	0.0382183	0.0649664	0.0119217	0.473695	0.17962	0.0138546	0.595697	0.00302037	0.00484394	-2.07354	-1.84625	-2.51618	-0.716583	-1.34228	-2.46264	0.530662	-2.96839	2.8196	-0.756428	-0.216188	-0.430418	-0.0870761	-0.139667	-0.0439168	0.000599513	-0.109634	0.0346952
Calcium	lab	wdf Pam3CSK4 19h NE4 CV SSC	0.0500939		2650	0.101978	0.0905515	0.00282546	0.829922	0.416354	0.014104	0.618021	0.000246967	0.0213994	-1.63591	-1.69312	-2.98892	-0.214822	-0.812891	-2.45624	0.498716	-3.6704	2.30223	-0.569926	-0.199734	-0.516805	-0.0265336	-0.0869831	-0.0453445	0.000565906	-0.135132	0.0288953
Calcium	lab	wdf Water 15h NE2 NE4 ratio	0.0516864		2711	0.0540102	0.0946734	0.00729692	0.593352	0.311092	0.0147114	0.308425	0.000213185	0.00751673	-1.9276	-1.67183	-2.68502	-0.534049	-1.01312	2.44098	1.01872	-3.7079	2.67506	-0.57098	-0.194918	-0.450048	-0.0648571	-0.104976	0.0440629	0.00114555	-0.135061	0.0331736
Calcium	lab	wnr Pam3CSK4 19h WBC Med FSC	0.0519615		2641	0.166638	0.0423178	0.00159543	0.48386	0.0935696	0.0148097	0.257942	0.00128882	0.0332001	-1.38347	-2.03137	-3.16003	-0.700206	-1.67747	2.43861	1.13151	-3.22193	2.13078	-0.481718	-0.238622	-0.545224	-0.0862414	-0.177781	0.0459861	0.0012954	-0.120309	0.0267951
Calcium	lab	wdf KCl 17h EO1 Med FSC	0.0539073		2695	0.101506	0.0421723	0.00746559	0.451835	0.259524	0.0154993	0.367303	0.000704645	0.0188102	-1.63816	-2.03279	-2.67736	-0.752468	-1.12776	2.42204	0.901689	-3.3917	2.3507	-0.524582	-0.234745	-0.452215	-0.0907505	-0.115657	0.0432527	0.00101319	-0.124111	0.0292955
Calcium	lab	ret Alhydrogel 21h RBC1 CV SFL	0.0600563		2669	0.0375878	0.0633189	0.0120822	0.479271	0.188857	0.0179674	0.626166	0.00249669	0.00469637	-2.08036	-1.85772	-2.51146	-0.707576	-1.31431	-2.36776	0.487186	-3.02663	2.82955	-0.759344	-0.217592	-0.429844	-0.086016	-0.136824	-0.0423877	0.000552562	-0.111691	0.0348448
Calcium	lab	wdf KCl 17h NE2 NE4 ratio	0.0614998		2715	0.161758	0.0790573	0.0109456	0.488256	0.235602	0.0185415	0.359379	0.000338091	0.0357436	-1.39957	-1.75685	-2.54619	-0.69318	-1.18632	2.35605	0.916705	-3.58881	2.10088	-0.447674	-0.202504	-0.429877	-0.0833903	-0.121467	0.0423599	0.00102447	-0.13048	0.0261689
Calcium	lab	wdf Pam3CSK4 19h NE1 Med SSC	0.0720086		2650	0.129465	0.0766232	0.00273268	0.748366	0.262612	0.0227991	0.481953	8.66e-05	0.0260466	-1.51669	-1.77132	-2.99914	-0.320828	-1.12048	2.27812	0.703264	-3.93138	2.22677	-0.527059	-0.208568	-0.518704	-0.0395009	-0.117937	0.0412532	0.000795621	-0.145541	0.0279297
Calcium	lab	wdf Water 15h NE1 Med SFL	0.0768244		2711	0.0256913	0.0916953	0.00644078	0.588219	0.331717	0.0248494	0.308196	0.00024961	0.00264682	-2.23208	-1.68712	-2.72658	-0.541484	-0.970835	2.24499	1.01921	-3.66755	3.00882	-0.657584	-0.196708	-0.456733	-0.0657755	-0.100718	0.0404722	0.00114565	-0.133727	0.0370038
Calcium	lab	wdf Water 15h EO1 Med FSC	0.0788742		2695	0.041652	0.0543596	0.00373689	0.491949	0.290212	0.0257404	0.33926	0.000385377	0.00450721	-2.03796	-1.9248	-2.9021	-0.687306	-1.05787	2.23135	0.955798	-3.5544	2.84269	-0.601264	-0.224309	-0.484357	-0.0832224	-0.109414	0.0399281	0.00107499	-0.129655	0.0350299
Calcium	lab	wdf Baseline NE1 SD FSC	0.0814344		2643	0.213374	0.470184	0.1618	0.776201	0.673038	0.0268723	0.985133	0.000631201	0.7688	1.24464	-0.722284	-1.39944	0.284303	-0.42203	2.21461	-0.018636	-3.42196	0.293975	0.136129	-0.0816247	-0.222462	0.0329506	-0.0416225	0.0395259	-2.08e-05	-0.125637	0.00214009
Calcium	lab	wdf Colchicine 20h EO2 Med SFL	0.0870578		2588	0.0311224	0.0940272	0.00384274	0.628776	0.321693	0.0294429	0.5065	0.000798357	0.00572378	-2.15668	-1.67514	-2.89342	-0.483508	-0.991176	2.17872	0.66439	-3.35735	2.76551	-0.80087	-0.197168	-0.49388	-0.0594394	-0.103563	0.0377713	0.000760081	-0.124934	0.0359688
Calcium	lab	wdf Ciproflaxin 22h MO2 CV SFL	0.0875033		2654	0.0653251	0.0510547	0.00102787	0.663842	0.224646	0.0296441	0.395276	5.29e-05	0.0116872	-1.84379	-1.95191	-3.28644	-0.434663	-1.21455	2.17599	0.850226	-4.04896	2.5232	-0.693688	-0.23041	-0.559786	-0.053445	-0.128133	0.0392154	0.000957296	-0.148652	0.0309936
Calcium	lab	wdf Baseline NE1 Med FSC	0.0878159		2644	0.174352	0.521946	0.162972	0.740426	0.725851	0.0298685	0.923422	0.000775819	0.8505	1.35872	-0.640434	-1.39554	0.331325	-0.350688	2.17301	-0.0961331	-3.36521	-0.188499	0.148886	-0.072477	-0.221851	0.0384224	-0.0346355	0.0409669	-0.000107119	-0.123039	-0.00144369
Calcium	lab	wdf Chloroform 6h overnight MO2 Med SFL	0.0897305		1204	0.0891309	0.864768	0.174681	0.834134	0.834146	0.0308265	0.26685	0.000568291	0.0647696	-1.70138	-0.170345	-1.35812	-0.209448	-0.209433	-2.16187	1.11086	-3.45562	1.84855	-1.11982	-0.0301833	-0.32312	-0.0385847	-0.0335533	-0.0575119	0.00189814	-0.190062	0.0360718
Calcium	lab	wdf Pam3CSK4 19h NE1 Med FSC	0.0930276		2650	0.107766	0.0705657	0.00261274	0.827611	0.387294	0.0324568	0.497409	0.000277859	0.0241425	-1.60886	-1.80899	-3.01284	-0.217788	-0.864679	2.13987	0.678666	-3.64001	2.25615	-0.560787	-0.212849	-0.521057	-0.0269592	-0.0926671	0.0404384	0.000767944	-0.134159	0.0283119
Calcium	lab	wdf Water 23h MO2 SD FSC	0.0947704		2729	0.0191937	0.0674484	0.00616631	0.606886	0.282974	0.0333367	0.390636	0.000219218	0.00300775	-2.34314	-1.8294	-2.74095	-0.514584	-1.07388	2.12909	0.858601	-3.70076	2.96962	-0.884322	-0.210968	-0.456779	-0.0618048	-0.110116	0.0377628	0.000954659	-0.134881	0.0354628
Calcium	lab	wdf Water 23h MO2 CV FSC	0.0947857		2731	0.0235798	0.0658359	0.00627526	0.611495	0.286922	0.0333588	0.371054	0.000188098	0.00404419	-2.26518	-1.84028	-2.73517	-0.507999	-1.06511	2.12882	0.894648	-3.73962	2.87714	-0.856967	-0.212041	-0.455686	-0.0609945	-0.109198	0.0379233	0.000994076	-0.136365	0.0344676
Calcium	lab	wdf Pam3CSK4 19h NE4 Med SSC	0.0965309		2650	0.133539	0.0763839	0.00277547	0.741309	0.254906	0.0341349	0.495539	0.000103075	0.0267705	-1.50075	-1.77276	-2.99439	-0.330155	-1.13876	2.11958	0.681619	-3.88916	2.21609	-0.521502	-0.208841	-0.518147	-0.040658	-0.11986	0.0384173	0.000771286	-0.143798	0.0277978
Calcium	lab	pltf Ciproflaxin 22h PLT F Med FSC	0.0990031		2648	0.0347589	0.0496129	0.00211772	0.675254	0.226746	0.0354024	0.398692	0.00011115	0.00510916	-2.11225	-1.96419	-3.07625	-0.418994	-1.20907	2.10481	0.844096	-3.87071	2.80242	-0.791395	-0.231759	-0.527177	-0.0514744	-0.127449	0.0378279	0.000950508	-0.141952	0.0342503
Total cholesterol	lab	ret KCl 17h RBC SD FSC	1.17e-10		2305	0.32807	0.891033	0.287276	0.440762	0.986528	1.74e-12	0.878945	1.13e-35	0.0846298	-0.978218	-0.137013	-1.06436	0.771042	-0.0168867	-7.09304	0.152323	-12.6825	1.72518	-0.333944	-0.0160205	-0.179726	0.0958972	-0.00175464	-0.134335	0.000187846	-0.492269	0.0229174
Total cholesterol	lab	ret KCl 17h RBC1 SD FSC	3.22e-10		2305	0.274305	0.947322	0.351732	0.321381	0.815389	5.24e-12	0.921483	7.44e-36	0.0736202	-1.09346	0.0660771	-0.931425	0.991839	0.233506	-6.93554	0.0985773	-12.7174	1.78978	-0.373323	0.00775101	-0.157457	0.123488	0.0242881	-0.13478	0.000121544	-0.493745	0.0237742
Total cholesterol	lab	wnr Alhydrogel 21h WBC Med SSC	5.03e-10		2282	0.70198	0.636504	0.905017	0.491844	0.978264	8.78e-12	0.886859	6.36e-37	0.316552	-0.382697	-0.472656	-0.119339	0.68749	-0.0272489	6.86115	0.142296	-12.9241	1.00179	-0.148412	-0.0559464	-0.0203501	0.0862181	-0.00288362	0.132148	0.000175263	-0.501062	0.0130709
Total cholesterol	lab	wnr KCl 17h WBC Med SSC	6.73e-10		2313	0.276272	0.301386	0.21142	0.748105	0.724016	1.23e-11	0.825761	8.2e-38	0.0461045	-1.08899	-1.0337	-1.25002	0.321178	-0.353139	6.81099	0.220166	-13.089	1.99551	-0.37123	-0.120652	-0.211162	0.0398826	-0.0367726	0.132383	0.00027129	-0.5062	0.0264254
Total cholesterol	lab	ret LPS 18h RBC1 SD FSC	1.07e-09		2299	0.250327	0.869896	0.970197	0.274025	0.859425	2.17e-11	0.940183	9.64e-39	0.061724	-1.14985	0.163809	-0.0373657	1.0941	0.177126	-6.72741	0.0750486	-13.2643	1.86919	-0.409094	0.0193804	-0.00636146	0.138498	0.0186861	-0.132671	9.32e-05	-0.516669	0.0249103
Total cholesterol	lab	ret Pam3CSK4 19h RBC SD FSC	2.96e-09		2247	0.259958	0.962262	0.92263	0.355072	0.940744	6.62e-11	0.734064	1.58e-38	0.0763946	-1.12678	0.0473209	0.097132	0.924987	0.0743432	-6.56094	0.339767	-13.2302	1.77282	-0.421018	0.00567691	0.016873	0.117682	0.00795245	-0.121866	0.000429216	-0.521934	0.0239522
Total cholesterol	lab	ret Water 15h PLT Med SFL	1.15e-07		2306	0.240856	0.947257	0.463836	0.240742	0.818034	3.86e-09	0.351822	1.08e-39	0.0256061	-1.17315	-0.066159	-0.732667	1.17344	0.230101	-5.91301	-0.931249	-13.4394	2.23359	-0.370618	-0.00786611	-0.123179	0.147908	0.0243967	-0.114775	-0.00114534	-0.522671	0.0294572
Total cholesterol	lab	ret Rotenone 6h overnight RBC CV SSC	1.53e-07		1050	0.740927	0.438239	0.882958	0.131376	0.461215	5.31e-09	0.240033	1.79e-16	0.509239	-0.330714	0.775468	-0.147257	1.50989	0.737121	-5.88673	-1.17558	-8.37375	0.660251	-0.240154	0.14205	-0.0360584	0.291539	0.122932	-0.165362	-0.00215272	-0.484043	0.0138189
Total cholesterol	lab	wnr LPS 18h WBC Med FSC	3.41e-07		2305	0.334784	0.530851	0.744473	0.450746	0.746884	1.27e-08	0.99534	6.91e-33	0.072498	-0.964726	-0.626803	-0.325975	0.754301	-0.32279	5.71125	-0.00584124	-12.1342	1.7968	-0.344731	-0.0740609	-0.0556062	0.0954875	-0.0342237	0.112665	-7.27e-06	-0.481188	0.0240681
Total cholesterol	lab	wnr Pam3CSK4 19h WBC Med FSC	9.18e-07		2251	0.353873	0.41312	0.87003	0.795723	0.350998	3.82e-08	0.882965	8.72e-34	0.0627984	-0.927296	-0.818568	-0.163639	0.258917	-0.93285	5.51804	0.147228	-12.3181	1.86154	-0.347505	-0.0982124	-0.0285093	0.0330999	-0.101329	0.111858	0.000186044	-0.493058	0.0251705
Total cholesterol	lab	pltf KCl 17h IPF Med FSC	9.93e-07		2305	0.280012	0.776737	0.195352	0.593668	0.762158	4.21e-08	0.814101	1.05e-37	0.0413019	-1.08055	-0.283607	-1.29529	0.533603	-0.302684	-5.50046	-0.235165	-13.0695	2.04163	-0.369983	-0.0332595	-0.219361	0.0665399	-0.0316064	-0.10949	-0.000290059	-0.507936	0.0271576
Total cholesterol	lab	ret Rotenone 6h overnight RBC CV FSC	1.21e-06		1049	0.86335	0.343942	0.859645	0.120738	0.510509	5.33e-08	0.367909	1.85e-18	0.625777	-0.172154	0.946837	-0.176871	1.55296	0.658272	-5.48019	-0.900788	-8.93279	0.487825	-0.125441	0.174262	-0.0434275	0.300681	0.11013	-0.158328	-0.00165828	-0.517422	0.0102488
Total cholesterol	lab	ret Rotenone 6h overnight RBC SD FSC	1.99e-06		1049	0.8799	0.405542	0.83286	0.120056	0.504608	9.5e-08	0.531626	4.64e-18	0.671522	-0.151133	0.832102	-0.211088	1.55582	0.667488	-5.37405	-0.625736	-8.82258	0.424181	-0.110192	0.153031	-0.051857	0.301398	0.111728	-0.156981	-0.00115884	-0.51103	0.00891979
Total cholesterol	lab	ret H2O2 16h PLT Med SFL	3.12e-06		2262	0.173411	0.728604	0.721978	0.299457	0.532145	1.57e-07	0.307309	1.43e-37	0.0238651	-1.36176	0.347026	-0.355862	1.03784	0.624831	-5.26136	-1.02112	-13.0491	2.26082	-0.450159	0.041163	-0.0597542	0.130236	0.0660356	-0.101282	-0.00125062	-0.507342	0.030074
Total cholesterol	lab	wnr LPS 18h WBC Med SSC	3.3e-06		2295	0.159935	0.410107	0.748065	0.475786	0.885864	1.67e-07	0.983904	3.05e-36	0.0224009	-1.40575	-0.823857	-0.32123	0.713215	-0.143556	5.24855	-0.0201773	-12.7928	2.28505	-0.502305	-0.0977326	-0.0548545	0.0904197	-0.015219	0.0920506	-2.52e-05	-0.501832	0.0305414
Total cholesterol	lab	ret KCl 17h PLT Med SFL	4.31e-06		2306	0.280277	0.872323	0.351599	0.325326	0.762966	2.25e-07	0.339547	2.15e-38	0.0429832	-1.07995	-0.160727	-0.931682	0.983782	0.301624	-5.19283	-0.955259	-13.1988	2.025	-0.369992	-0.0188969	-0.158135	0.122814	0.0315083	-0.100238	-0.00116956	-0.513449	0.0269631
Total cholesterol	lab	ret Baseline RET2 SD SFL	7.93e-06		2253	0.0110022	0.977023	0.135598	0.101702	0.357078	4.38e-07	0.0154159	2.17e-33	0.672953	2.54474	-0.0288044	1.49292	1.63733	0.921138	-5.06672	-2.42431	-12.2394	0.422154	0.298887	-0.00341089	0.24893	0.200277	0.0957913	-0.0996613	-0.00302769	-0.485548	0.00332899
Total cholesterol	lab	ret Rotenone 6h overnight RBC1 SD FSC	9.15e-06		1049	0.939465	0.493797	0.906082	0.0910697	0.443808	5.17e-07	0.402349	2.85e-18	0.71999	-0.0759601	0.684524	-0.11801	1.69135	0.76607	-5.05172	-0.837776	-8.88135	0.358569	-0.0553665	0.125661	-0.0289733	0.328093	0.128092	-0.129248	-0.00155121	-0.513897	0.00753788
Total cholesterol	lab	ret LPS 18h PLT Med SFL	1.17e-05		2300	0.20179	0.947355	0.868516	0.220968	0.817057	6.83e-07	0.333483	7.69e-40	0.0258442	-1.27683	-0.0660363	-0.165563	1.22429	0.231358	-4.98016	-0.967327	-13.4671	2.23	-0.456103	-0.0078369	-0.0282984	0.155556	0.0245274	-0.0963921	-0.00119115	-0.526775	0.0297836
Total cholesterol	lab	pltf DMSO 4 5h RBC CV SSC	3.93e-05		484	0.46746	0.835095	0.00698462	0.72976	0.850746	2.72e-06	0.338093	1.11e-06	0.857055	0.727203	-0.208285	2.70938	0.345649	-0.188269	-4.74814	-0.958908	-4.9361	0.180222	0.304269	-0.0455908	1.0584	0.0761807	-0.0348494	-0.174943	-0.00242421	-0.389562	0.00949665
Total cholesterol	lab	ret Baseline RET2 CV SFL	4.86e-05		2252	0.0104777	0.923667	0.13783	0.105433	0.346045	3.49e-06	0.0119681	2.93e-33	0.611584	2.56181	-0.0958265	1.48445	1.61972	0.942486	-4.65134	-2.51513	-12.2132	0.507885	0.301237	-0.0113567	0.247748	0.198319	0.0981015	-0.0916134	-0.00314073	-0.485228	0.00400669
Total cholesterol	lab	pltf Nigericin 6h overnight RBC SD FSC	7.42e-05		1070	0.983527	0.756779	0.831851	0.558505	0.79745	5.66e-06	0.210636	4.66e-17	0.596239	-0.0206528	0.309793	-0.212381	0.585249	0.256713	-4.56178	-1.25258	-8.53835	0.529976	-0.014007	0.0566628	-0.0523816	0.113374	0.0425028	-0.130491	-0.00230886	-0.498249	0.0108719
Total cholesterol	lab	pltf Nigericin 6h overnight RBC CV FSC	7.52e-05		1068	0.947307	0.75025	0.836061	0.521788	0.83279	5.75e-06	0.16108	8.31e-17	0.546695	-0.0661049	0.318393	-0.206985	0.640804	0.211176	-4.55849	-1.40243	-8.46698	0.602914	-0.04488	0.0582918	-0.0510911	0.124463	0.0349962	-0.128904	-0.00259123	-0.494954	0.0123814
Total cholesterol	lab	wdf Valsartan 6h NE4 CV FSC	0.000100594		466	0.290769	0.491956	0.00518192	0.532753	0.873754	8e-06	0.676713	7.99e-07	0.600107	1.05766	-0.687756	2.80904	0.624284	-0.158981	4.51695	-0.417221	-5.00491	-0.524612	0.558457	-0.157801	1.11343	0.144574	-0.0313835	0.174748	-0.00107887	-0.405287	-0.0300754
Total cholesterol	lab	wdf Baseline MO2 Med SSC	0.000247276		2269	0.0932348	0.885106	0.145725	0.0683785	0.284524	2.25e-05	0.0415531	7.7e-38	0.0172799	1.67928	0.144516	1.4553	1.82338	1.07047	-4.2473	-2.03913	-13.0988	2.38245	0.203061	0.0171205	0.241421	0.222353	0.110636	-0.0960476	-0.00257762	-0.526749	0.0206536
Total cholesterol	lab	wdf Cholic Acid 6 5h NE4 SD SSC	0.000442791		454	0.163904	0.279132	0.0598445	0.983408	0.555252	4.34e-05	0.568357	2.1e-06	0.457199	1.39436	-1.08359	1.88675	-0.0208085	-0.590356	4.12967	-0.570897	-4.80734	-0.744116	0.79681	-0.244161	0.801692	-0.00483117	-0.114551	0.155284	-0.00148466	-0.396104	-0.0435476
Total cholesterol	lab	wdf Baseline NE1 SD FSC	0.000445609		2270	0.00186695	0.764178	0.161648	0.112817	0.350847	4.38e-05	0.00331315	5.11e-37	0.953659	3.1143	-0.300035	1.40001	1.58627	0.933141	4.0945	-2.94021	-12.9434	0.0581188	0.363434	-0.0353429	0.232111	0.193083	0.0963672	0.0789902	-0.00363847	-0.515749	0.000462759
Total cholesterol	lab	wdf Baseline MO Med SSC	0.000624327		2270	0.0830166	0.901794	0.149615	0.0734911	0.286336	6.51e-05	0.0376004	1.27e-37	0.0234341	1.73421	0.123409	1.44138	1.7906	1.06645	-4.00084	-2.08041	-13.0576	2.26782	0.210042	0.0146261	0.239207	0.218376	0.110271	-0.0906266	-0.00263335	-0.524765	0.0196622
Total cholesterol	lab	wnr Water 15h WBC2 Med FSC	0.00089437		2309	0.14282	0.576195	0.343336	0.364094	0.939293	9.89e-05	0.758373	2.54e-40	0.0121735	-1.46587	-0.559031	-0.94779	0.907772	0.0761668	3.90007	-0.307655	-13.5541	2.50906	-0.463665	-0.0665745	-0.160027	0.11482	0.00810703	0.0761313	-0.000382138	-0.531344	0.0331103
Total cholesterol	lab	ret Chloroform 6h overnight RBC CV FSC	0.000906528		1057	0.570794	0.895663	0.569651	0.196039	0.793266	0.000100813	0.187009	7.72e-17	0.93531	0.567061	0.131174	-0.568745	1.29374	0.262138	-3.90363	-1.32034	-8.47763	-0.0811849	0.404894	0.0244678	-0.139287	0.253993	0.0444051	-0.116446	-0.0024557	-0.50113	-0.00171233
Total cholesterol	lab	wdf Baseline NE4 SD FSC	0.00116065		2269	0.00140826	0.723337	0.172022	0.115628	0.35447	0.000134086	0.00273917	9.11e-37	0.954026	3.19691	-0.354046	1.36617	1.574	0.926143	3.82542	-2.9989	-12.8957	-0.0576581	0.373784	-0.0417286	0.226549	0.191676	0.0956866	0.0667237	-0.00371104	-0.514755	-0.000461942
Total cholesterol	lab	pltf H2O2 16h PLT F Med SFL	0.00194211		2262	0.1135	0.991212	0.597923	0.39725	0.68244	0.000248133	0.629539	5.72e-36	0.014485	-1.58327	-0.0110154	-0.527464	0.846704	0.409189	3.67005	-0.482442	-12.7437	2.4469	-0.524763	-0.00130068	-0.088589	0.10611	0.0430845	0.0700846	-0.000597526	-0.496653	0.0326366
Total cholesterol	lab	wdf Baseline MO2 Med SFL	0.00201133		2270	0.00332766	0.621626	0.222342	0.117585	0.394339	0.000259884	0.00540403	1.67e-36	0.61888	2.93885	-0.493616	1.22066	1.56559	0.851937	-3.65812	-2.7846	-12.8454	0.497507	0.342753	-0.0582624	0.202196	0.19066	0.0880168	-0.071365	-0.00345721	-0.511096	0.00392587
Total cholesterol	lab	wdf LPS 18h NE2 NE4 ratio	0.00242637		2310	0.324389	0.693515	0.885252	0.32605	0.935391	0.000323563	0.179386	9.28e-38	0.0386847	-0.98569	-0.39414	-0.144331	0.982312	-0.0810726	3.60111	-1.34306	-13.0792	2.06871	-0.353986	-0.0467885	-0.0247651	0.124875	-0.00861839	0.0713545	-0.00166541	-0.512558	0.0277183
Total cholesterol	lab	wdf Baseline MO2 CV SFL	0.00318177		2271	0.0337573	0.811824	0.154705	0.0794806	0.238158	0.000446544	0.0167717	8.11e-36	0.240632	2.12425	0.238102	1.42358	1.7545	1.17991	-3.51611	-2.39345	-12.7135	1.17372	0.252924	0.0283862	0.236288	0.214489	0.122326	-0.0703291	-0.00299617	-0.504256	0.00933266
Total cholesterol	lab	wdf Baseline MO Med SFL	0.00343641		2270	0.00303887	0.612812	0.226083	0.121698	0.401499	0.000490041	0.00462915	2.15e-36	0.600854	2.96699	-0.506134	1.21084	1.54827	0.839106	-3.49122	-2.83459	-12.8242	0.523246	0.346119	-0.0597772	0.200618	0.188602	0.0867173	-0.0681611	-0.00351775	-0.510322	0.0041292
Total cholesterol	lab	pltf LPS 18h PLT F Med SFL	0.00510175		2299	0.173833	0.648709	0.703823	0.341442	0.985959	0.000800766	0.580557	2.13e-39	0.0204641	-1.36041	-0.455617	-0.380213	0.951518	-0.0176005	3.35701	-0.55265	-13.3858	2.31934	-0.487468	-0.0541008	-0.0651521	0.121236	-0.00187042	0.064842	-0.000687965	-0.525315	0.0310658
Total cholesterol	lab	ret Alhydrogel 21h RET1 Med SSC	0.00512468		2280	0.656503	0.905934	0.880699	0.329835	0.867633	0.000804859	0.626976	3.56e-39	0.243701	-0.444804	-0.118182	-0.150101	0.974656	0.166685	3.35564	-0.486053	-13.3467	1.16609	-0.174226	-0.0140741	-0.0257847	0.122993	0.0177664	0.0659793	-0.000600513	-0.532179	0.0153483
Total cholesterol	lab	pltf Water 23h PLT F Med SFL	0.00534155		2329	0.380249	0.450831	0.284956	0.599914	0.746609	0.000845455	0.67967	1.95e-39	0.0846344	-0.877605	-0.754157	-1.0695	0.524597	-0.323153	3.34184	-0.412965	-13.3895	1.72515	-0.353744	-0.0890217	-0.180105	0.0657523	-0.0340488	0.0642373	-0.000508366	-0.52122	0.0219371
Total cholesterol	lab	ret LiCL 4h RET2 Count	0.00567746		470	0.357163	0.481038	0.00547465	0.447345	0.935527	0.000917032	0.766016	5.32e-07	0.886973	0.921708	-0.705207	2.79088	0.7605	-0.0809368	-3.33649	-0.297766	-5.08637	-0.142214	0.369178	-0.1563	1.08424	0.170014	-0.015086	-0.129464	-0.000752057	-0.407085	-0.00766516
Total cholesterol	lab	ret Captopril 5 5h RET2 Percentage	0.00639772		462	0.517876	0.570522	0.00999189	0.60316	0.858494	0.00106398	0.878333	8.44e-06	0.92886	0.647129	-0.567697	2.58701	0.520227	-0.178393	-3.29432	-0.153169	-4.50532	-0.0893289	0.321615	-0.134043	1.02758	0.120309	-0.035095	-0.133287	-0.000398317	-0.36753	-0.00503019
Total cholesterol	lab	wnr Ciproflaxin 22h BASO SD SFL	0.00655791		2253	0.112333	0.560882	0.5197	0.416716	0.971966	0.00109694	0.430433	2.55e-39	0.0127305	-1.58842	-0.581618	-0.643909	0.812281	0.0351466	-3.26865	-0.788593	-13.3766	2.49322	-0.645644	-0.0704259	-0.112177	0.104667	0.00381083	-0.0641134	-0.000986248	-0.542843	0.0330515
Total cholesterol	lab	ret LPS 18h RBC CV SFL	0.00676563		2301	0.180873	0.784815	0.817496	0.279704	0.936787	0.00114081	0.231767	9.29e-37	0.0179952	-1.33848	-0.273081	-0.230793	1.08124	0.0793176	-3.2574	-1.19614	-12.8908	2.36742	-0.479451	-0.0324542	-0.0395601	0.137705	0.00842779	-0.0618611	-0.0014802	-0.508356	0.0316979
Total cholesterol	lab	wnr Pam3CSK4 19h WBC CV FSC	0.00721526		2253	0.251199	0.53485	0.874098	0.607186	0.61981	0.00123817	0.661673	1.03e-37	0.0328644	-1.14774	-0.620715	-0.158473	0.514167	-0.496188	-3.23406	-0.437663	-13.0767	2.13506	-0.431434	-0.0747277	-0.0277372	0.0659373	-0.0539784	-0.0647616	-0.000550654	-0.519529	0.0289431
Total cholesterol	lab	wdf LPS 18h NE4 Med SSC	0.00738531		2309	0.114364	0.740325	0.887431	0.301956	0.836449	0.00127447	0.359099	1.79e-40	0.0101665	-1.57948	-0.331463	-0.141571	1.03248	0.206461	3.22566	-0.917267	-13.5818	2.57224	-0.567157	-0.0394158	-0.0243196	0.13142	0.0219764	0.0625767	-0.00113153	-0.53419	0.034499
Total cholesterol	lab	ret Ciproflaxin 22h RET1 Med SSC	0.0076346		2255	0.354278	0.537188	0.504939	0.473632	0.88254	0.00133	0.398038	1.42e-39	0.0668272	-0.926514	-0.617166	-0.666846	0.716703	-0.147767	3.21347	-0.845292	-13.4232	1.83372	-0.377583	-0.0746862	-0.115348	0.0923348	-0.0160405	0.0642727	-0.00105736	-0.543353	0.024368
Total cholesterol	lab	ret Empa 1 5h RET2 Count	0.00772483		470	0.183002	0.333595	0.00753783	0.661506	0.968271	0.00135018	0.968464	1.42e-05	0.449111	1.33357	-0.967913	2.68394	0.438119	-0.0397988	-3.2248	-0.0395557	-4.38865	-0.757544	0.412637	-0.224891	1.06604	0.102661	-0.00796045	-0.12877	-0.000100442	-0.355476	-0.0430799
Total cholesterol	lab	ret Pam3CSK4 19h RET1 Med SSC	0.00821658		2246	0.37582	0.61214	0.897115	0.426187	0.79361	0.00145988	0.595568	1.58e-40	0.0661571	-0.8858	-0.507093	-0.129321	0.795879	-0.261657	3.18651	-0.53086	-13.5992	1.83826	-0.334944	-0.0610945	-0.0226198	0.10202	-0.028228	0.0633364	-0.000668794	-0.551367	0.0250755
Total cholesterol	lab	pltf Colchicine 20h IPF Med FSC	0.00871545		2230	0.165456	0.742513	0.225628	0.195979	0.972214	0.00156363	0.600146	2.39e-36	0.0283119	-1.38741	-0.328569	-1.21203	1.29348	0.0348353	-3.16653	-0.524266	-12.8198	2.19437	-0.549075	-0.0391943	-0.208216	0.164466	0.00368792	-0.0640217	-0.000661217	-0.509262	0.0304469
Total cholesterol	lab	wnr Water 15h WBC2 CV FSC	0.00873842		2310	0.135608	0.545718	0.389802	0.336433	0.864226	0.00156944	0.595835	2.08e-39	0.0108961	-1.49287	-0.604279	-0.860139	0.961439	0.171016	-3.16531	-0.530473	-13.3863	2.54808	-0.472699	-0.0720452	-0.14535	0.12171	0.0182264	-0.0613765	-0.000656706	-0.523289	0.0336508
Total cholesterol	lab	wdf KCl 17h EO1 Med FSC	0.00994731		2299	0.248979	0.330918	0.199101	0.516775	0.924411	0.00183516	0.290211	1.06e-36	0.0270882	-1.15313	-0.972473	-1.28449	0.648425	0.0948897	3.11933	-1.0579	-12.8798	2.21166	-0.397263	-0.114705	-0.218779	0.0811932	0.00994714	0.0594912	-0.00130372	-0.504779	0.0295668
Total cholesterol	lab	pltf H2O2 16h WBC1 Med SSC	0.0119582		2261	0.107112	0.771955	0.768997	0.280012	0.515943	0.00231248	0.294871	1.86e-37	0.0112719	-1.61196	0.289853	-0.293722	1.08055	0.649715	3.05034	-1.04774	-13.0276	2.53624	-0.535229	0.0343958	-0.0494817	0.135691	0.0686147	0.0591572	-0.00128929	-0.51189	0.0338832
Total cholesterol	lab	ret Dapa 2h RBC Med SFL	0.0120131		433	0.467865	0.115872	0.0259211	0.900717	0.542398	0.00232668	0.405523	5.52e-05	0.902583	0.726612	-1.57557	2.23525	0.12483	-0.609684	-3.06356	0.832628	-4.07396	-0.122473	0.259103	-0.374631	0.892755	0.0299687	-0.125039	-0.104677	0.00224236	-0.340909	-0.0073105
Total cholesterol	lab	wdf Pam3CSK4 19h EO1 Med FSC	0.0135778		2241	0.204662	0.492677	0.882809	0.460442	0.964544	0.00272083	0.480324	1.55e-37	0.029299	-1.26875	-0.68617	-0.147426	0.738247	0.0444569	3.00099	-0.705899	-13.0445	2.18084	-0.478779	-0.0828638	-0.0258485	0.0946746	0.00480472	0.0588141	-0.000891965	-0.522261	0.0296917
Total cholesterol	lab	wdf Water 15h NE4 SD SFL	0.0148298		2311	0.342246	0.597955	0.497712	0.320322	0.966374	0.0030264	0.388989	2.45e-38	0.0427533	-0.949934	-0.527417	-0.678201	0.99401	0.0421608	2.9682	-0.861615	-13.1877	2.02724	-0.303317	-0.0629371	-0.115705	0.125872	0.00449664	0.0566016	-0.00106375	-0.514951	0.027031
Total cholesterol	lab	wnr Baseline UK1 CV SFL	0.0159016		2012	0.00102065	0.444533	0.512518	0.112605	0.390852	0.00331714	0.00478143	1.07e-33	0.539762	3.28961	-0.764713	0.655038	1.58729	0.85826	2.94024	-2.82456	-12.325	0.613279	0.41866	-0.0962975	0.115823	0.208703	0.0945635	0.0203191	-0.00375905	-0.525157	0.00520023
Total cholesterol	lab	wdf Water 15h NE4 CV SFL	0.0165477		2313	0.362023	0.540007	0.428348	0.415293	0.973087	0.00348223	0.375615	1.5e-38	0.0432174	-0.911698	-0.612893	-0.792161	0.814762	-0.0337401	2.92464	-0.886177	-13.2268	2.02272	-0.290824	-0.0730449	-0.133851	0.103082	-0.00359474	0.0574838	-0.00109218	-0.515652	0.0269137
Total cholesterol	lab	ret Captopril 5 5h RET2 Count	0.0177987		462	0.483354	0.523272	0.00975009	0.634399	0.81805	0.00379778	0.76226	2.76e-05	0.921566	0.701496	-0.638806	2.59557	0.475866	-0.230188	-2.90954	-0.302697	-4.23617	-0.0985165	0.349614	-0.151088	1.03387	0.110306	-0.0453872	-0.12015	-0.000785955	-0.352066	-0.00556744
Total cholesterol	lab	wnr Baseline UK1 SD SFL	0.0177989		2012	0.00104896	0.444785	0.510893	0.112151	0.389719	0.0038004	0.00476863	1.11e-33	0.539058	3.28186	-0.764288	0.657565	1.5893	0.860315	2.89766	-2.82542	-12.3221	0.614344	0.417724	-0.0962501	0.116278	0.208981	0.0947961	0.020052	-0.00376055	-0.525067	0.00520986
Total cholesterol	lab	wdf Pam3CSK4 19h NE4 Med SSC	0.0179413		2258	0.188941	0.699228	0.957396	0.368721	0.874781	0.0038377	0.482293	9.28e-40	0.0277812	-1.31412	-0.386412	0.0534275	0.899053	0.157607	2.89421	-0.702735	-13.4569	2.20179	-0.493935	-0.0466702	0.00937468	0.11538	0.0170494	0.05744	-0.000881567	-0.535469	0.0298428
Total cholesterol	lab	ret KCl 17h RET1 Med SSC	0.0182804		2304	0.354327	0.490613	0.212978	0.509454	0.887395	0.00392434	0.415323	1.53e-38	0.0476281	-0.926416	-0.689446	-1.24576	0.659791	-0.141617	2.88711	-0.81471	-13.2265	1.98173	-0.320736	-0.0810813	-0.212067	0.0826745	-0.0148553	0.0563349	-0.00100204	-0.523021	0.0266164
Total cholesterol	lab	wdf H2O2 16h EO1 Med FSC	0.0200062		2263	0.152238	0.790357	0.535172	0.444881	0.630405	0.00440045	0.266391	9.57e-36	0.0161927	-1.43216	-0.265878	-0.620225	0.764112	0.481222	2.85081	-1.11169	-12.7004	2.40635	-0.476864	-0.0315333	-0.105256	0.0960307	0.0508293	0.0546618	-0.00137079	-0.496799	0.0322136
Total cholesterol	lab	ret Captopril 5 5h RET1 Count	0.0202859		462	0.482652	0.502481	0.0104891	0.638762	0.793462	0.00447801	0.70063	3.03e-05	0.947486	0.702622	-0.671127	2.56998	0.469746	-0.261972	-2.85667	-0.384714	-4.21355	-0.0659001	0.350298	-0.158604	1.02379	0.108919	-0.0516659	-0.117519	-0.000996715	-0.351014	-0.00372247
Total cholesterol	lab	wnr Baseline UK1 SD FSC	0.0212437		2012	0.00107282	0.44103	0.513557	0.112166	0.393027	0.00475086	0.00466544	1.28e-33	0.539066	3.27548	-0.770608	0.653426	1.58923	0.854325	2.82662	-2.83245	-12.3096	0.614331	0.417239	-0.0970556	0.115556	0.208993	0.094145	0.0195571	-0.0037708	-0.524583	0.00521102
Total cholesterol	lab	pltf Baseline WBC Med SSC	0.0217507		2267	0.00892058	0.513127	0.309967	0.156564	0.408657	0.00488519	0.0114949	9.41e-34	0.382964	2.61735	-0.65408	1.01552	1.4172	0.826413	-2.81729	-2.52935	-12.3102	0.872619	0.309913	-0.0778953	0.168968	0.17363	0.0860681	-0.0577051	-0.0031729	-0.49126	0.00692013
Total cholesterol	lab	ret TMAO 3 5h RBC Med SFL	0.0224273		455	0.555544	0.454264	0.0112384	0.758058	0.821805	0.00507605	0.972214	2.42e-06	0.899126	0.589918	-0.748981	2.54579	0.308221	-0.225357	-2.81614	0.0348506	-4.7771	0.126838	0.23455	-0.172438	0.994917	0.0702082	-0.0436527	-0.105925	9.12e-05	-0.388928	0.00708827
Total cholesterol	lab	wdf Pam3CSK4 19h NE1 Med SSC	0.022858		2258	0.186203	0.684071	0.977646	0.375747	0.879159	0.00518675	0.50496	7.76e-40	0.0273706	-1.3223	-0.406967	0.0280231	0.885935	0.152053	2.79794	-0.666813	-13.4712	2.20763	-0.49716	-0.0491418	0.0049156	0.113693	0.0164518	0.0553504	-0.000836593	-0.536888	0.0299277
Total cholesterol	lab	wnr Baseline UK1 CV FSC	0.0241732		2012	0.00111666	0.441965	0.513268	0.11171	0.392264	0.00555272	0.00470008	1.28e-33	0.53531	3.26409	-0.769032	0.653874	1.59126	0.855703	2.7761	-2.83008	-12.3093	0.620028	0.41577	-0.0968639	0.115644	0.209274	0.0943036	0.0192172	-0.00376789	-0.52461	0.00525944
Total cholesterol	lab	wdf H2O2 16h NE1 Med SSC	0.0243797		2271	0.136048	0.892014	0.717501	0.363975	0.618238	0.00560487	0.250255	1.11e-37	0.0130426	-1.4912	0.135772	-0.361846	0.908001	0.498417	2.7727	-1.15003	-13.0688	2.48457	-0.49556	0.016106	-0.0615695	0.113969	0.0526392	0.0552623	-0.00141518	-0.518184	0.0331993
Total cholesterol	lab	ret TMAO 3 5h RBC1 Med SFL	0.0257807		455	0.556603	0.46356	0.0106811	0.746508	0.837453	0.00600394	0.987826	2.57e-06	0.901547	0.588338	-0.733629	2.56376	0.323448	-0.205272	-2.76079	0.0152675	-4.76407	0.123777	0.234079	-0.169029	1.00225	0.0737259	-0.039784	-0.104229	3.99e-05	-0.388459	0.00691947
Total cholesterol	lab	ret TMAO 3 5h RBC2 Med SFL	0.0275677		456	0.552118	0.473079	0.01068	0.763401	0.806978	0.00652106	0.998446	2e-06	0.880397	0.595039	-0.718086	2.56377	0.301202	-0.244471	-2.7332	-0.00194827	-4.81719	0.150552	0.235838	-0.165359	1.00137	0.0685665	-0.0473041	-0.0991009	-5.08e-06	-0.391529	0.00838674
Total cholesterol	lab	ret Chloroform 8h RBC1 SD SFL	0.0286971		442	0.969001	0.24562	0.00963486	0.719383	0.852336	0.00688086	0.497381	4e-06	0.552543	-0.0388838	-1.16263	2.60022	0.359518	-0.18625	-2.71557	-0.679189	-4.67145	0.594417	-0.0263701	-0.274785	1.04118	0.0849381	-0.037527	-0.0797345	-0.00179303	-0.385461	0.0361223
Total cholesterol	lab	wdf Baseline NE2 Med SFL	0.029348		2270	0.00345063	0.846114	0.235752	0.118245	0.402695	0.0071175	0.00259986	2.86e-36	0.354869	2.92754	-0.194101	1.18599	1.56278	0.836976	2.69375	-3.01483	-12.8006	0.925376	0.34189	-0.0229266	0.196724	0.19059	0.0866145	0.0540273	-0.00373698	-0.510964	0.00734153
Total cholesterol	lab	wdf Water 15h NE4 Med SSC	0.0302757		2312	0.154395	0.78303	0.510161	0.291223	0.89889	0.00738625	0.432113	1.48e-39	0.0115771	-1.42465	-0.275404	-0.658689	1.05568	0.127077	2.68129	-0.78572	-13.4133	2.5268	-0.451387	-0.0330185	-0.111797	0.133783	0.0135537	0.0530605	-0.00096986	-0.528838	0.0334018
Total cholesterol	lab	ret TMAO 3 5h RET1 Percentage	0.0304029		456	0.411094	0.565643	0.00696146	0.639015	0.982312	0.00742314	0.721945	4.29e-06	0.929679	0.822741	-0.574908	2.71124	0.469396	-0.0221832	-2.68952	-0.356084	-4.65423	-0.088298	0.326991	-0.133775	1.06751	0.108028	-0.00433052	-0.105078	-0.000917554	-0.381522	-0.00495894
Total cholesterol	lab	pltf LPS 18h PLT F Percentage	0.0307464		2298	0.181434	0.652301	0.711372	0.333701	0.981767	0.00753069	0.46774	3.5e-30	0.0242707	-1.33676	-0.450627	-0.37006	0.96689	0.0228562	2.6748	-0.726283	-11.5813	2.25431	-0.479585	-0.0535686	-0.0634832	0.123335	0.00243137	0.055073	-0.000902332	-0.483534	0.0302547
Total cholesterol	lab	wdf Baseline NE2 Count	0.0322366		2266	0.0114399	0.766222	0.245581	0.109616	0.381975	0.00797025	0.00554582	3.61e-35	0.150072	2.53104	-0.297356	1.16145	1.60055	0.874434	-2.65569	-2.77617	-12.5885	1.43977	0.299207	-0.0351052	0.1927	0.195457	0.09051	-0.0533724	-0.00346669	-0.500721	0.0120313
Total cholesterol	lab	wdf Baseline MO CV SFL	0.0327411		2271	0.0157445	0.913308	0.180694	0.0826673	0.27433	0.00812653	0.00813027	4.62e-35	0.369923	2.41661	0.10888	1.33903	1.73619	1.09341	-2.64911	-2.64895	-12.5671	0.896796	0.28669	0.0130029	0.222534	0.21223	0.113512	-0.0530158	-0.00331082	-0.498943	0.00710566
Total cholesterol	lab	wnr Ciproflaxin 22h BASO CV SFL	0.0349222		2255	0.115226	0.530696	0.468637	0.42775	0.97201	0.00881981	0.383687	1.44e-38	0.0130309	-1.57574	-0.627041	-0.724821	0.793192	0.0350913	-2.62125	-0.871294	-13.237	2.48491	-0.641521	-0.0759436	-0.125471	0.102244	0.00380612	-0.0519348	-0.00108833	-0.534935	0.033005
Total cholesterol	lab	pltf Water 23h WBC1 Med SSC	0.0379585		2328	0.339273	0.702609	0.428188	0.403439	0.992826	0.0097653	0.379557	5.77e-40	0.0713681	-0.955799	-0.381848	-0.792436	0.835648	0.00899242	2.58617	-0.878882	-13.4868	1.80395	-0.385595	-0.0449821	-0.133398	0.104444	0.000944053	0.0495451	-0.00107657	-0.529358	0.022958
Total cholesterol	lab	ret TMAO 3 5h RET2 Percentage	0.0384595		454	0.558595	0.696254	0.00586118	0.543532	0.934707	0.00993866	0.797996	2.98e-06	0.953544	0.585372	-0.390635	2.76881	0.607948	0.0819709	-2.58907	-0.256095	-4.73266	0.0582902	0.235137	-0.0918806	1.09135	0.141334	0.0162593	-0.101201	-0.000660657	-0.383736	0.00328821
Total cholesterol	lab	pltf Baseline IPF Med FSC	0.0389635		2265	0.00147831	0.798457	0.2884	0.167313	0.597103	0.0101478	0.0073789	1.93e-33	0.915964	3.18283	-0.255375	1.06189	1.38133	0.528646	-2.57292	-2.68167	-12.2485	-0.105531	0.37455	-0.0303828	0.176759	0.169422	0.0552971	-0.0542021	-0.00335078	-0.490236	-0.000870329
Total cholesterol	lab	wdf Water 15h EO1 Med FSC	0.039615		2299	0.182225	0.424629	0.365741	0.371721	0.91027	0.010367	0.550666	6.12e-38	0.0169389	-1.33434	-0.79856	-0.90466	0.893429	0.112711	2.56546	-0.59685	-13.1144	2.38978	-0.423903	-0.0955985	-0.152983	0.113071	0.0120194	0.0497633	-0.000738512	-0.514008	0.031699
Total cholesterol	lab	pltf Pam3CSK4 19h PLT F Percentage	0.0414113		2247	0.239969	0.558222	0.860499	0.482408	0.879041	0.0109648	0.670776	4.87e-30	0.0434213	-1.17538	-0.585573	-0.175759	0.702552	-0.152202	2.54594	-0.42514	-11.555	2.02078	-0.442668	-0.0705785	-0.0307717	0.0902383	-0.0164155	0.0532754	-0.000537163	-0.48911	0.0274972
Total cholesterol	lab	ret Valsartan 6h RET2 Count	0.042868		457	0.449393	0.252421	0.0140654	0.797726	0.673967	0.0114815	0.890613	1.21e-05	0.872052	0.757092	-1.14597	2.46526	0.256443	-0.420986	-2.53815	-0.137607	-4.4246	-0.161145	0.409471	-0.276047	0.994266	0.0607857	-0.0858058	-0.102938	-0.000363839	-0.368993	-0.00940999
Total cholesterol	lab	ret Ciproflaxin 22h RBC Med SSC	0.0437058		2256	0.310888	0.579569	0.501857	0.516916	0.851784	0.0117685	0.415061	1.31e-38	0.0531602	-1.01359	-0.554096	-0.671679	0.64821	-0.186864	2.52107	-0.815171	-13.2446	1.93464	-0.411859	-0.0670679	-0.116165	0.083555	-0.0203226	0.0516644	-0.00102083	-0.542173	0.0256178
Total cholesterol	lab	pltf Water 15h WBC1 Med SSC	0.0440929		2303	0.178814	0.746249	0.427113	0.268077	0.913439	0.0119255	0.411324	1.15e-39	0.014342	-1.34483	-0.323628	-0.794283	1.10777	0.108714	2.51635	-0.821716	-13.4344	2.45045	-0.427949	-0.0387051	-0.134441	0.140543	0.011602	0.0486516	-0.00101836	-0.529348	0.0325382
Total cholesterol	lab	pltf Baseline IPF SD FSC	0.044768		2265	0.00323863	0.842252	0.263388	0.158781	0.56514	0.0121439	0.00853663	4.48e-34	0.617889	2.94729	-0.199037	1.1187	1.40965	0.575308	-2.50996	-2.63238	-12.3741	0.498914	0.34613	-0.0237063	0.186198	0.172856	0.0600845	-0.0510395	-0.00329271	-0.493592	0.00395438
Total cholesterol	lab	wdf Ciproflaxin 22h MO2 SD SSC	0.0476024		2259	0.215762	0.564121	0.598094	0.367974	0.821423	0.013127	0.310025	8.85e-38	0.0377658	-1.23822	-0.576817	-0.527218	0.900456	0.225741	2.48228	-1.0154	-13.0886	2.07862	-0.501961	-0.0698446	-0.0913332	0.116212	0.0245565	0.0486972	-0.00126548	-0.519629	0.0275081
Total cholesterol	lab	wdf KCl 17h NE1 Med SSC	0.0517916		2316	0.231329	0.571859	0.287932	0.492138	0.964852	0.0147463	0.330587	1.55e-38	0.0239762	-1.19726	-0.565397	-1.06291	0.687022	0.0440709	2.44039	-0.973137	-13.224	2.259	-0.411496	-0.066697	-0.181611	0.0860737	0.00462381	0.0483029	-0.00119471	-0.523182	0.0301335
Total cholesterol	lab	ret LPS 18h RBC1 CV SFL	0.0567381		2300	0.175319	0.749496	0.806126	0.285737	0.920513	0.0166357	0.240844	2.52e-37	0.0172376	-1.35573	-0.319342	-0.245455	1.06777	0.0997991	-2.39642	-1.17318	-12.9983	2.38334	-0.486594	-0.0379952	-0.0421338	0.136161	0.0106199	-0.0461892	-0.00145604	-0.512981	0.031975
Total cholesterol	lab	wdf Water 15h NE1 Med SSC	0.0568402		2313	0.145792	0.740473	0.475481	0.311373	0.93247	0.0166766	0.419727	1.54e-39	0.00995595	-1.45505	-0.331267	-0.713706	1.01257	0.0847472	2.39551	-0.80704	-13.41	2.57949	-0.461309	-0.0396829	-0.121059	0.128292	0.00904004	0.0472715	-0.00099615	-0.529413	0.0341263
Total cholesterol	lab	wnr LPS 18h WBC CV FSC	0.0578605		2305	0.214272	0.6902	0.773981	0.350677	0.996197	0.0170931	0.38435	3.1e-38	0.0254169	-1.24225	-0.398633	-0.287205	0.933467	0.00476657	-2.38644	-0.870075	-13.1691	2.23647	-0.445834	-0.0474147	-0.0492954	0.118825	0.000507356	-0.046838	-0.0010749	-0.517622	0.0300158
Total cholesterol	lab	pltf Baseline WBC1 Med FSC	0.0648505		2268	0.00246196	0.715894	0.272409	0.150926	0.469519	0.0199204	0.00294964	1.48e-35	0.46704	3.03139	-0.363997	1.0978	1.43676	0.723383	2.3295	-2.97618	-12.6636	0.727426	0.35576	-0.0431997	0.182658	0.176101	0.0753533	0.0532402	-0.00369232	-0.503955	0.00575299
Total cholesterol	lab	wdf Water 15h NE2 NE4 ratio	0.0674611		2314	0.271381	0.728831	0.503829	0.278103	0.861464	0.0210148	0.373453	1.07e-37	0.0324592	-1.10015	-0.346724	-0.668582	1.08485	0.17453	2.3093	-0.890197	-13.0675	2.14	-0.350244	-0.0415217	-0.113601	0.137687	0.0186376	0.0448842	-0.00109953	-0.510654	0.0285067
Total cholesterol	lab	wdf LPS 18h NE4 CV SFL	0.0678017		2310	0.308044	0.573522	0.762451	0.395848	0.866038	0.0211405	0.245757	2.37e-38	0.0352601	-1.01956	-0.562953	-0.3023	0.849219	-0.168712	2.30705	-1.16101	-13.1903	2.1066	-0.368158	-0.0669341	-0.0518892	0.108159	-0.0180332	0.0452741	-0.00143956	-0.517296	0.0283253
Total cholesterol	lab	pltf LPS 18h WBC1 Med SSC	0.0710899		2293	0.180777	0.7051	0.861351	0.264605	0.862707	0.0224192	0.336384	1.37e-39	0.020338	-1.33878	-0.378492	-0.174674	1.11585	0.172949	2.28474	-0.961537	-13.4219	2.32168	-0.481494	-0.0452903	-0.0301181	0.143022	0.0185565	0.0443576	-0.0011932	-0.529457	0.0312135
Total cholesterol	lab	wdf Water 23h EO1 Med FSC	0.0718149		2314	0.266308	0.486094	0.355306	0.452038	0.961054	0.0227101	0.446327	2.94e-37	0.0502516	-1.11187	-0.696648	-0.924532	0.75215	-0.0488364	2.27981	-0.761683	-12.9844	1.95884	-0.449694	-0.0820583	-0.155325	0.0938591	-0.00511794	0.0438592	-0.000938124	-0.509744	0.0249944
Total cholesterol	lab	pltf Water 15h PLT F Med FSC	0.0785786		2304	0.195771	0.724333	0.393003	0.278904	0.957345	0.025591	0.326944	3.52e-38	0.015165	-1.29407	-0.352717	-0.854345	1.08304	0.0534916	-2.23382	-0.980498	-13.159	2.43024	-0.411776	-0.0421732	-0.14454	0.137398	0.00570691	-0.0431719	-0.00121962	-0.515195	0.0322639
Total cholesterol	lab	ret Alhydrogel 21h RBC CV SFL	0.0787874		2283	0.371941	0.979296	0.956867	0.295528	0.71435	0.0256969	0.328824	4.26e-35	0.100378	-0.893019	-0.025955	-0.054092	1.04631	0.366066	-2.23223	-0.976695	-12.5727	1.64369	-0.348438	-0.00309991	-0.00932374	0.132301	0.0390563	-0.0431797	-0.00121206	-0.495322	0.021558
Total cholesterol	lab	ret Water 23h RBC CV SFL	0.0802845		2333	0.292417	0.647808	0.407069	0.432063	0.938143	0.0262988	0.292017	1.89e-37	0.0526405	-1.05307	-0.45687	-0.829213	0.785803	-0.0776121	-2.22319	-1.05395	-13.0189	1.93885	-0.424783	-0.0537439	-0.139501	0.0981491	-0.00813887	-0.0427777	-0.00129646	-0.508631	0.0246855
Total cholesterol	lab	pltf Ciproflaxin 22h PLT F SD FSC	0.086294		2254	0.173634	0.573314	0.556948	0.419522	0.899258	0.0291181	0.346162	3.75e-35	0.0274744	-1.36105	-0.56326	-0.587469	0.8074	0.126613	-2.18329	-0.942259	-12.5863	2.20615	-0.552384	-0.0685845	-0.102001	0.1046	0.013839	-0.0418095	-0.00117852	-0.50582	0.0291672
Total cholesterol	lab	wnr Ciproflaxin 22h BASO Med SSC	0.087149		2253	0.217575	0.650828	0.592903	0.373416	0.883861	0.0294824	0.246322	1.87e-35	0.0358074	-1.23335	-0.452673	-0.534711	0.890271	0.146093	2.17837	-1.15963	-12.6449	2.10037	-0.500575	-0.0548799	-0.0926821	0.114959	0.0158688	0.0428041	-0.00144903	-0.506446	0.0278219
Total cholesterol	lab	ret LPS 18h RBC Med SSC	0.0900533		2298	0.243788	0.694554	0.709272	0.346818	0.877248	0.0310373	0.530803	2.46e-39	0.0289622	-1.16587	-0.392732	-0.372881	0.940973	-0.154476	2.15793	-0.626876	-13.3742	2.18538	-0.419563	-0.0466809	-0.0638871	0.119956	-0.0164848	0.0445198	-0.000781673	-0.545211	0.0293853
Total cholesterol	lab	wdf Ciproflaxin 22h MO2 CV SSC	0.090784		2259	0.211874	0.562416	0.589013	0.383574	0.854136	0.0314029	0.309436	1.33e-37	0.035913	-1.24878	-0.579342	-0.540345	0.871499	0.183865	2.15328	-1.01664	-13.0555	2.09917	-0.506415	-0.0701756	-0.0936504	0.112485	0.0199971	0.0416387	-0.00126745	-0.518341	0.0277879
Total cholesterol	lab	wdf Alhydrogel 21h NE1 Med SSC	0.0917892		2281	0.375629	0.999347	0.980118	0.276576	0.731361	0.0318833	0.446712	1.45e-37	0.104545	-0.886153	0.000818719	-0.0249237	1.08831	0.343358	2.1472	-0.76104	-13.0459	1.62386	-0.346081	9.79e-05	-0.00430016	0.137671	0.0366309	0.0427047	-0.000940549	-0.517836	0.0213177
Total cholesterol	lab	ret LPS 18h RBC2 Med SSC	0.0923108		2299	0.223104	0.733318	0.720279	0.340937	0.87195	0.0320911	0.550434	2.5e-39	0.0256374	-1.21865	-0.340757	-0.35813	0.952515	-0.1612	2.14458	-0.597198	-13.373	2.23312	-0.439071	-0.0405253	-0.0614264	0.121553	-0.0172265	0.0445199	-0.000747664	-0.544176	0.0300709
Total cholesterol	lab	pltf Ciproflaxin 22h IPF CV SFL	0.0941853		2256	0.189785	0.560505	0.49114	0.446428	0.986855	0.0330241	0.426975	6.12e-38	0.0296657	-1.31161	-0.582179	-0.68861	0.761517	0.0164776	-2.13311	-0.794523	-13.119	2.17591	-0.531508	-0.0705312	-0.119231	0.0981956	0.00178813	-0.0417313	-0.000998088	-0.52207	0.0287511
Total cholesterol	lab	wdf LPS 18h NE4 SD SFL	0.0991411		2303	0.275331	0.598326	0.83654	0.401763	0.912886	0.0354877	0.248464	1.12e-37	0.0303479	-1.09113	-0.526882	-0.206344	0.838633	-0.109412	2.10399	-1.15438	-13.0647	2.16686	-0.39383	-0.062749	-0.0357321	0.107061	-0.0116961	0.0357083	-0.00143385	-0.514649	0.0291512
Chloride	lab	pltf Pam3CSK4 19h RBC Percentage	1.17e-07		2632	0.398045	0.665957	0.40079	0.874911	0.921482	3.93e-09	0.287005	1.93e-05	0.146064	-0.845255	0.431753	-0.840348	-0.157439	0.0985765	5.90713	-1.06493	-4.28118	1.45401	-0.291155	0.0502053	-0.143489	-0.0191399	0.0102193	0.111819	-0.00119856	-0.165642	0.0181056
Chloride	lab	pltf LPS 18h RBC Percentage	3.37e-07		2688	0.234157	0.738858	0.509224	0.928838	0.949396	1.24e-08	0.401503	1.18e-05	0.0682999	-1.18999	0.333401	-0.660135	-0.089315	0.0634717	5.71168	-0.839074	-4.39041	1.82376	-0.390299	0.0380779	-0.110074	-0.0107402	0.00647153	0.10557	-0.000929401	-0.16683	0.0224068
Chloride	lab	pltf LPS 18h PLT F SD SSC	6.87e-07		2688	0.236743	0.861455	0.391193	0.725557	0.960197	2.75e-08	0.714241	0.00448285	0.0950438	-1.18343	-0.174539	-0.857596	-0.351078	-0.0499107	5.5734	-0.366206	-2.84443	1.66996	-0.388215	-0.019973	-0.143018	-0.042216	-0.00508884	0.0972548	-0.000404789	-0.10235	0.0205133
Chloride	lab	pltf Pam3CSK4 19h PLT F Percentage	7.97e-07		2633	0.366607	0.675494	0.395866	0.875765	0.932375	3.28e-08	0.246464	2.87e-05	0.125514	-0.903003	0.418667	-0.849166	-0.156355	0.0848652	-5.54243	-1.15924	-4.19066	1.53252	-0.311303	0.0486879	-0.145091	-0.0190225	0.0088036	-0.105621	-0.00130762	-0.162534	0.0191101
Chloride	lab	ret Pam3CSK4 19h RBC Percentage	8.6e-07		2634	0.381005	0.659145	0.392536	0.859358	0.942671	3.55e-08	0.253539	3.18e-05	0.132432	-0.876193	0.441144	-0.855169	-0.177209	0.0719201	5.52865	-1.14205	-4.16738	1.50505	-0.301944	0.051299	-0.146092	-0.0215537	0.00745935	0.105058	-0.00128748	-0.161365	0.0187576
Chloride	lab	ret Pam3CSK4 19h PLT Percentage	9.79e-07		2634	0.380616	0.655306	0.393966	0.8615	0.938488	4.12e-08	0.254637	3.3e-05	0.133492	-0.876909	0.446454	-0.852587	-0.174482	0.0771773	-5.50181	-1.13941	-4.15918	1.50094	-0.302209	0.051921	-0.14566	-0.0212236	0.00800515	-0.104313	-0.00128458	-0.161067	0.018707
Chloride	lab	pltf Ciproflaxin 22h PLT F SD SSC	1.58e-06		2642	0.104459	0.930029	0.749648	0.964295	0.959535	7.22e-08	0.295656	0.00337638	0.0320882	-1.62417	-0.0878164	-0.319137	-0.0447693	0.0507422	5.40094	-1.046	-2.93389	2.14445	-0.604724	-0.0102941	-0.0539054	-0.00545942	0.00531033	0.0957753	-0.00116724	-0.107147	0.0260458
Chloride	lab	ret LPS 18h RBC Percentage	1.99e-06		2689	0.221416	0.765855	0.503388	0.910061	0.980326	9.54e-08	0.366098	2.04e-05	0.0604357	-1.22306	0.297831	-0.669259	-0.112972	0.0246624	5.34994	-0.90396	-4.26821	1.87839	-0.401309	0.0340309	-0.111657	-0.0135917	0.00251589	0.0994791	-0.00100278	-0.162227	0.0230977
Chloride	lab	ret LPS 18h PLT Percentage	2.21e-06		2689	0.218499	0.76842	0.50161	0.908824	0.982038	1.07e-07	0.367736	2.1e-05	0.0596625	-1.23082	0.294473	-0.67205	-0.114532	0.0225159	-5.32956	-0.900874	-4.26121	1.88408	-0.403875	0.0336481	-0.112126	-0.0137799	0.00229701	-0.0988799	-0.000999376	-0.161963	0.0231698
Chloride	lab	pltf Baseline WBC1 Med SSC	3.34e-06		2633	0.274254	0.48479	0.737846	0.96183	0.611638	1.7e-07	0.0453754	0.00248138	0.291156	1.09355	0.698718	-0.334743	-0.047862	0.507797	5.24351	-2.00211	-3.02853	1.0558	0.117864	0.077865	-0.0522929	-0.00546603	0.0494512	0.0915152	-0.00219403	-0.108716	0.0075076
Chloride	lab	pltf LPS 18h PLT F Percentage	4.76e-06		2687	0.213882	0.78147	0.504963	0.921793	0.9689	2.53e-07	0.389406	2.56e-05	0.0597116	-1.24326	0.277432	-0.666791	-0.0981852	0.0389913	-5.16911	-0.860835	-4.21674	1.88372	-0.40805	0.0316988	-0.111246	-0.0118138	0.00397765	-0.0966006	-0.00095599	-0.160728	0.0231781
Chloride	lab	wdf Alhydrogel 21h EO1 Med SSC	6.62e-06		2650	0.160057	0.724405	0.494664	0.953055	0.554134	3.61e-07	0.337271	0.00351884	0.072581	-1.40527	0.352616	-0.683004	0.0588759	0.591652	5.10131	-0.959746	-2.92099	1.79617	-0.505475	0.0405671	-0.114486	0.0070189	0.0605041	0.0909493	-0.00106384	-0.105528	0.0217952
Chloride	lab	ret LPS 18h RBC2 Med SSC	7.06e-06		2688	0.421884	0.683446	0.442154	0.643082	0.665894	3.86e-07	0.706959	9.69e-05	0.207699	-0.803281	0.40781	-0.768674	-0.463446	-0.431837	5.08825	0.375983	-3.90403	1.26022	-0.264604	0.046654	-0.128305	-0.0558382	-0.0442494	0.0963891	0.00042202	-0.145281	0.0155468
Chloride	lab	pltf Baseline WBC Med SFL	8.85e-06		2634	0.162923	0.888705	0.399114	0.708364	0.787411	4.96e-07	0.0168586	0.00701722	0.121101	1.3957	0.139957	-0.843343	-0.374094	0.269702	5.0404	-2.39131	-2.69815	1.55067	0.150668	0.0155962	-0.131703	-0.0428009	0.0262405	0.0891254	-0.0026363	-0.0968249	0.011007
Chloride	lab	wdf Ciproflaxin 22h MO2 SD SFL	1.53e-05		2647	0.157314	0.839471	0.726511	0.968542	0.995651	9.29e-07	0.540289	0.00478304	0.0664135	-1.41457	0.20259	-0.349807	-0.0394402	-0.00545138	4.91786	-0.612457	-2.82369	1.83638	-0.528335	0.0237627	-0.0591758	-0.00481541	-0.000571238	0.0872134	-0.000687694	-0.103148	0.0223912
Chloride	lab	wdf KCl 17h MO2 SD SFL	4e-05		2710	0.233517	0.545293	0.424484	0.878987	0.939724	2.78e-06	0.425341	0.0134212	0.0886483	-1.19161	0.604905	-0.798788	-0.152268	0.0756233	4.69619	-0.797311	-2.47402	1.70319	-0.375898	0.0687596	-0.133138	-0.0180969	0.0076515	0.0824623	-0.000881353	-0.0888747	0.0209157
Chloride	lab	ret LPS 18h RBC Med SSC	7.37e-05		2687	0.390025	0.703918	0.432881	0.655012	0.711619	5.6e-06	0.847028	0.000162565	0.182271	-0.859712	0.380077	-0.784389	-0.446861	-0.369722	4.54998	0.19293	-3.77641	1.33414	-0.283474	0.0435536	-0.131088	-0.0539093	-0.0379198	0.0851614	0.000216169	-0.141124	0.0164714
Chloride	lab	wdf Ciproflaxin 22h MO2 CV SFL	7.98e-05		2649	0.204067	0.926799	0.75027	0.965781	0.968644	6.14e-06	0.364015	0.00589487	0.0854125	-1.27036	0.0918816	-0.318316	-0.0429046	0.039313	4.53084	-0.907898	-2.75581	1.72075	-0.475799	0.0107909	-0.0539433	-0.0052486	0.00412693	0.0812519	-0.0010183	-0.100729	0.021041
Chloride	lab	wdf Colchicine 20h EO1 Med SSC	0.000154115		2617	0.178872	0.697949	0.382015	0.812194	0.798161	1.29e-05	0.701277	0.0175801	0.0898762	-1.3446	0.388134	-0.874338	-0.23762	0.255754	4.3696	-0.383639	-2.37586	1.69668	-0.486571	0.0445782	-0.146343	-0.0284952	0.0260279	0.0774888	-0.000429477	-0.0866056	0.0215386
Chloride	lab	ret LPS 18h RBC1 SD FSC	0.00018991		2687	0.260047	0.573125	0.591604	0.889018	0.933382	1.64e-05	0.785334	0.0104402	0.165081	-1.12652	0.563525	-0.536578	-0.139561	0.0835985	-4.31669	0.272402	-2.56271	1.38856	-0.370212	0.0646964	-0.0897193	-0.0168255	0.00854136	-0.0781464	0.000305814	-0.0924261	0.0171224
Chloride	lab	ret LPS 18h PLT Med SFL	0.000195523		2689	0.19109	0.981263	0.397012	0.745776	0.90979	1.7e-05	0.570958	0.0118883	0.0664589	-1.30769	-0.0234873	-0.847106	-0.324247	-0.113314	4.30872	-0.566711	-2.51716	1.83606	-0.429961	-0.00269191	-0.141628	-0.0390851	-0.011586	0.0759578	-0.000627795	-0.0908141	0.0226176
Chloride	lab	ret Water 15h PLT Med SFL	0.00034632		2697	0.313021	0.988813	0.560103	0.813715	0.86701	3.25e-05	0.445935	0.0408867	0.11152	-1.00909	0.0140222	-0.582761	-0.23566	-0.167473	4.1625	-0.762322	-2.04566	1.59192	-0.296179	0.00161932	-0.0965626	-0.0283452	-0.0172022	0.0732657	-0.000852191	-0.0740355	0.0195204
Chloride	lab	ret Ciproflaxin 22h RBC Med SSC	0.000348679		2646	0.189584	0.706931	0.888667	0.908217	0.872914	3.27e-05	0.469231	0.000580762	0.0684564	-1.31215	0.376022	-0.140004	-0.115299	-0.159973	4.16084	-0.723836	-3.44463	1.82274	-0.490356	0.0441297	-0.0236893	-0.0140987	-0.0168148	0.0777756	-0.000813693	-0.129214	0.0222148
Chloride	lab	ret KCl 17h PLT Med SFL	0.000350243		2700	0.12577	0.84601	0.346877	0.841771	0.956127	3.29e-05	0.288776	0.0272327	0.0303433	-1.53147	0.19423	-0.940828	-0.199648	-0.055019	4.15919	-1.06102	-2.20937	2.16672	-0.483528	0.0221289	-0.156846	-0.0237376	-0.00556806	0.0732054	-0.00117435	-0.0795045	0.0266657
Chloride	lab	wdf Water 15h EO1 Med SSC	0.000365104		2690	0.442848	0.977569	0.579395	0.854982	0.855733	3.48e-05	0.357186	0.0167439	0.199979	-0.767507	0.0281192	-0.554336	-0.182784	0.181826	4.14684	-0.9209	-2.39379	1.28193	-0.224974	0.00325721	-0.0919008	-0.0219836	0.0187094	0.0742958	-0.00103035	-0.0867482	0.0156922
Chloride	lab	ret Ciproflaxin 22h RET1 Med SSC	0.000548501		2645	0.21962	0.821371	0.860119	0.965951	0.922403	5.56e-05	0.359486	0.0012622	0.0820748	-1.22783	0.225805	-0.17624	-0.0426915	-0.0974164	4.03756	-0.916504	-3.22793	1.73944	-0.46	0.0264811	-0.0298187	-0.00521755	-0.0102308	0.07302	-0.0010277	-0.119788	0.0212536
Chloride	lab	wdf Water 23h MO2 SD SFL	0.000623441		2726	0.366379	0.787734	0.519685	0.767346	0.997461	6.5e-05	0.368115	0.0180666	0.182304	-0.903427	0.269281	-0.643915	-0.295877	-0.00318203	4.00013	-0.90016	-2.36569	1.33404	-0.33437	0.0304933	-0.105472	-0.0349523	-0.00032055	0.0687894	-0.000984412	-0.0844972	0.0156096
Chloride	lab	pltf DMSO 4 5h RBC CV SSC	0.000722585		552	0.967394	0.864264	0.783224	0.487975	0.669809	7.73e-05	0.355787	0.00736096	0.985514	-0.0408953	-0.17103	-0.275256	0.694007	0.426642	3.98302	0.92421	-2.69019	-0.0181649	-0.0150261	-0.0345854	-0.0946977	0.142428	0.0724712	0.128891	0.00202803	-0.188337	-0.000836515
Chloride	lab	wdf KCl 17h EO1 Med SSC	0.000789542		2690	0.128852	0.697128	0.441821	0.94698	0.777604	8.57e-05	0.41557	0.00988301	0.0431951	-1.51911	0.389242	-0.769236	-0.0665061	0.282471	3.93401	-0.814256	-2.58174	2.02278	-0.481284	0.0444824	-0.128392	-0.00791962	0.0286624	0.0708255	-0.00090429	-0.0932578	0.0249397
Chloride	lab	ret Alhydrogel 21h RET1 Med SSC	0.00080131		2663	0.268096	0.556498	0.485965	0.951814	0.928631	8.71e-05	0.570303	0.000929462	0.122052	-1.10769	0.588126	-0.696839	-0.0604346	0.0895765	3.93007	-0.567676	-3.31479	1.54671	-0.398361	0.0675156	-0.116799	-0.00720694	0.00915979	0.0702208	-0.000629378	-0.121568	0.0187519
Chloride	lab	wdf Ciproflaxin 22h MO CV SFL	0.000876299		2649	0.165128	0.791127	0.76958	0.980273	0.911358	9.67e-05	0.390699	0.00510712	0.0691168	-1.38842	0.264874	-0.292954	0.0247291	0.111337	3.90477	-0.858491	-2.80254	1.8184	-0.520002	0.0311153	-0.0496763	0.00302651	0.0116936	0.0700087	-0.000964496	-0.102667	0.0222414
Chloride	lab	ret H2O2 16h PLT Med SFL	0.00129873		2655	0.331065	0.967739	0.343008	0.759575	0.781554	0.000154479	0.459727	0.00703782	0.110149	-0.972149	-0.0404485	-0.948409	-0.30607	-0.277323	3.78924	-0.739405	-2.69715	1.59806	-0.299364	-0.004695	-0.157982	-0.036913	-0.0286485	0.0669817	-0.000821501	-0.0979286	0.0198117
Chloride	lab	wdf Ciproflaxin 22h EO1 Med SSC	0.00133795		2627	0.0950046	0.956584	0.870086	0.994554	0.805384	0.000160113	0.160723	0.00960581	0.0294202	-1.67017	0.0544456	-0.163565	-0.00682578	0.24641	3.78034	-1.40304	-2.59161	2.179	-0.628031	0.00642046	-0.0277517	-0.000837063	0.0259359	0.0684608	-0.00158134	-0.0951759	0.026738
Chloride	lab	pltf Ciproflaxin 22h IPF SD SFL	0.00136145		2643	0.0952391	0.760451	0.819682	0.952789	0.928953	0.00016345	0.484939	0.00762779	0.0365605	-1.66899	0.30492	-0.227977	0.0592107	0.0891703	-3.77514	-0.698479	-2.67017	2.0917	-0.623334	0.0358093	-0.0386225	0.00724287	0.00936188	-0.0656751	-0.000788173	-0.0976287	0.0254847
Chloride	lab	wdf Ciproflaxin 22h MO SD SFL	0.00139454		2648	0.142334	0.701204	0.756169	0.970785	0.936873	0.000168766	0.421567	0.00564242	0.0580763	-1.46759	0.383738	-0.310548	0.0366269	0.0792076	3.7671	-0.803831	-2.77014	1.89595	-0.54937	0.0451328	-0.0526915	0.00448431	0.00832259	0.0681593	-0.000905224	-0.101508	0.0231723
Chloride	lab	pltf KCl 17h PLT F Med SSC	0.00160287		2697	0.14681	0.892304	0.377022	0.898417	0.893571	0.000198458	0.637738	0.0154824	0.0550009	-1.45131	0.135402	-0.883544	-0.127674	0.133799	3.72612	-0.470917	-2.42244	1.9197	-0.45909	0.0154695	-0.147442	-0.0151939	0.013547	0.0667946	-0.000526033	-0.0872614	0.0236328
Chloride	lab	ret Pam3CSK4 19h RBC SD FSC	0.00166546		2632	0.464958	0.546841	0.43659	0.768778	0.942595	0.000207009	0.984938	0.0191258	0.31897	-0.730814	0.602578	-0.778083	-0.294004	0.0720157	-3.71553	-0.0188803	-2.34452	0.996765	-0.252636	0.070483	-0.133337	-0.0358365	0.00749055	-0.0630209	-2.15e-05	-0.0860069	0.0124688
Chloride	lab	pltf Pam3CSK4 19h PLT F SD FSC	0.00228939		2632	0.418297	0.717641	0.373418	0.762556	0.995021	0.000301766	0.391661	0.00436703	0.190936	-0.809507	0.361652	-0.890241	-0.302158	0.00624134	3.61863	-0.85675	-2.85284	1.30815	-0.280171	0.0423709	-0.152885	-0.0370092	0.000653649	0.0652506	-0.000967351	-0.105273	0.0163436
Chloride	lab	pltf Pam3CSK4 19h PLT F Med SSC	0.00290264		2633	0.41109	0.984523	0.310316	0.681247	0.968664	0.000400112	0.825016	0.0142101	0.236722	-0.822108	0.0194002	-1.01475	-0.410807	0.0392882	3.54458	-0.22112	-2.45355	1.18349	-0.284334	0.00227001	-0.174037	-0.0501261	0.00408922	0.0652099	-0.000251384	-0.0900246	0.0147874
Chloride	lab	ret KCl 17h RBC1 SD FSC	0.00300162		2699	0.175873	0.392137	0.563664	0.880104	0.79592	0.000415891	0.650505	0.0318098	0.0855603	-1.35393	0.855887	-0.577479	0.150851	0.258656	-3.53421	-0.453112	-2.14791	1.71993	-0.427568	0.0978353	-0.0963341	0.0179621	0.0261874	-0.0625789	-0.000507689	-0.0774185	0.0211869
Chloride	lab	pltf Ciproflaxin 22h PLT F Med FSC	0.00393514		2643	0.0991552	0.932827	0.702802	0.991453	0.924113	0.000581637	0.369761	0.0120202	0.0351076	-1.64955	0.0842968	-0.381583	-0.0107132	0.0952629	3.44423	-0.897074	-2.51329	2.1082	-0.615899	0.00990593	-0.0651256	-0.00131079	0.0100023	0.0616784	-0.00100723	-0.0918605	0.0256758
Chloride	lab	wdf Alhydrogel 21h NE1 Med SSC	0.00414889		2664	0.146907	0.713524	0.349753	0.928457	0.82105	0.000620425	0.525668	0.0312145	0.0661871	-1.45097	0.367167	-0.935233	-0.0897945	0.226217	-3.42663	-0.634717	-2.15547	1.83791	-0.520995	0.0422833	-0.157293	-0.0107233	0.023124	-0.0617458	-0.000703094	-0.0786922	0.0222558
Chloride	lab	ret Pam3CSK4 19h PLT SD SSC	0.00457344		2635	0.482113	0.854761	0.304367	0.675358	0.95428	0.000695369	0.585423	0.0117303	0.214048	-0.703008	0.183065	-1.02732	-0.418853	-0.0573381	3.39544	-0.545548	-2.52192	1.24281	-0.24311	0.0213644	-0.176195	-0.0511036	-0.00596827	0.0222618	-0.000615176	-0.0924991	0.0155224
Chloride	lab	ret Pam3CSK4 19h RET1 Med SSC	0.00472659		2632	0.601958	0.763077	0.366043	0.668503	0.866261	0.00072412	0.569138	0.00227494	0.316096	-0.521651	0.301474	-0.904067	-0.428252	-0.168426	3.38429	-0.569393	-3.05478	1.0027	-0.1811	0.0351843	-0.15496	-0.0522561	-0.0175539	0.0614349	-0.000643231	-0.114239	0.0125699
Chloride	lab	pltf Cholic Acid 6 5h RBC Med SFL	0.00492416		533	0.556624	0.786602	0.77256	0.425552	0.642106	0.000765301	0.248683	0.198974	0.723248	-0.588241	0.270864	-0.289178	0.797448	0.465026	-3.38494	1.15484	-1.28611	0.354311	-0.286308	0.0565494	-0.101291	0.169698	0.082912	-0.122302	0.00264673	-0.0964017	0.0175817
Chloride	lab	ret KCl 17h RBC SD FSC	0.00518547		2698	0.18761	0.455392	0.519417	0.954097	0.893338	0.000816406	0.673907	0.0307441	0.0869111	-1.31802	0.746564	-0.644329	0.0575678	0.134094	-3.35097	-0.420838	-2.16151	1.71255	-0.416419	0.0851552	-0.107426	0.00685127	0.0135696	-0.0582238	-0.000471961	-0.0779707	0.0211095
Chloride	lab	wdf LPS 18h NE4 CV SFL	0.00631513		2698	0.11363	0.795708	0.419427	0.843399	0.818691	0.00104842	0.776839	0.00533714	0.0464293	-1.5826	0.258931	-0.80754	-0.197567	0.229252	-3.28078	-0.283469	-2.78822	1.99239	-0.525904	0.02984	-0.135604	-0.0239672	0.0237341	-0.0587779	-0.000315366	-0.100684	0.0246888
Chloride	lab	wdf Baseline NE1 Med SFL	0.00708614		2636	0.159024	0.627466	0.667477	0.9291	0.644374	0.00121056	0.0305982	0.00380102	0.682392	1.40876	0.485353	-0.429662	-0.0889853	0.461645	3.23992	-2.16343	-2.8968	0.409247	0.152119	0.054021	-0.0672925	-0.0101678	0.044973	0.0601061	-0.00238366	-0.10423	0.00306073
Chloride	lab	pltf Ciproflaxin 22h PLT F SD FSC	0.00915746		2643	0.109573	0.735796	0.887919	0.915418	0.868378	0.00165617	0.166439	0.00329273	0.0327415	-1.60065	0.337462	-0.140951	0.106217	0.165735	3.14909	-1.38412	-2.94169	2.13637	-0.598609	0.0398364	-0.0239469	0.0130701	0.0175246	0.0554486	-0.00155249	-0.108436	0.0260374
Chloride	lab	pltf Baseline IPF Med FSC	0.00947431		2633	0.336346	0.823297	0.546801	0.906871	0.601527	0.00173173	0.0220804	0.00178786	0.0247598	0.961586	0.223328	-0.602638	-0.116997	0.522269	3.13599	-2.29034	-3.12658	2.24642	0.104209	0.0250055	-0.0943733	-0.0134119	0.0511576	0.0591605	-0.00253614	-0.11306	0.0166292
Chloride	lab	pltf KCl 17h PLT F Med FSC	0.00991649		2699	0.151211	0.758187	0.394401	0.923289	0.928515	0.00182593	0.434325	0.0144603	0.04843	-1.43568	0.307894	-0.851801	-0.0963011	0.0897217	3.12028	-0.781929	-2.44721	1.97447	-0.454045	0.035116	-0.142217	-0.0114659	0.00909048	0.0549911	-0.000868135	-0.0882172	0.0243079
Chloride	lab	pltf LiCL 4h RBC Med SFL	0.0113054		546	0.545398	0.779611	0.78457	0.527185	0.648117	0.00214158	0.210137	0.124611	0.73264	-0.605056	0.279966	-0.273506	0.632721	0.456637	-3.08483	1.25469	-1.53811	0.341794	-0.214576	0.0574812	-0.0953318	0.133742	0.0796262	-0.109973	0.00282141	-0.113817	0.0162243
Chloride	lab	pltf Ciproflaxin 22h IPF CV SFL	0.0116842		2645	0.0998385	0.755903	0.853627	0.945554	0.895877	0.00222798	0.400181	0.00678576	0.0372615	-1.64622	0.310898	-0.184511	0.0682979	0.130885	-3.06103	-0.841434	-2.70932	2.08394	-0.614999	0.0365384	-0.0312724	0.00835921	0.0137486	-0.0550634	-0.000947944	-0.0991478	0.0253959
Chloride	lab	wdf Baseline NE4 Med SFL	0.0119822		2637	0.162419	0.626116	0.656216	0.920681	0.654043	0.00231827	0.0308709	0.00381011	0.632256	1.39737	0.487258	-0.445194	-0.0995855	0.448203	3.04909	-2.1599	-2.89605	0.47861	0.150899	0.0542431	-0.0697259	-0.0113794	0.0436659	0.0563893	-0.00238049	-0.104189	0.00357178
Chloride	lab	wdf Water 23h EO1 Med FSC	0.0124027		2711	0.235718	0.83674	0.568743	0.901136	0.925655	0.00243071	0.285462	0.0343482	0.10484	-1.18602	0.206084	-0.569973	-0.124239	0.0933211	3.0347	-1.06834	-2.11703	1.62238	-0.443358	0.0236106	-0.0942222	-0.0148138	0.00949108	0.0541132	-0.00118759	-0.0769314	0.0191791
Chloride	lab	ret KCl 17h PLT CV SFL	0.0130476		2699	0.182199	0.576106	0.546513	0.997218	0.898421	0.00259109	0.195203	0.00474114	0.0484445	-1.33436	0.55915	-0.60307	0.00348717	0.127668	3.01532	-1.29566	-2.82647	1.97435	-0.422322	0.0637037	-0.100719	0.000415082	0.0129333	0.0537224	-0.00144267	-0.103206	0.0243304
Chloride	lab	ret Pam3CSK4 19h PLT CV SFL	0.0156215		2633	0.4587	0.686302	0.391819	0.787749	0.970584	0.00324215	0.306223	0.00366273	0.206163	-0.741099	0.403923	-0.856465	-0.269262	0.0368788	2.94651	-1.02338	-2.90845	1.2645	-0.25664	0.047189	-0.146953	-0.0329037	0.00384134	0.0536731	-0.00116311	-0.108066	0.0158239
Chloride	lab	wdf LPS 18h NE1 CV SFL	0.0177987		2699	0.128042	0.65807	0.51068	0.955576	0.726599	0.00379864	0.754987	0.00570766	0.0594487	-1.52234	0.442628	-0.657867	-0.0557118	0.34969	-2.89694	-0.312102	-2.76634	1.88566	-0.505021	0.0508927	-0.110323	-0.00674295	0.0360986	-0.0524597	-0.000347306	-0.0999489	0.02333
Chloride	lab	wdf LPS 18h NE1 Med SFL	0.0199741		2698	0.247749	0.693526	0.593652	0.902487	0.918222	0.00438031	0.531048	0.0167746	0.111527	-1.15609	0.394117	-0.533615	-0.122531	0.102683	2.85181	-0.626487	-2.39311	1.59189	-0.380797	0.0452843	-0.0896802	-0.0148167	0.0105342	0.0510275	-0.000695796	-0.0866718	0.0196355
Chloride	lab	pltf H2O2 16h WBC1 Med SSC	0.0211838		2653	0.375777	0.649825	0.512258	0.980986	0.94098	0.00473337	0.425532	0.00136027	0.157484	-0.885854	0.454058	-0.655415	-0.023835	0.0740456	2.82704	-0.796984	-3.20636	1.41399	-0.273087	0.0526071	-0.109175	-0.00286764	0.0076219	0.0504409	-0.000887049	-0.117091	0.0175472
Chloride	lab	ret DMSO 4 5h RBC1 SD FSC	0.0226684		537	0.820031	0.921982	0.893567	0.476368	0.611779	0.00513498	0.500851	0.0108821	0.774623	-0.227619	0.0979837	-0.133856	0.712665	0.507838	2.81019	0.673614	-2.55552	0.28648	-0.0862191	0.0205709	-0.0467135	0.150114	0.0886769	0.0483983	0.00151182	-0.181936	0.0135212
Chloride	lab	wdf H2O2 16h EO1 Med FSC	0.0275356		2657	0.417813	0.916083	0.379002	0.763252	0.93996	0.0065055	0.314119	0.00719281	0.158977	-0.810348	0.105379	-0.879884	-0.301244	-0.0753278	2.72331	-1.00681	-2.68987	1.40892	-0.249502	0.0121839	-0.147306	-0.03623	-0.00773639	0.0482787	-0.00112022	-0.0976073	0.0174454
Chloride	lab	ret Colchicine 20h PLT SD FSC	0.0291668		2620	0.136423	0.676147	0.353412	0.821412	0.955904	0.00704545	0.744734	0.0161915	0.0558297	-1.4897	0.417773	-0.928156	-0.225752	-0.0553	2.69682	-0.325625	-2.40613	1.91322	-0.540065	0.0478953	-0.155586	-0.0271023	-0.0056302	0.0411572	-0.000365132	-0.087897	0.0243376
Chloride	lab	wdf Water 15h NE1 Med SFL	0.0308043		2706	0.388324	0.647995	0.753295	0.971704	0.912965	0.00755378	0.354557	0.0385367	0.173507	-0.8628	0.4566	-0.31433	-0.0354743	0.10931	2.67341	-0.925947	-2.07011	1.36138	-0.252565	0.0528676	-0.0522883	-0.00427927	0.0112629	0.0478986	-0.00103484	-0.0750084	0.0166349
Chloride	lab	wdf Water 15h MO Med SSC	0.0308657		2706	0.361189	0.718606	0.681001	0.872002	0.997964	0.00757561	0.578335	0.0102556	0.157591	-0.913257	0.36036	-0.411142	-0.161132	-0.00255145	-2.67244	-0.555886	-2.5689	1.41361	-0.267486	0.041645	-0.068272	-0.0194042	-0.000262477	-0.0482789	-0.000624749	-0.0935306	0.0172732
Chloride	lab	wdf Pam3CSK4 19h MO2 Med SSC	0.0324268		2644	0.476109	0.82157	0.339258	0.53706	0.703759	0.00802665	0.550722	0.00728881	0.209329	-0.712676	0.225548	-0.955807	-0.617346	-0.380292	-2.65297	-0.596756	-2.68544	1.25572	-0.246653	0.0263787	-0.164221	-0.0757729	-0.0400869	-0.0487738	-0.000673464	-0.0989597	0.0156896
Chloride	lab	wdf Water 15h NE4 Med SFL	0.0326361		2706	0.409725	0.619925	0.778507	0.997405	0.887299	0.00808789	0.342277	0.0371559	0.189625	-0.824506	0.496014	-0.281294	-0.00325244	0.141736	2.65035	-0.949843	-2.08508	1.31202	-0.241351	0.0575034	-0.0468386	-0.00039268	0.0146165	0.0473119	-0.00106188	-0.0755277	0.0160382
Chloride	lab	wdf H2O2 16h NE1 Med SSC	0.0329585		2665	0.36841	0.912909	0.315273	0.806042	0.913008	0.00819	0.440696	0.0193569	0.148137	-0.899609	0.10938	-1.00441	-0.24556	-0.109256	-2.64613	-0.771134	-2.34001	1.44657	-0.277003	0.0126632	-0.168752	-0.0295288	-0.0112357	-0.0480134	-0.000857811	-0.0860927	0.0179125
Chloride	lab	pltf Water 15h PLT F Med FSC	0.0384595		2697	0.393093	0.915194	0.59134	0.819517	0.932502	0.00993734	0.542951	0.0238644	0.170318	-0.854158	0.106499	-0.53696	-0.228189	-0.0847056	2.57984	-0.608434	-2.26059	1.37155	-0.251535	0.012334	-0.0892467	-0.0275356	-0.00872628	0.0454033	-0.000684056	-0.0819929	0.0168644
Chloride	lab	wdf LPS 18h NE4 Med SFL	0.0384826		2698	0.250724	0.69551	0.583137	0.89195	0.924809	0.00995206	0.521908	0.0152901	0.111673	-1.14884	0.391431	-0.548875	-0.13585	0.0943871	2.57932	-0.640492	-2.42699	1.59124	-0.378528	0.0449971	-0.0922763	-0.0164311	0.00968588	0.0459954	-0.000711757	-0.0878916	0.0196338
Chloride	lab	wdf Water 15h EO1 Med FSC	0.0385161		2690	0.453384	0.898321	0.600955	0.824592	0.993116	0.0099661	0.405926	0.033712	0.201712	-0.749894	0.127795	-0.52309	-0.221664	-0.00862868	2.57884	-0.831216	-2.12459	1.277	-0.22031	0.0148216	-0.0868847	-0.0267117	-0.000888301	0.0459903	-0.000931506	-0.0771829	0.0156689
Chloride	lab	wdf Pam3CSK4 19h NE1 Med FSC	0.0389635		2645	0.324208	0.60905	0.449168	0.969787	0.587095	0.0101411	0.453477	0.0187894	0.194745	-0.986031	0.511491	-0.756915	-0.0378792	0.543118	2.57284	-0.749743	-2.35114	1.297	-0.34208	0.059868	-0.130219	-0.00466446	0.0579104	0.0484112	-0.000844918	-0.0862626	0.0161982
Chloride	lab	wdf Pam3CSK4 19h MO Med SSC	0.0392768		2644	0.493535	0.828022	0.365592	0.56719	0.766873	0.0102514	0.51191	0.00971824	0.226924	-0.684792	0.217261	-0.904917	-0.572267	-0.296499	-2.56908	-0.655956	-2.58758	1.2086	-0.237129	0.0255139	-0.155792	-0.0703668	-0.0312536	-0.0470249	-0.000739681	-0.0950665	0.0150966
Chloride	lab	wdf Pam3CSK4 19h NE2 Count	0.0413014		2645	0.451755	0.877693	0.327228	0.718551	0.877149	0.0109278	0.605769	0.0101156	0.257453	-0.752604	0.15391	-0.979895	-0.360435	0.1546	-2.54681	-0.516184	-2.57371	1.13268	-0.25989	0.018015	-0.168224	-0.0439879	0.0161347	-0.0476766	-0.000583744	-0.0943594	0.014131
Chloride	lab	pltf Water 15h WBC1 Med SSC	0.0443173		2696	0.42739	0.742184	0.670952	0.890123	0.993532	0.0119947	0.392359	0.01097	0.180598	-0.793787	0.328996	-0.424888	-0.138161	0.00810718	2.51401	-0.855486	-2.54542	1.33926	-0.233776	0.0381146	-0.0706403	-0.0166717	0.000835416	0.0447445	-0.000959514	-0.0928918	0.0164708
Chloride	lab	ret Ciproflaxin 22h PLT CV SFL	0.045084		2645	0.121508	0.750152	0.891038	0.957639	0.922844	0.0122474	0.166881	0.00266471	0.0352847	-1.54897	0.318472	-0.137004	0.0531212	0.096861	2.50666	-1.38268	-3.00684	2.10616	-0.57882	0.0374612	-0.0232327	0.00650471	0.0101799	0.0458616	-0.00155537	-0.112179	0.0256714
Chloride	lab	ret Alhydrogel 21h RET2 SD FSC	0.046379		2664	0.140251	0.620395	0.40833	0.932587	0.875444	0.0127047	0.29837	0.0195535	0.0500624	-1.4753	0.495349	-0.826968	-0.0845989	0.156763	-2.49363	-1.04014	-2.33623	1.96032	-0.529475	0.0570266	-0.139084	-0.0101187	0.0160689	-0.0440236	-0.0011577	-0.0848385	0.023747
Chloride	lab	ret Colchicine 20h PLT CV SFL	0.0479176		2619	0.125601	0.537542	0.459994	0.916474	0.93192	0.0132416	0.588837	0.00770222	0.0494805	-1.53217	0.616616	-0.738966	-0.104887	0.0854371	2.4789	-0.540589	-2.66692	1.96534	-0.556696	0.0710407	-0.12415	-0.0126483	0.00875433	0.0452235	-0.000609604	-0.0987709	0.0250348
Chloride	lab	ret Dapa 2h RBC Med SFL	0.0503781		488	0.366183	0.470344	0.945455	0.27388	0.429464	0.0142128	0.215985	0.0230647	0.656433	-0.904504	0.722493	0.0684509	1.09543	0.79078	-2.46084	1.23891	-2.27969	0.445121	-0.290968	0.162182	0.024588	0.248307	0.151134	-0.0742162	0.00298154	-0.172593	0.0236449
Chloride	lab	ret KCl 17h RET1 Med SSC	0.0524672		2697	0.244039	0.629215	0.454935	0.935341	0.968778	0.0149944	0.359407	0.00745673	0.0836955	-1.16521	0.482887	-0.747321	-0.0811344	0.0391449	2.43408	-0.916652	-2.67776	1.73028	-0.370337	0.0550141	-0.124758	-0.00966564	0.00397158	0.0428867	-0.00101739	-0.0977624	0.0213967
Chloride	lab	pltf Captopril 5 5h PLT F Count	0.056642		534	0.992066	0.696499	0.70844	0.416349	0.849445	0.0165912	0.844833	0.00160658	0.816908	0.00994876	0.390264	-0.374155	0.813414	0.18992	-2.40336	0.195812	-3.17124	0.23164	0.00433851	0.0843769	-0.132125	0.176819	0.0345909	-0.0837407	0.000448276	-0.230538	0.0112662
Chloride	lab	wdf Baseline NE1 Med FSC	0.0579772		2637	0.173403	0.613606	0.628071	0.897037	0.71858	0.0171387	0.0443367	0.0024414	0.558253	1.36172	0.504993	-0.4845	-0.129418	0.360397	2.38523	-2.01186	-3.03345	0.585513	0.147117	0.0562875	-0.0759157	-0.0147926	0.0350891	0.0443686	-0.00221221	-0.109463	0.00442181
Chloride	lab	wdf Pam3CSK4 19h MO CV FSC	0.0584767		2644	0.315609	0.792285	0.387	0.694434	0.892278	0.0173258	0.52609	0.0180174	0.138441	-1.00371	0.263371	-0.865213	-0.392888	-0.135435	-2.38122	-0.634071	-2.36674	1.48207	-0.348805	0.0307974	-0.148695	-0.0480163	-0.0141514	-0.0430443	-0.000715499	-0.0868634	0.0186288
Chloride	lab	pltf Water 5h PLT F Count	0.0618485		548	0.77084	0.942977	0.698302	0.50714	0.879003	0.0186705	0.796779	0.00565825	0.914102	0.291423	0.0715621	-0.387821	0.663741	0.152305	-2.35919	0.257645	-2.77811	-0.107917	0.116756	0.0148191	-0.135889	0.140212	0.026642	-0.0819414	0.000582429	-0.200366	-0.00513649
Chloride	lab	pltf H2O2 16h PLT F Med FSC	0.0636778		2652	0.355228	0.902962	0.400211	0.863474	0.937275	0.0193936	0.58777	0.00416497	0.148665	-0.924658	0.121932	-0.841381	-0.171971	-0.0787031	2.33931	-0.542137	-2.86789	1.44469	-0.285117	0.0141046	-0.140062	-0.0206849	-0.00809443	0.0413456	-0.000605198	-0.104239	0.0179291
Chloride	lab	wdf Pam3CSK4 19h EO1 Med FSC	0.0645955		2625	0.329274	0.751163	0.357223	0.727567	0.922223	0.0198047	0.525029	0.0202624	0.162659	-0.975759	0.31714	-0.920832	-0.348401	0.097643	2.33146	-0.635697	-2.32287	1.39658	-0.338255	0.0370632	-0.158049	-0.042531	0.0101843	0.0419956	-0.000719859	-0.0858059	0.017486
Chloride	lab	ret Water 23h PLT CV SFL	0.0646503		2730	0.298557	0.735334	0.616158	0.873938	0.984417	0.0198464	0.231517	0.00682419	0.124947	-1.03973	0.338074	-0.50136	-0.158674	0.019533	2.33061	-1.19673	-2.70737	1.53481	-0.387637	0.0387011	-0.0829955	-0.0189306	0.00198883	0.0416831	-0.00132832	-0.0987876	0.0180931
Chloride	lab	wdf Baseline NE2 Med SFL	0.0664721		2636	0.231942	0.786614	0.519173	0.811316	0.795073	0.0206234	0.0531839	0.00878104	0.224083	1.19565	0.270737	-0.644707	-0.238753	0.259756	-2.31621	-1.9343	-2.62243	1.21603	0.128802	0.0301317	-0.10073	-0.0272498	0.0252293	-0.0422481	-0.00212581	-0.0947234	0.00869089
Chloride	lab	ret DMSO 4 5h RBC1 CV FSC	0.0674397		541	0.84302	0.962431	0.850185	0.484452	0.56205	0.0210016	0.534136	0.0164604	0.868698	-0.198128	0.0471253	-0.188974	0.69965	0.580163	2.31484	0.62211	-2.40618	0.165392	-0.0743782	0.0099316	-0.0660368	0.146892	0.101593	0.0788693	0.00138872	-0.171295	0.00774326
Chloride	lab	wdf Pam3CSK4 19h NE4 Med FSC	0.0683985		2645	0.33258	0.612519	0.437594	0.939125	0.626629	0.0213661	0.436875	0.0179913	0.193207	-0.969109	0.506541	-0.776381	-0.0763769	0.486534	2.30283	-0.7776	-2.36728	1.30148	-0.336377	0.0593253	-0.133588	-0.00940521	0.0518901	0.0429425	-0.000876769	-0.0868676	0.0162618
Chloride	lab	wdf Baseline NE4 Med FSC	0.0697835		2637	0.174784	0.620064	0.625975	0.892867	0.725889	0.0219063	0.0440905	0.00252729	0.531208	1.35736	0.495818	-0.487458	-0.134691	0.350636	2.29335	-2.0142	-3.02297	0.626245	0.146668	0.0552641	-0.0763929	-0.0153961	0.0341381	0.0428428	-0.00221507	-0.10908	0.00472346
Chloride	lab	ret LPS 18h PLT CV SFL	0.0746137		2688	0.263031	0.84945	0.467278	0.778017	0.9579	0.0238899	0.478902	0.00306234	0.096152	-1.11949	0.189839	-0.727019	-0.281932	-0.0527943	2.26018	-0.708169	-2.96411	1.66439	-0.369336	0.0217969	-0.121827	-0.0340762	-0.00541221	0.0405474	-0.00079206	-0.108147	0.0205512
Chloride	lab	pltf H2O2 16h IPF SD FSC	0.0759934		2651	0.36651	0.674372	0.432037	0.941178	0.904529	0.0244781	0.543146	0.00607873	0.154282	-0.903185	0.420202	-0.785831	-0.0737962	-0.119953	-2.25083	-0.608141	-2.74572	1.42498	-0.278967	0.0487382	-0.130854	-0.00888863	-0.0123443	-0.0398933	-0.000678246	-0.0999635	0.0177149
Chloride	lab	wdf Baseline NE4 SD FSC	0.0833985		2635	0.192203	0.71481	0.599793	0.841521	0.779755	0.0277634	0.0504395	0.00163098	0.26771	1.30443	0.365443	-0.524761	-0.199968	0.279667	2.20184	-1.95712	-3.15359	1.10859	0.14087	0.0406795	-0.0822018	-0.0228487	0.0271943	0.0349185	-0.00215275	-0.114349	0.00801621
Chloride	lab	ret Rotenone 6h overnight RBC CV SSC	0.0843163		1195	0.907199	0.92605	0.898759	0.940003	0.868711	0.0282267	0.688544	0.21371	0.958668	0.116597	0.0928353	0.127257	-0.0752817	-0.165332	2.19681	0.40093	-1.2441	-0.0518363	0.0769013	0.0162097	0.0301225	-0.0137158	-0.0263547	0.0561378	0.000660846	-0.0657192	-0.000986239
Chloride	lab	pltf Butyric 2 5h PLT F Count	0.0934393		545	0.584476	0.935649	0.707051	0.377667	0.763098	0.0326545	0.868856	0.00235023	0.748118	0.54719	0.0807773	-0.37602	0.882936	0.301569	-2.14186	0.16519	-3.0566	-0.321287	0.162437	0.0162342	-0.129664	0.182945	0.0513327	-0.0750187	0.000368019	-0.219826	-0.015221
Chloride	lab	wdf Ciproflaxin 22h EO2 Percentage	0.0934589		2612	0.113007	0.855497	0.807748	0.976917	0.999909	0.0326856	0.26703	0.00587722	0.0364049	-1.58536	0.182127	-0.243357	0.0289374	-0.000113571	2.13707	-1.11017	-2.75683	2.09346	-0.599951	0.0214907	-0.0413333	0.00355617	-1.2e-05	0.0387382	-0.00126058	-0.102162	0.0258267
Chloride	lab	ret Valsartan 6h PLT Count	0.0969855		522	0.662149	0.960117	0.82861	0.472753	0.736558	0.0343702	0.873477	0.00445703	0.532689	-0.437201	0.0500309	-0.216596	0.718538	0.336597	-2.12136	0.159323	-2.85651	0.624329	-0.20749	0.0111731	-0.0777097	0.159595	0.0633996	-0.0764385	0.000376567	-0.213109	0.0316738
Bicarbonate	lab	ret KCl 17h RET1 Percentage	1.5e-14		2699	0.000686802	0.681972	0.579778	0.793711	0.356179	9.7e-17	1.15e-26	0.00791584	0.172123	-3.39875	-0.409818	-0.553776	0.261521	0.922829	-8.36278	10.8046	2.65763	1.36578	-1.11836	-0.048572	-0.0960928	0.0323703	0.0972024	-0.154829	0.0125163	0.0998752	0.017488
Bicarbonate	lab	ret KCl 17h RET1 SD SSC	2.76e-12		2699	0.00255472	0.517126	0.567863	0.687288	0.231346	2.74e-14	5.83e-23	0.348983	0.243674	-3.01962	-0.647868	-0.571272	0.402582	1.19717	7.65171	9.95705	0.936727	1.16611	-0.994362	-0.0768149	-0.0992736	0.0499316	0.126312	0.141518	0.0115034	0.0354977	0.0149476
Bicarbonate	lab	ret KCl 17h RET2 SD SSC	1.14e-11		2697	0.001069	0.712352	0.705482	0.659446	0.197042	1.26e-13	2.41e-25	0.4463	0.19424	-3.27527	-0.368738	-0.377972	0.440727	1.29035	7.4495	10.5092	0.76171	1.29846	-1.0811	-0.043811	-0.0658043	0.0547255	0.13631	0.138122	0.0121916	0.0290498	0.016679
Bicarbonate	lab	ret Water 15h RET1 SD SSC	4.02e-11		2696	8.99e-05	0.464485	0.407206	0.84485	0.263581	5.22e-13	3.1e-22	0.485181	0.0368327	-3.92231	-0.731587	-0.82895	0.195713	1.1182	7.25516	9.78344	0.69809	2.08866	-1.19484	-0.0874795	-0.142376	0.0244078	0.119023	0.132636	0.0113604	0.0265494	0.0265651
Bicarbonate	lab	ret Alhydrogel 21h RET2 SD FSC	1.33e-07		2664	0.00103469	0.596475	0.618149	0.69291	0.205827	4.55e-09	1.52e-25	0.12043	0.13469	-3.28456	-0.52954	-0.498535	0.394952	1.26543	5.88231	10.556	1.55347	1.49632	-1.22279	-0.0632375	-0.0869746	0.049002	0.134552	0.107724	0.0121874	0.0585182	0.0188025
Bicarbonate	lab	ret Captopril 5 5h RET2 Percentage	1.73e-06		527	0.31119	0.116587	0.0560352	0.137957	0.355169	8.06e-08	6.39e-06	0.000152601	0.824178	-1.01372	-1.57189	-1.91506	-1.48574	-0.925439	-5.44386	4.56008	3.81502	0.222287	-0.468642	-0.366305	-0.712096	-0.341714	-0.180086	-0.209186	0.0109334	0.291547	0.0114758
Bicarbonate	lab	wdf Baseline MO2 Med SSC	2.98e-06		2634	7.2e-06	0.163388	0.150346	0.21708	0.64492	1.48e-07	3.22e-22	0.103563	0.31017	-4.49683	-1.39416	-1.43873	-1.23463	-0.460884	-5.26939	9.78155	1.62839	1.01506	-0.513831	-0.160157	-0.2315	-0.145132	-0.0460372	-0.109706	0.0112962	0.061074	0.00811075
Bicarbonate	lab	ret LPS 18h RBC CV SFL	3.39e-06		2689	0.000774743	0.802297	0.692887	0.685407	0.185889	1.73e-07	4.91e-19	0.00464027	0.100863	-3.36553	-0.250401	-0.394982	0.40514	1.32318	-5.24048	8.98164	2.83338	1.64125	-1.16302	-0.0301606	-0.0694363	0.0513317	0.142185	-0.095566	0.0104844	0.108037	0.021239
Bicarbonate	lab	ret Water 23h RBC CV SFL	1.19e-05		2732	0.00089224	0.592873	0.604937	0.862823	0.262498	7.03e-07	1.33e-18	0.00589741	0.0576422	-3.32615	-0.534741	-0.517375	0.172798	1.12074	-4.97219	8.86737	2.7556	1.89921	-1.29197	-0.0637693	-0.0892241	0.0214707	0.118824	-0.0909941	0.0102582	0.103926	0.0233376
Bicarbonate	lab	ret DMSO 4 5h RBC1 CV FSC	1.33e-05		541	0.0847827	0.0403857	0.0693248	0.0404604	0.156064	7.95e-07	1.83e-06	0.00632056	0.270961	-1.72681	-2.0548	-1.81997	-2.05404	-1.42044	-4.9961	4.82516	2.74156	1.102	-0.678723	-0.453404	-0.665883	-0.451518	-0.260429	-0.178225	0.0112774	0.204345	0.0540181
Bicarbonate	lab	wdf Baseline NE2 Count	1.43e-05		2634	0.000127624	0.0458901	0.0621508	0.113806	0.409412	8.64e-07	4.84e-20	0.0125466	0.68342	-3.83673	-1.99735	-1.86601	-1.58184	-0.82506	-4.93209	9.24236	2.49811	0.407846	-0.428148	-0.228626	-0.300115	-0.185792	-0.0825008	-0.0918998	0.0105021	0.0925428	0.00314467
Bicarbonate	lab	wdf Baseline MO Med SSC	1.46e-05		2635	1.09e-05	0.153216	0.139459	0.200911	0.633784	8.82e-07	6.34e-22	0.090554	0.393671	-4.40722	-1.42868	-1.47826	-1.27928	-0.476463	-4.92801	9.71033	1.69311	0.853119	-0.504044	-0.164199	-0.237941	-0.150423	-0.0476196	-0.10305	0.0112321	0.0634905	0.00681095
Bicarbonate	lab	ret Captopril 5 5h RET2 Count	1.67e-05		527	0.348962	0.0954655	0.0624447	0.131902	0.321797	1.02e-06	1.86e-05	5.4e-05	0.830811	-0.937454	-1.67029	-1.86715	-1.50902	-0.991721	-4.94721	4.32157	4.07147	0.21377	-0.435654	-0.390651	-0.697537	-0.348721	-0.193902	-0.193294	0.0103655	0.31727	0.0110981
Bicarbonate	lab	pltf Baseline WBC Med SFL	2.34e-05		2634	0.000461495	0.100455	0.126983	0.191195	0.526383	1.52e-06	2.91e-20	0.0229746	0.175015	-3.50659	-1.64323	-1.52659	-1.30739	-0.633621	-4.81978	9.29829	2.27519	-1.35663	-0.390937	-0.18911	-0.24621	-0.154479	-0.0636662	-0.0880149	0.0105866	0.0843202	-0.009945
Bicarbonate	lab	ret Captopril 5 5h RET1 Count	3.07e-05		527	0.357689	0.0827746	0.0574811	0.129816	0.296433	2.05e-06	3.63e-05	5.84e-05	0.788223	-0.920598	-1.73817	-1.90387	-1.51724	-1.04517	-4.80311	4.16591	4.05262	0.268758	-0.42845	-0.406602	-0.712231	-0.35107	-0.204649	-0.187304	0.00997566	0.316518	0.0139599
Bicarbonate	lab	ret Pam3CSK4 19h RET1 Med SSC	3.44e-05		2632	0.00281502	0.660017	0.561293	0.832138	0.319775	2.32e-06	1.38e-22	0.273627	0.19532	-2.99008	-0.439939	-0.580997	0.211981	0.995108	4.73342	9.87027	1.09498	1.29533	-1.08679	-0.0537545	-0.10426	0.0270805	0.108582	0.0899592	0.0116736	0.0428709	0.0170005
Bicarbonate	lab	ret Alhydrogel 21h RBC CV SFL	3.8e-05		2666	0.000533706	0.560627	0.570285	0.900391	0.354217	2.62e-06	3.7e-21	0.00548116	0.0560705	-3.46748	-0.581983	-0.567702	0.12518	0.926603	-4.7084	9.52154	2.77958	1.91132	-1.29342	-0.0696459	-0.0992453	0.0155457	0.0985473	-0.0859082	0.0110068	0.104979	0.0240468
Bicarbonate	lab	pltf LPS 18h RBC Percentage	4e-05		2688	0.00075047	0.708557	0.621981	0.636154	0.192683	2.78e-06	2.46e-19	0.517177	0.0764811	-3.37434	-0.373835	-0.493102	0.473137	1.30301	4.69666	9.0596	0.64779	1.77216	-1.16764	-0.0450454	-0.0867472	0.0600261	0.140165	0.0915864	0.0105871	0.0259698	0.0229711
Bicarbonate	lab	ret LiCL 4h RET2 Count	0.000145018		537	0.276835	0.0690543	0.0873828	0.207317	0.392178	1.2e-05	7.57e-06	0.000278226	0.920639	-1.08858	-1.82178	-1.71255	-1.26253	-0.856376	-4.41942	4.5221	3.65938	0.0996763	-0.412652	-0.401711	-0.6329	-0.283261	-0.158151	-0.165066	0.0107263	0.280228	0.00504836
Bicarbonate	lab	ret LPS 18h PLT Percentage	0.000147198		2689	0.000707044	0.685719	0.615083	0.650946	0.204989	1.23e-05	5.15e-19	0.458493	0.0707643	-3.39078	-0.404715	-0.50289	0.452499	1.26777	-4.38077	8.97618	0.741438	1.80771	-1.17371	-0.0487836	-0.0885089	0.0574307	0.136434	-0.0857384	0.0105042	0.0297281	0.0234509
Bicarbonate	lab	ret LPS 18h RBC Percentage	0.000180693		2689	0.000725288	0.68688	0.616183	0.651035	0.204424	1.55e-05	5.07e-19	0.448745	0.0719601	-3.38376	-0.403137	-0.501326	0.452376	1.26936	4.32873	8.97798	0.75762	1.80008	-1.17137	-0.0485979	-0.0882415	0.0574202	0.136616	0.0849191	0.0105075	0.0303803	0.0233527
Bicarbonate	lab	ret DMSO 4 5h RBC1 SD FSC	0.000215972		537	0.0850007	0.0245707	0.0617959	0.059654	0.226707	1.91e-05	4.09e-06	0.00358022	0.343288	-1.72562	-2.25455	-1.87174	-1.88741	-1.2103	-4.31428	4.65588	2.9261	0.948541	-0.689038	-0.498955	-0.688573	-0.419085	-0.222781	-0.0783256	0.0110152	0.219599	0.0471933
Bicarbonate	lab	ret KCl 17h RBC CV SFL	0.000285186		2698	0.00199728	0.599968	0.591229	0.769915	0.253273	2.64e-05	3.47e-22	0.0162657	0.227916	-3.09367	-0.524509	-0.537121	0.292515	1.14268	-4.2102	9.77166	2.40441	1.20602	-1.02669	-0.0627611	-0.094169	0.0365894	0.121535	-0.0763276	0.0113784	0.091382	0.015585
Bicarbonate	lab	ret LPS 18h RBC1 CV SFL	0.000326233		2689	0.000719459	0.762951	0.688267	0.679923	0.171112	3.04e-05	7.89e-19	0.00756817	0.0953503	-3.38598	-0.301638	-0.401252	0.412613	1.36901	-4.17741	8.92768	2.67278	1.66841	-1.17296	-0.0363985	-0.0706847	0.0523784	0.147423	-0.0770339	0.0104617	0.102017	0.0216442
Bicarbonate	lab	wdf Baseline NE2 Percentage	0.000387287		2631	0.000202294	0.0432248	0.0569334	0.0977402	0.377299	3.73e-05	1.26e-19	0.00938679	0.746738	-3.72139	-2.02251	-1.90466	-1.6565	-0.883034	-4.13082	9.13604	2.59956	0.322978	-0.41551	-0.231883	-0.30675	-0.194804	-0.0884788	-0.0802843	0.0103934	0.0964146	0.00253379
Bicarbonate	lab	ret Baseline RET2 SD SFL	0.000597981		2620	0.000478826	0.088578	0.0931633	0.149471	0.553683	6.17e-05	3.71e-20	0.0110902	0.12115	-3.49675	-1.70358	-1.67956	-1.44183	-0.592327	-4.01295	9.2719	2.54166	-1.55047	-0.392486	-0.197112	-0.273546	-0.171026	-0.059949	-0.0727136	0.0106177	0.0946819	-0.011441
Bicarbonate	lab	ret Isobutyric 3h RBC SD FSC	0.000606865		522	0.308107	0.0272443	0.0469943	0.0478694	0.241443	6.3e-05	1.94e-06	0.00810187	0.980963	-1.02022	-2.21434	-1.99115	-1.98328	-1.17274	-4.03485	4.81489	2.65817	0.0238737	-0.359168	-0.497337	-0.742518	-0.450069	-0.222229	-0.0960361	0.0118089	0.205034	0.00125465
Bicarbonate	lab	ret TMAO 3 5h RET2 Percentage	0.000609893		515	0.655948	0.0341723	0.0456769	0.0765673	0.254346	6.35e-05	2.17e-05	0.00069724	0.730872	-0.445778	-2.12379	-2.00331	-1.77459	-1.14115	-4.03338	4.28693	3.41171	-0.344156	-0.167586	-0.494503	-0.744971	-0.408737	-0.221721	-0.15009	0.0103516	0.262805	-0.0178961
Bicarbonate	lab	ret Alhydrogel 21h RET1 Med SSC	0.000650303		2663	0.00330892	0.432148	0.423779	0.981988	0.504147	6.81e-05	6.17e-25	0.164601	0.179298	-2.94015	-0.785641	-0.800005	-0.0225783	0.66807	3.98913	10.4179	1.39015	1.34327	-1.1018	-0.093979	-0.139724	-0.00280562	0.0711847	0.0742706	0.0120355	0.0531249	0.0169696
Bicarbonate	lab	pltf Pam3CSK4 19h RBC Percentage	0.000663863		2632	0.000391924	0.80168	0.596121	0.633122	0.184467	6.97e-05	4.44e-20	0.508014	0.0526919	-3.55005	-0.251199	-0.530051	0.477393	1.32748	3.98384	9.25183	0.662023	1.93832	-1.28685	-0.030739	-0.0952432	0.061075	0.144821	0.0793591	0.0109578	0.0269549	0.0253997
Bicarbonate	lab	ret Pam3CSK4 19h RBC Percentage	0.000676946		2634	0.000412109	0.741345	0.591749	0.638041	0.191876	7.12e-05	1.05e-19	0.498877	0.0519024	-3.53674	-0.330107	-0.536369	0.470495	1.30539	3.97873	9.15595	0.676352	1.94483	-1.2832	-0.0404155	-0.0964723	0.0602496	0.142546	0.0796009	0.0108674	0.027573	0.0255196
Bicarbonate	lab	pltf LPS 18h PLT F Percentage	0.000704518		2687	0.00061988	0.675819	0.61678	0.643647	0.199474	7.47e-05	4.97e-19	0.397261	0.0669151	-3.42683	-0.418221	-0.500478	0.462658	1.28337	-3.96707	8.9804	0.846659	1.83299	-1.18757	-0.0504554	-0.0881644	0.0587787	0.138237	-0.0782795	0.0105304	0.0340751	0.0238142
Bicarbonate	lab	ret Pam3CSK4 19h PLT Percentage	0.000713257		2634	0.000411283	0.744357	0.59305	0.636563	0.190588	7.57e-05	1.04e-19	0.496294	0.0522293	-3.53728	-0.326123	-0.534487	0.472564	1.30918	-3.9638	9.1573	0.680427	1.94212	-1.28343	-0.0399299	-0.0961364	0.0605173	0.142965	-0.0791213	0.0108692	0.0277415	0.025484
Bicarbonate	lab	ret Empa 1 5h RET2 Count	0.0013426		537	0.118076	0.0309277	0.0628528	0.0835506	0.203941	0.000160799	2.35e-06	0.000169557	0.573732	-1.56545	-2.1638	-1.86417	-1.73372	-1.27198	-3.80118	4.77359	3.78766	0.562914	-0.462731	-0.497148	-0.701138	-0.402851	-0.250296	-0.147116	0.0113733	0.291935	0.0301108
Bicarbonate	lab	pltf Pam3CSK4 19h PLT F SD FSC	0.00136924		2632	0.00063179	0.583969	0.492897	0.831002	0.290777	0.000164649	3.04e-20	0.0925717	0.0679716	-3.42172	-0.547665	-0.685805	0.213438	1.05663	3.77333	9.29369	1.6826	1.82595	-1.24284	-0.0673379	-0.123602	0.0274357	0.116134	0.0714056	0.0110125	0.065161	0.0239412
Bicarbonate	lab	wdf KCl 17h EO2 SD FSC	0.00143379		2586	0.00108386	0.53898	0.650957	0.776189	0.245409	0.000174621	1.85e-20	0.0151991	0.168303	-3.27151	-0.614438	-0.452486	0.284319	1.16184	-3.75866	9.34947	2.42922	1.37807	-1.10966	-0.0749025	-0.0799424	0.0360084	0.125597	-0.0311729	0.0110982	0.093355	0.0181118
Bicarbonate	lab	pltf Water 23h PLT F Med SFL	0.00147915		2728	0.00241084	0.406098	0.429753	0.953782	0.355253	0.000181287	2.25e-22	0.0296172	0.130072	-3.03716	-0.830909	-0.789732	-0.057964	0.924606	3.74894	9.81584	2.17632	1.51428	-1.18246	-0.0997086	-0.136744	-0.0072488	0.0987824	0.0693202	0.01139	0.0820074	0.0186396
Bicarbonate	lab	ret Ciproflaxin 22h RET1 Med SSC	0.00206864		2645	0.00323407	0.463253	0.323093	0.953395	0.457536	0.00026822	8.6e-22	0.0877989	0.137844	-2.94727	-0.733607	-0.988307	-0.0584491	0.743019	3.64915	9.6777	1.70776	1.48432	-1.16562	-0.0908204	-0.17652	-0.00754087	0.0823755	0.0696679	0.0114557	0.0669012	0.0191456
Bicarbonate	lab	wdf KCl 17h EO2 CV FSC	0.00246532		2586	0.00122287	0.53397	0.642377	0.785538	0.248916	0.000329352	1.94e-20	0.0149815	0.17851	-3.23709	-0.62204	-0.464433	0.272137	1.15325	-3.59589	9.34436	2.43446	1.34572	-1.09773	-0.0758572	-0.0820677	0.0344743	0.124695	-0.0298555	0.0110953	0.0935948	0.017685
Bicarbonate	lab	ret Ciproflaxin 22h RBC Med SSC	0.00247135		2646	0.0019655	0.560573	0.343253	0.918754	0.478702	0.000330522	9.6e-22	0.107424	0.0998335	-3.0985	-0.582064	-0.947928	-0.102013	0.708493	3.59486	9.66601	1.61043	1.64624	-1.22332	-0.0721686	-0.169451	-0.0131787	0.0786755	0.070991	0.0114796	0.0638216	0.0211969
Bicarbonate	lab	wnr Ciproflaxin 22h BASO SD SFL	0.00255271		2641	0.000165054	0.488406	0.314223	0.936546	0.35073	0.000345576	1.09e-21	0.095357	0.0205426	-3.7727	-0.692943	-1.00659	0.0796196	0.933341	-3.58319	9.65249	1.66839	2.31769	-1.49376	-0.0859337	-0.181267	0.0102829	0.10345	-0.067162	0.0114432	0.0658176	0.0299447
Bicarbonate	lab	wdf Baseline NE2 NE4 ratio	0.00278549		2638	0.000302258	0.0594785	0.062821	0.104343	0.379004	0.000380847	3.17e-19	0.0130666	0.823114	-3.61819	-1.88546	-1.86125	-1.62472	-0.879882	-3.55762	9.0323	2.48364	0.223564	-0.403605	-0.216088	-0.299882	-0.191159	-0.0882559	-0.0698871	0.0102439	0.0920636	0.00176928
Bicarbonate	lab	wnr Water 23h BASO CV SSC	0.00283445		2723	0.000919702	0.491395	0.509103	0.94483	0.313563	0.00038922	1.79e-21	0.00906025	0.0698851	-3.31767	-0.688185	-0.660322	0.0692075	1.00796	3.55173	9.5974	2.61165	1.81337	-1.29327	-0.0822267	-0.114092	0.00862028	0.107156	0.0648337	0.0110824	0.0986809	0.0223489
Bicarbonate	lab	ret H2O2 16h PLT CV SFL	0.00318177		2656	8.14e-05	0.661815	0.518689	0.830525	0.259307	0.000446677	6.07e-20	0.0474751	0.0272836	-3.94635	-0.437458	-0.645454	0.214049	1.12827	3.51527	9.21657	1.98296	2.20866	-1.27024	-0.0528074	-0.112199	0.0268801	0.121136	0.0657305	0.0108039	0.0759098	0.0286173
Bicarbonate	lab	wnr Pam3CSK4 19h WBC Med FSC	0.00323739		2636	0.00150288	0.489103	0.540291	0.936157	0.472037	0.000455734	2.14e-23	0.012112	0.150099	-3.17748	-0.691834	-0.612453	0.0801083	0.719273	3.50995	10.0625	2.51061	1.4396	-1.1524	-0.0846075	-0.110011	0.010272	0.0793732	0.0689596	0.0120066	0.0976564	0.0188558
Bicarbonate	lab	wdf TMAO 3 5h MO Med SSC	0.00340755		512	0.621118	0.0271006	0.0456018	0.0559249	0.258406	0.000483956	4.39e-05	0.0217764	0.90736	-0.494572	-2.21655	-2.00404	-1.91605	-1.13145	-3.51247	4.12197	2.30141	-0.116428	-0.185965	-0.507089	-0.792875	-0.446584	-0.220733	-0.0986986	0.0100864	0.180024	-0.00605104
Bicarbonate	lab	ret H2O2 16h RBC CV SFL	0.00375144		2657	5.89e-05	0.72303	0.580605	0.823595	0.214003	0.000549675	2.69e-21	0.0052111	0.0323542	-4.02348	-0.35445	-0.552569	0.222946	1.24293	-3.45953	9.55587	2.79601	2.14114	-1.29418	-0.04284	-0.0961682	0.0279992	0.133543	-0.0624971	0.0111184	0.106503	0.0277229
Bicarbonate	lab	pltf Pam3CSK4 19h PLT F Percentage	0.00375144		2633	0.000384124	0.719763	0.590698	0.641116	0.191003	0.000549786	7.37e-20	0.400333	0.0518483	-3.55537	-0.358813	-0.537891	0.466193	1.30796	-3.45951	9.19581	0.841164	1.94528	-1.29129	-0.0439609	-0.0968247	0.059754	0.142945	-0.069456	0.0109281	0.0343706	0.0255554
Bicarbonate	lab	pltf Colchicine 20h IPF Med FSC	0.00382418		2613	0.00131291	0.291935	0.513606	0.961131	0.241248	0.000562656	6.5e-18	0.0671142	0.07541	-3.21664	-1.0541	-0.653323	0.0487385	1.17214	3.45328	8.68621	1.83167	1.77867	-1.22513	-0.127234	-0.114827	0.00613996	0.125159	0.0664091	0.0102953	0.0701148	0.023772
Bicarbonate	lab	ret Chloroform 8h RBC1 SD SFL	0.00393427		505	0.131473	0.0101757	0.0705348	0.0347774	0.245802	0.000580748	2.99e-05	0.00434258	0.24385	-1.51081	-2.57969	-1.81236	-2.11676	-1.16198	-3.46284	4.2131	2.86533	1.1668	-0.953188	-0.607007	-0.691081	-0.501175	-0.231454	-0.103482	0.0104112	0.226339	0.0656969
Bicarbonate	lab	wdf Baseline NE1 SD SFL	0.0039951		2638	0.000406596	0.0724919	0.0597084	0.0946785	0.408207	0.000592808	3.98e-20	0.0111048	0.396981	-3.54031	-1.79674	-1.88376	-1.67182	-0.827185	-3.43907	9.26378	2.54118	-0.847164	-0.39425	-0.206028	-0.30365	-0.196822	-0.0829154	-0.070534	0.0106166	0.0942121	-0.00624353
Bicarbonate	lab	ret Baseline RET2 CV SFL	0.00422579		2619	0.000495993	0.0805089	0.0916407	0.145471	0.561466	0.00063274	9.99e-20	0.00973889	0.157881	-3.4873	-1.74842	-1.68743	-1.45615	-0.58074	-3.42133	9.16229	2.58687	-1.41264	-0.391697	-0.202411	-0.274991	-0.172831	-0.0588102	-0.0621277	0.0104857	0.0964644	-0.0104195
Bicarbonate	lab	wdf Baseline NE4 SD SFL	0.00441402		2638	0.000328513	0.0663981	0.0646274	0.100075	0.39191	0.000668336	3.73e-20	0.0119195	0.575853	-3.59647	-1.83649	-1.8486	-1.64507	-0.8563	-3.40632	9.27087	2.51627	-0.559523	-0.401183	-0.210544	-0.297883	-0.19363	-0.0858853	-0.0684469	0.0106359	0.0932889	-0.00417322
Bicarbonate	lab	pltf H2O2 16h IPF Percentage	0.00474872		2656	7.48e-05	0.50278	0.435857	0.922553	0.267348	0.000728883	2.48e-22	0.0110694	0.03571	-3.96662	-0.670214	-0.779326	0.0972274	1.10942	3.38244	9.80843	2.54229	2.10129	-1.27682	-0.0809102	-0.135454	0.0122116	0.119143	0.0623809	0.0113979	0.0964123	0.0272276
Bicarbonate	lab	wdf TMAO 3 5h MO2 Med SSC	0.00493567		511	0.62827	0.0238591	0.0417108	0.0485825	0.246576	0.000767838	9.8e-05	0.0215777	0.996862	-0.484461	-2.26628	-2.04163	-1.97705	-1.16006	-3.38489	3.92719	2.30493	0.00393525	-0.182664	-0.519272	-0.809037	-0.46141	-0.226794	-0.105068	0.00954608	0.180973	0.00020499
Bicarbonate	lab	ret TMAO 3 5h RET1 Percentage	0.00518547		516	0.556619	0.0273389	0.050664	0.0753489	0.272177	0.000816128	4.96e-05	0.000569315	0.903348	-0.588262	-2.21305	-1.95897	-1.78199	-1.09926	-3.36752	4.09264	3.46783	-0.121494	-0.221551	-0.516993	-0.731688	-0.412339	-0.214535	-0.128844	0.00988796	0.27023	-0.00630904
Bicarbonate	lab	ret Water 23h RBC1 CV SFL	0.00535029		2730	0.00145828	0.556076	0.591178	0.878251	0.246736	0.000848025	9.21e-19	0.0107178	0.0821934	-3.18612	-0.588752	-0.537193	0.153201	1.15856	-3.34035	8.90905	2.55353	1.73874	-1.24126	-0.0704048	-0.0929286	0.0190895	0.123198	-0.0612084	0.0103692	0.096515	0.021422
Bicarbonate	lab	ret LPS 18h RBC2 Med SSC	0.00565259		2688	0.00169985	0.729753	0.565007	0.836424	0.333804	0.000910101	3.13e-22	0.174802	0.159496	-3.14139	-0.345491	-0.575492	0.20649	0.966654	3.32066	9.78264	1.3573	1.40716	-1.0927	-0.0417367	-0.101436	0.0262714	0.104595	0.0664254	0.011595	0.053336	0.0183311
Bicarbonate	lab	ret Valsartan 6h RET2 Count	0.00583025		522	0.191134	0.0481764	0.0870866	0.137644	0.360589	0.000949378	5.93e-06	0.000694818	0.562491	-1.30896	-1.98054	-1.71425	-1.48694	-0.915062	-3.32442	4.57677	3.4124	0.579523	-0.65939	-0.470617	-0.653572	-0.350542	-0.183275	-0.127708	0.0113209	0.270391	0.0313743
Bicarbonate	lab	wdf Baseline MO Med SFL	0.00652579		2635	0.00105707	0.0331533	0.0846371	0.120699	0.47036	0.00108905	1.88e-19	0.0293326	0.199326	-3.27854	-2.13135	-1.72504	-1.55235	-0.721998	-3.27008	9.09107	2.18018	-1.2838	-0.364134	-0.244922	-0.2778	-0.182614	-0.0722747	-0.0594838	0.0103235	0.0811975	-0.00942708
Bicarbonate	lab	wnr Ciproflaxin 22h BASO CV SFL	0.00741557		2643	0.000156018	0.458868	0.296546	0.944727	0.35207	0.00128365	2.04e-21	0.0692631	0.0190788	-3.78679	-0.740821	-1.04408	0.0693368	0.930747	-3.22309	9.58601	1.81744	2.34543	-1.50158	-0.0918787	-0.186799	0.00895634	0.103178	-0.0616212	0.0113497	0.0714363	0.0303613
Bicarbonate	lab	wdf Baseline MO2 Med SFL	0.00794079		2635	0.000944505	0.0355514	0.0867922	0.125463	0.482693	0.00139864	1.5e-19	0.0292108	0.19335	-3.31032	-2.10311	-1.71321	-1.53273	-0.702078	-3.19834	9.11686	2.18183	-1.30107	-0.367656	-0.241575	-0.275926	-0.180325	-0.0702794	-0.0580797	0.0103615	0.0812757	-0.00955756
Bicarbonate	lab	wdf Nigericin 7 5h EO2 CV SFL	0.00809287		501	0.399748	0.0117327	0.0320767	0.0147894	0.173217	0.00143101	0.000258731	0.0120345	0.489892	-0.842803	-2.52953	-2.14956	-2.44612	-1.36392	3.2065	3.68027	2.52049	0.690999	-0.507181	-0.583176	-0.868629	-0.576973	-0.268266	0.0686817	0.00925764	0.201974	0.0388696
Bicarbonate	lab	ret Alhydrogel 21h RBC1 CV SFL	0.00978231		2664	0.00050218	0.527327	0.531389	0.886579	0.337021	0.00179557	6.41e-21	0.00873515	0.0536231	-3.48389	-0.632175	-0.625969	0.142648	0.960241	-3.12528	9.4623	2.6242	1.93073	-1.30076	-0.0757027	-0.109534	0.0177289	0.102216	-0.0572724	0.0109854	0.0990679	0.0243192
Bicarbonate	lab	pltf LPS 18h PLT F Med SFL	0.0104469		2688	0.000681746	0.641165	0.571531	0.743168	0.214883	0.00194978	1.16e-21	0.0275137	0.108485	-3.4008	-0.466123	-0.565868	0.327695	1.24054	3.10084	9.64469	2.20536	1.60558	-1.17951	-0.0562817	-0.0997717	0.0416622	0.133754	0.0577797	0.0113509	0.0839172	0.0208528
Bicarbonate	lab	pltf LiCL 4h PLT F SD SSC	0.0110326		546	0.206872	0.0515252	0.12867	0.188975	0.388059	0.00207397	0.000285181	0.00479465	0.473068	-1.26374	-1.95143	-1.52171	-1.31529	-0.863845	-3.09453	3.65247	2.83232	0.718003	-0.475494	-0.424128	-0.563053	-0.294872	-0.159422	-0.108441	0.00859727	0.212431	0.0360416
Bicarbonate	lab	ret KCl 17h RBC1 CV SFL	0.011183		2700	0.00212854	0.5451	0.545034	0.849894	0.272432	0.00211301	7.26e-22	0.0230384	0.221742	-3.07467	-0.605196	-0.605296	0.189273	1.0977	-3.07686	9.69386	2.2741	1.22219	-1.02226	-0.0725043	-0.106272	0.02369	0.116933	-0.0562846	0.0113209	0.0864302	0.0158204
Bicarbonate	lab	wdf Water 15h NE2 Med SSC	0.0112241		2704	8.07e-05	0.35809	0.251631	0.949548	0.330174	0.00212293	5.95e-21	0.0180371	0.0332898	-3.94829	-0.919167	-1.14664	-0.0632809	0.97394	-3.07545	9.46907	2.3663	2.12966	-1.2074	-0.111465	-0.199681	-0.00800292	0.105348	-0.0576923	0.0110503	0.090135	0.0271717
Bicarbonate	lab	wnr KCl 17h BASO Med SSC	0.0118422		2705	0.000627722	0.37629	0.38064	0.950956	0.36114	0.00227929	5.7e-23	0.0720161	0.0979806	-3.42337	-0.884899	-0.876862	0.0615119	0.91335	-3.05412	9.95934	1.79972	1.6553	-1.14328	-0.106012	-0.154069	0.00770259	0.0973909	-0.0562719	0.0115935	0.0682949	0.0215687
Bicarbonate	lab	wnr Alhydrogel 21h WBC Med SSC	0.0120869		2663	0.00123432	0.375472	0.441366	0.966527	0.452144	0.0023498	1.05e-24	0.0190581	0.113024	-3.23431	-0.886418	-0.770005	-0.0419686	0.751956	3.04498	10.3648	2.34583	1.58527	-1.21429	-0.10631	-0.134706	-0.00522752	0.0802105	0.0567775	0.0120472	0.088168	0.0200992
Bicarbonate	lab	wnr Water 23h BASO Med SSC	0.0122348		2723	0.000432601	0.363561	0.376346	0.942905	0.34952	0.00239072	1.65e-20	0.0367165	0.0337336	-3.5237	-0.908752	-0.884793	-0.0716259	0.935683	-3.0397	9.35776	2.08993	2.12432	-1.37939	-0.108887	-0.153285	-0.00893934	0.099584	-0.0571946	0.0108174	0.079131	0.026408
Bicarbonate	lab	ret Colchicine 20h RBC1 CV SFL	0.0127323		2618	0.00130185	0.484213	0.586422	0.863907	0.258581	0.00251493	5.78e-18	0.0435833	0.0794963	-3.21907	-0.699643	-0.544096	0.17142	1.13	-3.02447	8.69969	2.01906	1.7543	-1.22429	-0.0841211	-0.0956953	0.0215736	0.120597	-0.0562096	0.0103167	0.077467	0.0234157
Bicarbonate	lab	wdf KCl 17h EO2 CV SFL	0.0137174		2586	0.0015353	0.537715	0.635241	0.7821	0.252548	0.00275341	2.45e-20	0.0183897	0.195047	-3.17132	-0.616354	-0.47442	0.276613	1.14444	-2.9969	9.31848	2.35918	1.29613	-1.07571	-0.0752397	-0.0838991	0.035068	0.123836	-0.0248834	0.0110745	0.090712	0.017041
Bicarbonate	lab	ret Water 23h PLT CV SFL	0.0139361		2730	0.00198122	0.536201	0.544768	0.920775	0.291366	0.00280507	1.81e-19	0.0714269	0.0929341	-3.09604	-0.618647	-0.605695	0.0994662	1.05534	2.99106	9.09291	1.80346	1.68071	-1.20599	-0.0739927	-0.10476	0.0123985	0.112268	0.055892	0.0105449	0.0687536	0.0207008
Bicarbonate	lab	wnr Valsartan 6h WBC SD SSC	0.0153903		527	0.179813	0.0124247	0.0534604	0.0461213	0.267888	0.0031707	0.00015997	0.00357291	0.336836	-1.34315	-2.50862	-1.9356	-1.99908	-1.10913	2.96457	3.80303	2.927	0.961328	-0.671029	-0.580696	-0.736886	-0.467785	-0.218632	0.10192	0.00934824	0.228974	0.051876
Bicarbonate	lab	ret KCl 17h RET1 Med SSC	0.0159634		2697	0.00602899	0.444691	0.446289	0.973991	0.376465	0.00333311	3.92e-23	0.131449	0.349798	-2.74838	-0.764408	-0.761728	0.0326068	0.884576	2.93785	9.9981	1.50887	0.935144	-0.917581	-0.0914798	-0.133578	0.00408043	0.0942747	0.0543738	0.0116566	0.0578661	0.0121474
Bicarbonate	lab	pltf H2O2 16h PLT F Med SFL	0.0169467		2655	4.86e-05	0.591969	0.448334	0.918697	0.276504	0.00358414	1.83e-23	0.0121459	0.0323939	-4.06909	-0.53605	-0.758308	0.102085	1.08843	2.91523	10.0777	2.5096	2.14064	-1.31065	-0.0647618	-0.13189	0.0128308	0.116973	0.054126	0.0118123	0.0952565	0.0277548
Bicarbonate	lab	wnr Water 15h WBC2 Med FSC	0.0189529		2700	5.73e-05	0.382708	0.305111	0.957003	0.29899	0.00410706	1.58e-22	0.099388	0.0324039	-4.02999	-0.87306	-1.02573	-0.0539202	1.0388	2.87228	9.85372	1.6484	2.1405	-1.23276	-0.10529	-0.177786	-0.00678559	0.111575	0.0540703	0.0115874	0.0626636	0.0273412
Bicarbonate	lab	wdf KCl 17h EO2 SD SFL	0.0210027		2586	0.00147322	0.549703	0.634416	0.778412	0.251104	0.00468481	2.77e-20	0.0197369	0.187807	-3.18334	-0.598284	-0.475577	0.281419	1.14793	-2.83041	9.30504	2.33277	1.31744	-1.08066	-0.0730358	-0.0841217	0.0356836	0.12424	-0.0234625	0.0110597	0.0896932	0.0173322
Bicarbonate	lab	wdf Nigericin 7 5h EO2 SD SFL	0.0214001		501	0.404783	0.0126032	0.03247	0.0163714	0.175149	0.00479613	0.000241789	0.0109705	0.505109	-0.833827	-2.50398	-2.14465	-2.4088	-1.3578	2.8333	3.69798	2.55333	0.666962	-0.503459	-0.578591	-0.868699	-0.569321	-0.267664	0.0609032	0.00932224	0.205001	0.0376368
Bicarbonate	lab	wnr DMSO 4 5h WBC CV SSC	0.0225019		546	0.184835	0.00532704	0.0439202	0.0386515	0.217522	0.0050951	2.74e-05	0.00336381	0.427632	-1.32772	-2.79798	-2.01961	-2.07297	-1.23459	2.81254	4.23051	2.94553	0.793852	-0.530892	-0.614056	-0.751436	-0.45887	-0.225996	0.101416	0.0100093	0.223792	0.0397003
Bicarbonate	lab	wnr Water 23h BASO SD SSC	0.0233997		2723	0.00147873	0.536253	0.55816	0.882129	0.279123	0.00533898	2.35e-21	0.00805434	0.0994953	-3.18208	-0.618568	-0.585649	0.148285	1.08251	2.78809	9.56834	2.65174	1.64787	-1.24168	-0.0739992	-0.101328	0.0184863	0.115161	0.0514823	0.0110649	0.100556	0.0203302
Bicarbonate	lab	wdf KCl 17h EO2 SD SSC	0.0249504		2586	0.00140786	0.558634	0.661278	0.752928	0.250155	0.0057649	2.86e-20	0.0165875	0.184123	-3.19651	-0.584947	-0.4382	0.314815	1.15023	-2.76317	9.30152	2.39729	1.32852	-1.08582	-0.0714023	-0.0775524	0.0399208	0.1245	-0.0229662	0.0110564	0.0922716	0.017484
Bicarbonate	lab	wdf Water 23h MO2 SD SFL	0.0255759		2726	0.000868152	0.517921	0.554366	0.80017	0.246991	0.00594886	1.31e-20	0.0170307	0.0665257	-3.33381	-0.646637	-0.591303	0.253152	1.15794	-2.75276	9.38306	2.38751	1.8356	-1.30081	-0.0771966	-0.102107	0.0315271	0.122975	-0.049906	0.0108178	0.0899021	0.0226433
Bicarbonate	lab	pltf Baseline WBC Med SSC	0.0270685		2635	0.000377837	0.0319684	0.0654299	0.111301	0.531392	0.00637508	8.45e-20	0.00743107	0.35611	-3.55972	-2.14595	-1.84308	-1.59291	-0.625966	-2.73003	9.1805	2.67897	-0.922966	-0.399536	-0.24831	-0.297892	-0.18831	-0.0630476	-0.0508114	0.0105166	0.0998596	-0.0068021
Bicarbonate	lab	wdf Ciproflaxin 22h EO2 Percentage	0.0286348		2612	0.00030136	0.495156	0.385651	0.939622	0.300081	0.00685073	1.08e-19	0.00496285	0.0313162	-3.61902	-0.682228	-0.867677	0.0757524	1.03647	-2.70617	9.15347	2.81184	2.1542	-1.43954	-0.0846156	-0.154903	0.00978508	0.11468	-0.0515611	0.0109248	0.109525	0.0279341
Bicarbonate	lab	wnr Water 15h WBC2 CV FSC	0.0287482		2701	5.13e-05	0.366843	0.340028	0.992141	0.262417	0.00690246	3.84e-22	0.0696818	0.030597	-4.05607	-0.902555	-0.95428	-0.00985046	1.12093	-2.7036	9.76107	1.8147	2.16342	-1.24066	-0.108859	-0.165392	-0.0012396	0.120444	-0.0502692	0.0114302	0.0686601	0.0276277
Bicarbonate	lab	wdf KCl 17h EO2 CV SSC	0.0288421		2586	0.0014298	0.55879	0.658954	0.75248	0.25015	0.00693646	2.95e-20	0.0167917	0.185041	-3.19203	-0.584716	-0.441409	0.315404	1.15024	-2.70205	9.29825	2.3928	1.32575	-1.08439	-0.0713807	-0.0781245	0.0399982	0.124509	-0.0224596	0.0110532	0.0921022	0.0174488
Bicarbonate	lab	wnr LPS 18h WBC Med FSC	0.0339017		2691	0.00262876	0.437975	0.491297	0.897865	0.381083	0.008493	4.51e-22	0.00880596	0.212231	-3.01093	-0.775733	-0.688343	0.128372	0.876046	2.63376	9.74425	2.62142	1.24775	-1.04715	-0.0939207	-0.12145	0.0163646	0.0950759	0.050443	0.0115442	0.101107	0.0162799
Bicarbonate	lab	wnr Ciproflaxin 22h WBC2 CV SFL	0.0363172		2628	0.000705615	0.418636	0.312947	0.870174	0.43377	0.00925208	4.64e-21	0.0443748	0.0492415	-3.39143	-0.808917	-1.00925	-0.163454	0.782876	2.60453	9.49826	2.0115	1.96741	-1.34497	-0.101588	-0.181438	-0.0213313	0.0879197	0.0494234	0.0112977	0.0784418	0.0254129
Bicarbonate	lab	wdf Pam3CSK4 19h NE4 CV SSC	0.0387095		2645	0.00027971	0.828039	0.669225	0.497109	0.0787593	0.0100406	2.49e-20	0.0411839	0.0681805	-3.6383	-0.217239	-0.42726	0.67914	1.75861	-2.57629	9.3149	2.04268	1.82456	-1.32271	-0.0267284	-0.0770497	0.0874878	0.19629	-0.0496341	0.0110365	0.0784898	0.0238955
Bicarbonate	lab	wdf Baseline NE4 Med SFL	0.043352		2637	0.000578905	0.0463758	0.0574053	0.0987951	0.403505	0.0116416	4.43e-19	0.0123303	0.702645	-3.44552	-1.9929	-1.90105	-1.65131	-0.835513	-2.5246	8.99455	2.50428	-0.381794	-0.383909	-0.228913	-0.307211	-0.194694	-0.0839884	-0.0481746	0.0102285	0.0929599	-0.00293989
Bicarbonate	lab	wdf Nigericin 7 5h EO2 CV FSC	0.0435589		501	0.311988	0.0178164	0.0393179	0.0241711	0.23984	0.0117097	0.000242727	0.0116003	0.42653	-1.0121	-2.3774	-2.06635	-2.26139	-1.17681	2.53023	3.69697	2.53356	0.795804	-0.609805	-0.550995	-0.837908	-0.535194	-0.232922	0.05507	0.00933712	0.203853	0.0448876
Bicarbonate	lab	wdf Nigericin 7 5h EO2 SD FSC	0.0447246		501	0.310835	0.0166933	0.0394861	0.0220974	0.235052	0.0121265	0.00022654	0.0118683	0.424732	-1.01452	-2.4016	-2.06458	-2.29597	-1.1889	2.51777	3.71495	2.52544	0.798903	-0.611283	-0.556398	-0.837239	-0.543307	-0.235261	0.0544085	0.00937974	0.203249	0.045064
Bicarbonate	lab	wdf Valsartan 6h NE4 CV FSC	0.0487821		529	0.309741	0.0362039	0.0832155	0.086335	0.330301	0.0135369	6.43e-05	0.00192562	0.644204	-1.01676	-2.10007	-1.73566	-1.71831	-0.97442	2.47778	4.02932	3.11738	0.462098	-0.508518	-0.481613	-0.655693	-0.400137	-0.190748	0.0922573	0.00985719	0.242567	0.0249939
Bicarbonate	lab	ret H2O2 16h RBC1 CV SFL	0.0490857		2656	5.97e-05	0.680155	0.561701	0.841732	0.223162	0.013659	3.42e-21	0.00679805	0.0314141	-4.02061	-0.412297	-0.58039	0.199698	1.21845	-2.46776	9.53023	2.70871	2.15293	-1.29558	-0.0499049	-0.101227	0.0251158	0.131147	-0.0455763	0.011124	0.103293	0.0279254
Bicarbonate	lab	wdf Baseline NE1 Med SFL	0.0503071		2636	0.000593237	0.0475688	0.0578154	0.0992148	0.407661	0.0141879	4.98e-19	0.0122822	0.693046	-3.43888	-1.98213	-1.89793	-1.64926	-0.82815	-2.45411	8.98129	2.50566	-0.394768	-0.38326	-0.227702	-0.306796	-0.194503	-0.0832691	-0.0469904	0.0102134	0.0930522	-0.00304727
Bicarbonate	lab	pltf H2O2 16h RBC SD SFL	0.0505317		2646	0.000105036	0.593892	0.494563	0.901136	0.267981	0.0142658	5.65e-23	0.0246314	0.0471365	-3.88456	-0.533269	-0.683164	0.124238	1.10796	-2.45213	9.96213	2.24842	1.986	-1.25479	-0.0644515	-0.118875	0.0156389	0.119107	-0.0441354	0.0116423	0.0857015	0.0258413
Bicarbonate	lab	wdf Pam3CSK4 19h MO Med SSC	0.0524672		2644	0.000492052	0.629022	0.502397	0.641631	0.164752	0.0149897	6.78e-21	0.0319897	0.0807657	-3.4894	-0.48316	-0.670815	0.465474	1.38965	2.43422	9.45688	2.14568	1.74693	-1.26627	-0.0594616	-0.121029	0.0599811	0.153509	0.0466939	0.0111755	0.0826128	0.0228677
Bicarbonate	lab	wnr Pam3CSK4 19h WBC CV FSC	0.0562717		2638	0.000853332	0.609507	0.540953	0.819657	0.358859	0.0164231	2.59e-22	0.0291523	0.101604	-3.33874	-0.510839	-0.611452	0.228009	0.917702	-2.40092	9.80429	2.18262	1.6377	-1.21194	-0.0625419	-0.110078	0.0292566	0.101259	-0.0464195	0.0116278	0.0841072	0.0214545
Bicarbonate	lab	wnr LPS 18h WBC CV FSC	0.0565974		2691	0.00205725	0.53655	0.520063	0.822866	0.324222	0.0165661	3.66e-21	0.017586	0.167986	-3.08486	-0.618118	-0.643333	0.223882	0.986	-2.39771	9.52191	2.37569	1.37908	-1.07089	-0.0748542	-0.113509	0.0285137	0.106776	-0.0449988	0.011118	0.0903508	0.0179176
Bicarbonate	lab	ret TMAO 3 5h RBC Med SFL	0.0596506		515	0.573309	0.0227485	0.0416393	0.059118	0.278968	0.0177869	6.2e-05	0.0010309	0.894635	-0.563552	-2.28461	-2.0423	-1.89158	-1.0838	-2.3778	4.03888	3.30114	-0.132509	-0.213035	-0.533153	-0.762625	-0.437069	-0.211512	-0.0828429	0.00997948	0.255696	-0.00687843
Bicarbonate	lab	wdf Water 23h MO2 SD FSC	0.0599172		2724	0.000576228	0.474396	0.488889	0.899085	0.307074	0.0178965	4.87e-21	0.0105925	0.0487826	-3.44664	-0.715445	-0.692171	0.126829	1.02157	-2.36919	9.49014	2.55764	1.97137	-1.35175	-0.0856851	-0.119795	0.01582	0.108802	-0.0436633	0.0109709	0.0968686	0.0244637
Bicarbonate	lab	ret LPS 18h RBC Med SSC	0.0603201		2687	0.00142651	0.707728	0.563598	0.804977	0.288448	0.0180638	1.97e-21	0.106624	0.142529	-3.19256	-0.37495	-0.577578	0.246936	1.06174	2.36576	9.58812	1.6141	1.46687	-1.1112	-0.0453543	-0.101891	0.0314462	0.114948	0.0467409	0.0113402	0.0636715	0.0191167
Bicarbonate	lab	ret TMAO 3 5h RBC1 Med SFL	0.0611551		515	0.567284	0.0240468	0.0436647	0.0624793	0.290767	0.0183904	6.43e-05	0.00101487	0.894062	-0.572432	-2.26319	-2.02236	-1.867	-1.05755	-2.36533	4.03029	3.30563	-0.133234	-0.216474	-0.528376	-0.755167	-0.431591	-0.206435	-0.0824405	0.00995018	0.256202	-0.00691656
Bicarbonate	lab	ret Dapa 2h RBC Med SFL	0.0675552		488	0.112911	0.0185295	0.0634233	0.124097	0.311215	0.0210571	5.93e-06	0.000889529	0.516722	-1.58815	-2.36293	-1.86053	-1.54051	-1.01375	-2.3146	4.58005	3.34433	0.648888	-0.547577	-0.56851	-0.716304	-0.374272	-0.207661	-0.0748182	0.0118138	0.271376	0.0369442
Bicarbonate	lab	ret Captopril 5 5h PLT Count	0.0686512		527	0.307637	0.0320612	0.0569006	0.107483	0.363658	0.0214715	0.00189904	0.0112542	0.453045	-1.0212	-2.14945	-1.90833	-1.61241	-0.909218	-2.30659	3.12161	2.54382	0.750915	-0.483473	-0.510772	-0.725921	-0.379483	-0.180845	-0.0878126	0.00774957	0.19971	0.0394644
Bicarbonate	lab	wdf Nigericin 0 5h NE3 CV SSC	0.0721992		545	0.0482694	0.0215439	0.0538488	0.0509126	0.301918	0.0228734	5.78e-06	0.000863371	0.3289	-1.97951	-2.30507	-1.9323	-1.95661	-1.03332	2.28212	4.58038	3.35054	0.977222	-0.472064	-0.493205	-0.710038	-0.431956	-0.187235	0.0809749	0.0106469	0.25264	0.0506844
Bicarbonate	lab	ret Colchicine 20h PLT CV SFL	0.0762034		2619	0.00204107	0.397287	0.478777	0.965075	0.360004	0.0245751	5.49e-19	0.198817	0.0945242	-3.0873	-0.846615	-0.708373	0.0437905	0.915519	2.24932	8.97069	1.28526	1.67261	-1.17836	-0.102463	-0.125018	0.00554728	0.0985443	0.0431067	0.0106266	0.0500031	0.0223814
Bicarbonate	lab	wdf Pam3CSK4 19h NE2 Count	0.0764376		2645	0.000575753	0.516518	0.518481	0.689733	0.161911	0.0246948	4.51e-22	0.0496463	0.098736	-3.44699	-0.64881	-0.645776	0.399262	1.39907	-2.24743	9.74583	1.9639	1.6516	-1.24838	-0.0796471	-0.116271	0.051103	0.153134	-0.0441244	0.011559	0.0755142	0.0216099
Bicarbonate	lab	pltf Ciproflaxin 22h PLT F SD FSC	0.0769919		2643	0.000915024	0.42417	0.287045	0.96363	0.434676	0.0249407	5.88e-20	0.0264715	0.0541354	-3.31921	-0.799332	-1.06484	-0.0456035	0.781334	2.2436	9.22045	2.22047	1.92661	-1.31182	-0.0997191	-0.191188	-0.00593033	0.0873101	0.0417491	0.0109296	0.0865	0.0248148
Bicarbonate	lab	pltf LPS 18h PLT F SD SSC	0.0799651		2688	0.000789985	0.531442	0.548201	0.755131	0.217025	0.0261658	1.31e-20	0.0268958	0.102215	-3.36013	-0.625888	-0.600534	0.311913	1.23477	2.22498	9.38429	2.21425	1.63477	-1.16664	-0.0758057	-0.105998	0.0396972	0.133249	0.0410931	0.0109789	0.0843279	0.0212538
Bicarbonate	lab	wdf Baseline NE4 CV SFL	0.0802845		2635	0.000644268	0.079464	0.0903774	0.123962	0.50541	0.0263013	2.35e-19	0.0124522	0.174066	-3.41637	-1.75449	-1.69403	-1.53885	-0.666093	-2.22299	9.06612	2.50079	-1.35962	-0.380809	-0.201799	-0.273322	-0.181339	-0.0667819	-0.0404504	0.0104075	0.0929272	-0.0100078
Bicarbonate	lab	ret Colchicine 20h PLT SD FSC	0.0812787		2620	0.00161583	0.400595	0.452736	0.90616	0.300162	0.0267333	1.61e-19	0.130514	0.090878	-3.15634	-0.840697	-0.750974	0.117895	1.03629	2.21664	9.1088	1.51255	1.69141	-1.20208	-0.10125	-0.132244	0.0148686	0.110837	0.0355379	0.0107299	0.0580453	0.0226029
Bicarbonate	lab	wdf Nigericin 0 5h NE3 SD SSC	0.0819616		543	0.0604821	0.0196289	0.0509453	0.061572	0.287955	0.0270798	5.67e-06	0.000832304	0.375721	-1.88125	-2.34043	-1.95635	-1.87331	-1.06368	2.21647	4.58478	3.36096	0.886549	-0.450713	-0.501934	-0.720921	-0.416722	-0.193146	0.0686072	0.0106764	0.254339	0.0462435
Bicarbonate	lab	ret Valsartan 6h PLT Count	0.083288		522	0.216821	0.03774	0.0873031	0.144448	0.443738	0.0276784	0.000381066	0.0174446	0.431377	-1.23655	-2.08306	-1.71307	-1.46166	-0.766489	-2.20811	3.57659	2.38493	0.787459	-0.627331	-0.497288	-0.657009	-0.347043	-0.15433	-0.0850524	0.00903653	0.1902	0.0427055
Bicarbonate	lab	ret Pam3CSK4 19h PLT CV SFL	0.0855119		2633	0.000572311	0.726961	0.591647	0.704875	0.200095	0.0287635	1.06e-19	0.0815345	0.0731306	-3.44863	-0.349208	-0.536517	0.37879	1.2816	2.18792	9.15547	1.74252	1.79273	-1.25485	-0.042867	-0.0967273	0.0486368	0.140267	0.0418772	0.0109336	0.0680304	0.0235726
Bicarbonate	lab	wdf H2O2 16h EO1 Med FSC	0.0872407		2657	9.86e-05	0.688	0.41075	0.769713	0.265715	0.0295384	1.42e-22	0.0219661	0.0438823	-3.89988	-0.401615	-0.822704	0.29278	1.11322	-2.17741	9.86602	2.29231	2.01618	-1.25522	-0.0485411	-0.14398	0.0368094	0.119517	-0.0403519	0.0114753	0.086954	0.0260971
Bicarbonate	lab	wnr LPS 18h WBC Med SSC	0.0917892		2680	0.00139146	0.442692	0.492623	0.890337	0.341333	0.0318754	2.87e-22	0.0208612	0.149453	-3.19978	-0.767769	-0.686237	0.137891	0.951704	2.1471	9.79214	2.31186	1.44188	-1.10611	-0.0927707	-0.120541	0.0175001	0.102664	0.0364092	0.0115804	0.0878761	0.01866
Bicarbonate	lab	pltf H2O2 16h IPF SD FSC	0.0995274		2651	6.24e-05	0.44881	0.443239	0.991666	0.244388	0.035674	1.59e-21	0.0169887	0.0287796	-4.01002	-0.757513	-0.76685	0.0104463	1.16435	2.1017	9.61218	2.38847	2.18769	-1.29367	-0.0917698	-0.133372	0.00131421	0.125152	0.0389069	0.011197	0.0908244	0.0284062
Creatinine	lab	wnr KCl 17h WBC Med SSC	4.91e-19		2728	0.00130667	2.84e-06	0.799542	0.376537	0.299037	1.56e-21	2.24e-21	8.39e-76	0.621476	-3.21786	4.69211	-0.253965	0.88444	1.0387	-9.61177	9.57334	19.0164	-0.493816	-0.647247	0.337554	-0.0269402	0.0665292	0.0665137	-0.110588	0.00682569	0.434877	-0.00386968
Creatinine	lab	wnr Alhydrogel 21h WBC Med SSC	1.12e-17		2688	0.00187883	1.15e-05	0.29885	0.46244	0.393235	4.52e-20	1.28e-20	2.58e-70	0.96779	-3.11184	4.39611	1.0391	0.734941	0.853904	-9.24822	9.38638	18.262	0.0403844	-0.73607	0.329832	0.114518	0.0573457	0.0569478	-0.108637	0.00687164	0.432206	0.000322654
Creatinine	lab	wnr LPS 18h WBC Med SSC	8.52e-16		2706	0.0164754	1.32e-05	0.296878	0.684556	0.365858	4.6e-18	4.46e-16	5.57e-61	0.466449	-2.39971	4.36405	1.04335	0.406298	0.904412	-8.72443	8.17598	16.8997	-0.728372	-0.553376	0.349528	0.122316	0.034188	0.0646258	-0.0987928	0.00644619	0.428345	-0.00628966
Creatinine	lab	wnr Pam3CSK4 19h WBC Med FSC	3.41e-15		2661	0.023582	3.04e-05	0.243838	0.263516	0.0595589	2.04e-17	3.38e-16	4.88e-56	0.330253	-2.26518	4.17786	1.16571	1.11836	1.88485	-8.55049	8.21136	16.1503	-0.973784	-0.544318	0.335947	0.138636	0.0944032	0.136706	-0.111335	0.00648383	0.415553	-0.00845081
Creatinine	lab	wnr LPS 18h WBC Med FSC	1.13e-13		2717	0.00812132	1.85e-05	0.285437	0.713868	0.271923	9.18e-16	5.2e-17	3.52e-54	0.646152	-2.64894	4.28972	1.0684	0.366705	1.09887	-8.08633	8.43747	15.8507	-0.459166	-0.621755	0.348316	0.127277	0.031358	0.0799227	-0.104589	0.00674004	0.41233	-0.00404429
Creatinine	lab	ret Pam3CSK4 19h RET1 Med SSC	7.82e-12		2657	0.012357	0.000146767	0.277774	0.570196	0.324514	8.29e-14	9.58e-20	9.57e-74	0.442025	-2.5035	3.80201	1.08556	0.567834	0.985408	-7.50586	9.16593	18.749	-0.768894	-0.610067	0.309109	0.130524	0.0483201	0.071504	-0.0956966	0.00726026	0.491394	-0.0067661
Creatinine	lab	wdf LPS 18h NE4 Med SSC	3.03e-11		2724	0.147944	0.000271225	0.538935	0.728009	0.947523	3.8e-13	4.1e-23	2.89e-69	0.0627237	-1.44725	3.64612	0.614502	-0.347811	0.0658235	-7.29857	9.99248	18.1059	-1.86191	-0.339057	0.295635	0.0732804	-0.0296763	0.00476509	-0.0911776	0.00786347	0.465428	-0.0163244
Creatinine	lab	wdf Pam3CSK4 19h NE4 Med SSC	3.83e-11		2670	0.125301	0.00133698	0.542922	0.828933	0.899705	4.95e-13	3e-22	4.65e-70	0.116471	-1.53338	3.21133	0.608478	-0.216092	-0.126047	-7.26303	9.78789	18.2294	-1.57027	-0.371404	0.261585	0.073302	-0.018422	-0.00916993	-0.0916251	0.00771611	0.469165	-0.0137287
Creatinine	lab	ret KCl 17h RBC CV SFL	4.75e-11		2721	0.00439035	9.19e-05	0.521628	0.841957	0.788899	6.36e-13	1.22e-29	3.24e-70	0.336594	-2.85106	3.917	-0.640921	0.199411	0.267768	7.22773	11.4418	18.2413	-0.961088	-0.577894	0.284144	-0.0685531	0.0151206	0.0172514	0.0799438	0.00812656	0.422719	-0.00758535
Creatinine	lab	wdf Water 15h NE4 Med SSC	9.67e-11		2731	0.0107502	0.000574051	0.670137	0.942276	0.832128	1.38e-12	2.12e-23	2.42e-71	0.216516	-2.55248	3.44766	0.426006	-0.0724168	0.211994	-7.11958	10.0598	18.3979	-1.23613	-0.531619	0.282853	0.0504608	-0.00617242	0.0154083	-0.0909163	0.00798746	0.47722	-0.0107466
Creatinine	lab	ret KCl 17h RBC1 CV SFL	3.72e-10		2723	0.00378679	6.46e-05	0.557322	0.77809	0.756477	6.1e-12	2.38e-30	4.69e-71	0.335696	-2.8979	4.00171	-0.586897	0.281837	0.310142	6.90799	11.5896	18.3592	-0.962876	-0.587759	0.290266	-0.0627838	0.0213566	0.0199871	0.0771044	0.00824557	0.425017	-0.0076031
Creatinine	lab	wdf Pam3CSK4 19h NE1 Med SSC	4.48e-10		2670	0.129831	0.00108147	0.499282	0.859915	0.921145	7.68e-12	6.67e-22	3.35e-70	0.112945	-1.51524	3.27202	0.675712	-0.176499	-0.0990005	-6.8752	9.70381	18.2496	-1.58562	-0.367438	0.266701	0.081452	-0.0150603	-0.00721055	-0.0867531	0.00765697	0.470757	-0.0138776
Creatinine	lab	wdf Water 15h NE1 Med SSC	4.48e-10		2732	0.0126005	0.000370121	0.596916	0.973025	0.751174	7.73e-12	3.1e-23	1.29e-71	0.18294	-2.49652	3.565	0.528903	0.0338176	0.317124	-6.8737	10.0209	18.436	-1.33209	-0.520187	0.29221	0.0626128	0.00288151	0.0230478	-0.0876818	0.00795612	0.479004	-0.0115867
Creatinine	lab	ret LPS 18h RBC1 SD FSC	3.03e-09		2713	0.0322659	0.000419805	0.442415	0.988472	0.695262	6.8e-11	1.86e-18	3.99e-63	0.343113	-2.14221	3.5317	0.768235	0.01445	0.391766	6.55149	8.8287	17.2182	-0.948198	-0.502756	0.287726	0.0917753	0.00123654	0.0283887	0.0849165	0.00707223	0.443344	-0.00835122
Creatinine	lab	ret Water 15h RET1 SD SSC	3.63e-09		2722	0.00674644	4.09e-05	0.389106	0.893295	0.678622	8.26e-11	3.25e-21	3.5e-71	0.29717	-2.71119	4.10897	0.861379	0.134148	0.414389	-6.52172	9.5338	18.3773	-1.04272	-0.568901	0.33621	0.101916	0.0114521	0.0301648	-0.0821495	0.00761889	0.480817	-0.00913554
Creatinine	lab	ret LPS 18h RBC CV SFL	7.39e-09		2715	0.0476587	0.000143014	0.392514	0.998414	0.666798	1.84e-10	1.04e-24	2.58e-59	0.160059	-1.9813	3.80834	0.855204	-0.00198755	0.430593	6.39833	10.3645	16.6468	-1.40526	-0.464908	0.309552	0.10214	-0.000169959	0.031204	0.0793839	0.00820955	0.43082	-0.0123512
Creatinine	lab	wdf H2O2 16h NE1 Med SSC	8.44e-09		2689	0.0537417	9.53e-05	0.579142	0.933042	0.726673	2.14e-10	5.79e-26	4.39e-75	0.0512763	-1.92976	3.90825	0.554706	0.0840257	0.349591	-6.37559	10.6489	18.9266	-1.95003	-0.410908	0.310682	0.064394	0.00694353	0.0246577	-0.0798253	0.00818215	0.480789	-0.0167045
Creatinine	lab	ret H2O2 16h RBC CV SFL	1.04e-08		2681	0.0673099	6.75e-05	0.550131	0.862284	0.85513	2.69e-10	2.04e-26	1.38e-64	0.0521706	-1.83034	3.99119	0.59764	0.173484	0.182594	6.3398	10.75	17.4389	-1.94259	-0.389749	0.317048	0.0688	0.0143324	0.0128819	0.0758492	0.00827106	0.439271	-0.0166568
Creatinine	lab	ret H2O2 16h RBC1 CV SFL	2.2e-08		2680	0.0651747	6.41e-05	0.586995	0.852044	0.875466	6.08e-10	6.69e-27	1.36e-64	0.0525548	-1.84482	4.00351	0.543262	0.186529	0.156734	6.2113	10.8568	17.4401	-1.93943	-0.393162	0.318157	0.0626102	0.0154171	0.0110659	0.075987	0.00837195	0.43938	-0.0166433
Creatinine	lab	ret KCl 17h RBC1 SD FSC	5.9e-08		2722	0.0034049	0.000244063	0.597655	0.783453	0.757738	1.84e-09	1.98e-23	3.93e-73	0.523846	-2.93119	3.6733	-0.527837	0.274849	0.308484	6.0322	10.0673	18.6496	-0.637511	-0.595598	0.26814	-0.0565851	0.0208967	0.0199281	0.0687836	0.00724638	0.431813	-0.0050525
Creatinine	lab	ret Alhydrogel 21h RET2 SD FSC	8.92e-08		2689	0.0143219	0.000189981	0.416783	0.993475	0.970431	2.91e-09	9.59e-23	4.41e-74	0.566461	-2.45069	3.73718	0.81214	-0.00817832	0.0370711	-5.95693	9.90599	18.7884	-0.573342	-0.582445	0.28289	0.0904318	-0.000644076	0.0024973	-0.0697455	0.00729711	0.45156	-0.00459982
Creatinine	lab	wdf Baseline NE1 Med SSC	9.26e-08		2666	9.52e-22	6.63e-06	0.635183	0.720057	0.410178	3.03e-09	7.85e-19	1.31e-84	0.0467063	-9.66623	4.51414	-0.4745	0.358421	0.823711	-5.95043	8.92881	20.211	-1.98988	-0.70592	0.342763	-0.0507976	0.0277783	0.0542301	-0.0722328	0.00670201	0.499265	-0.00970071
Creatinine	lab	ret KCl 17h RBC SD FSC	1.03e-07		2721	0.00243285	0.000131788	0.665028	0.681082	0.635917	3.44e-09	1.02e-23	1.67e-72	0.556429	-3.03442	3.8286	-0.433029	0.411032	0.473469	5.92873	10.1342	18.5623	-0.588227	-0.616921	0.27893	-0.0464029	0.0312404	0.0305756	0.0662972	0.00730097	0.430167	-0.00466531
Creatinine	lab	wnr Water 15h WBC2 Med FSC	1.17e-07		2726	0.00731337	2.27e-05	0.269652	0.743906	0.628572	3.97e-09	2.27e-19	3.64e-69	0.31859	-2.68425	4.24389	1.10409	0.326719	0.483793	-5.90484	9.06773	18.0915	-0.997542	-0.556855	0.344796	0.129785	0.0277076	0.0349861	-0.0753951	0.00722152	0.4662	-0.00864192
Creatinine	lab	ret KCl 17h RET1 Percentage	1.26e-07		2722	0.00738911	5.14e-05	0.672057	0.741121	0.581773	4.3e-09	2.25e-25	1.54e-71	0.289517	-2.6808	4.05564	-0.423372	0.330402	0.550862	5.89159	10.5149	18.4271	-1.05939	-0.545434	0.29502	-0.045371	0.0250972	0.0355745	0.0672963	0.00752005	0.427516	-0.00838695
Creatinine	lab	ret Pam3CSK4 19h RBC SD FSC	1.58e-07		2657	0.056451	0.00102302	0.379167	0.777438	0.671532	5.52e-09	1.17e-17	9.12e-64	0.290407	-1.90837	3.28778	0.879579	0.282689	0.424093	5.84996	8.61617	17.3226	-1.05744	-0.465419	0.269224	0.106263	0.0241504	0.0308657	0.0700286	0.00692303	0.447666	-0.00933204
Creatinine	lab	wdf Baseline NE4 Med SSC	1.91e-07		2666	8.59e-22	6.76e-06	0.635734	0.710771	0.404524	6.77e-09	7.59e-19	2.05e-84	0.0488453	-9.67717	4.51019	-0.473727	0.370861	0.833702	-5.81548	8.9327	20.1854	-1.97084	-0.706904	0.342624	-0.0507331	0.0287495	0.0549024	-0.0704328	0.00670725	0.498695	-0.00960976
Creatinine	lab	wdf KCl 17h NE1 Med SSC	3.48e-07		2732	0.00408733	0.000108936	0.543779	0.81661	0.68981	1.3e-08	8.64e-30	4.05e-80	0.286975	-2.87378	3.87546	-0.607184	0.231929	0.399155	-5.70362	11.4728	19.5992	-1.06499	-0.58343	0.282197	-0.0651884	0.0176194	0.0257874	-0.0652488	0.00815889	0.458027	-0.00841483
Creatinine	lab	ret KCl 17h RET1 Med SSC	6.14e-07		2720	0.000876411	1.58e-05	0.810098	0.547647	0.450206	2.43e-08	2.97e-27	1.76e-79	0.573387	-3.33117	4.32557	-0.240323	0.601365	0.75518	-5.5948	10.9322	19.5166	-0.563138	-0.680818	0.314526	-0.0257671	0.0457193	0.0488579	-0.0633988	0.0077913	0.457345	-0.00447794
Creatinine	lab	ret KCl 17h RET2 SD SSC	6.43e-07		2720	0.00774768	6.13e-05	0.591247	0.826758	0.742983	2.56e-08	4.23e-26	4.41e-80	0.262729	-2.66486	4.01403	-0.537093	0.218883	0.327939	-5.58582	10.678	19.5972	-1.1202	-0.542845	0.292093	-0.0576327	0.0166455	0.0212001	-0.0638994	0.00763465	0.460318	-0.00887993
Creatinine	lab	ret LPS 18h RBC1 CV SFL	7.66e-07		2715	0.0492772	0.000121368	0.395134	0.988431	0.709869	3.13e-08	5.88e-25	6.5e-60	0.15567	-1.96707	3.84895	0.850479	-0.014501	0.372071	5.55027	10.4207	16.7375	-1.42018	-0.462686	0.313391	0.101778	-0.00124231	0.0270194	0.0696194	0.00828509	0.433616	-0.0125129
Creatinine	lab	ret Alhydrogel 21h RET1 Med SSC	1.03e-06		2688	0.00354643	6.88e-05	0.266615	0.649014	0.464742	4.42e-08	4.17e-23	2.01e-75	0.778	-2.91851	3.9866	1.11112	0.455183	0.731165	-5.48916	9.9921	18.9734	-0.281954	-0.697261	0.301857	0.123686	0.035849	0.0492796	-0.0652191	0.00735413	0.461952	-0.00227137
Creatinine	lab	wdf Alhydrogel 21h NE1 Med SSC	1.61e-06		2689	0.014516	0.000319808	0.452575	0.925909	0.751776	7.4e-08	1.07e-26	2.64e-74	0.424538	-2.44582	3.60339	0.751239	0.0930023	0.316331	-5.39623	10.8116	18.8191	-0.798696	-0.582831	0.273456	0.0838264	0.0073283	0.0212942	-0.0643774	0.00794199	0.455439	-0.00641962
Creatinine	lab	ret KCl 17h RET1 SD SSC	1.72e-06		2722	0.0037431	2.41e-05	0.69687	0.798368	0.697543	7.99e-08	7.2e-28	3.99e-79	0.337771	-2.90155	4.23082	-0.38959	0.255485	0.388681	-5.38206	11.0657	19.4685	-0.958749	-0.590493	0.307693	-0.0417891	0.0194363	0.0251332	-0.0614309	0.0078901	0.45492	-0.00759498
Creatinine	lab	wdf KCl 17h MO2 SD SFL	1.8e-05		2733	0.00292283	2.26e-05	0.847891	0.566937	0.566587	1.11e-06	1.93e-27	2.59e-76	0.382467	-2.97843	4.24472	-0.191829	0.572638	0.573155	-4.88138	10.9723	19.0851	-0.873501	-0.605627	0.308698	-0.0205856	0.0435425	0.0370723	-0.0551986	0.00780926	0.441287	-0.00691416
Creatinine	lab	ret Ciproflaxin 22h RET1 Med SSC	2.05e-05		2667	0.0380824	4.31e-05	0.243054	0.606041	0.516958	1.3e-06	1.23e-21	3.82e-67	0.361808	-2.075	4.09701	1.16765	0.515794	0.648128	-4.85128	9.63935	17.8134	-0.912083	-0.562056	0.346174	0.142932	0.0454425	0.0490598	-0.0635107	0.00780239	0.477392	-0.00805766
Creatinine	lab	ret Water 23h RBC CV SFL	3.17e-05		2758	0.0264128	2.18e-05	0.724325	0.693239	0.620497	2.13e-06	1.63e-28	2.31e-64	0.34506	-2.22129	4.25285	-0.352721	0.394504	0.495202	4.75115	11.2022	17.3926	-0.944378	-0.576264	0.336632	-0.0406464	0.0325495	0.0348316	0.0581385	0.00864994	0.437953	-0.00775145
Creatinine	lab	pltf H2O2 16h PLT F Med SFL	3.64e-05		2679	0.0793197	1.09e-05	0.320884	0.674177	0.625371	2.49e-06	7.88e-22	5.5e-69	0.0510164	-1.75532	4.40714	0.992828	0.420468	0.48831	-4.71931	9.68583	18.0751	-1.95222	-0.375183	0.350761	0.114486	0.0348501	0.0345392	-0.0581326	0.00752375	0.45477	-0.0168027
Creatinine	lab	ret LPS 18h RBC2 Med SSC	7.82e-05		2714	0.0196279	0.000101603	0.276017	0.778251	0.352773	5.99e-06	2.68e-19	4.89e-68	0.310608	-2.33478	3.89252	1.08953	0.281627	0.929384	-4.53564	9.04925	17.9327	-1.01414	-0.551746	0.317523	0.130547	0.0242013	0.067867	-0.0617433	0.00728436	0.478965	-0.00897751
Creatinine	lab	ret Colchicine 20h RBC1 CV SFL	8.34e-05		2644	0.10137	3.37e-05	0.534347	0.759593	0.629762	6.43e-06	3.39e-23	1.88e-62	0.142804	-1.63882	4.15401	-0.621466	0.306047	0.482118	4.52084	10.0149	17.13	-1.46587	-0.425196	0.33854	-0.0746014	0.0261158	0.0348584	0.0574284	0.00809394	0.448106	-0.0133479
Creatinine	lab	wdf Ciproflaxin 22h MO SD SFL	9.38e-05		2670	0.0765135	0.00010351	0.186947	0.684965	0.682278	7.37e-06	2.23e-21	2.23e-64	0.257194	-1.77197	3.88808	1.32001	0.405742	0.409402	-4.49165	9.57565	17.4103	-1.13329	-0.479105	0.32916	0.1619	0.0357772	0.0309749	-0.0585568	0.00777876	0.460297	-0.0100049
Creatinine	lab	wdf Ciproflaxin 22h MO2 SD SFL	0.000128231		2669	0.0689002	3.71e-05	0.19089	0.64457	0.642224	1.06e-05	1.57e-21	1.47e-64	0.268075	-1.81981	4.13199	1.30828	0.461371	0.464644	-4.41401	9.61317	17.437	-1.10774	-0.492312	0.349857	0.160428	0.0406836	0.0351572	-0.0566068	0.00780932	0.460868	-0.00978387
Creatinine	lab	wdf Water 23h NE1 Med SFL	0.000180081		2753	0.0106924	2.31e-05	0.659324	0.762257	0.692214	1.55e-05	7.91e-27	5.82e-66	0.623382	-2.55434	4.24	-0.440895	0.302548	0.395894	-4.32954	10.8377	17.6265	-0.491119	-0.664472	0.336081	-0.0509208	0.0250051	0.027892	-0.0523364	0.00834401	0.443441	-0.00404153
Creatinine	lab	wnr Pam3CSK4 19h WBC CV FSC	0.000190238		2663	0.0536634	0.000107061	0.253463	0.512995	0.249408	1.65e-05	1.32e-19	1.99e-63	0.178078	-1.9304	3.87986	1.14223	0.654269	1.15204	4.31613	9.12964	17.2713	-1.34705	-0.467815	0.314703	0.137185	0.0556833	0.0841718	0.0557445	0.00722053	0.443711	-0.0117817
Creatinine	lab	wdf Colchicine 20h EO1 Med SSC	0.00020836		2643	0.0611863	2.65e-06	0.685154	0.746896	0.771424	1.83e-05	1.36e-23	6.32e-75	0.190341	-1.87295	4.70672	-0.405486	0.322769	0.290543	-4.29245	10.1084	18.9154	-1.30991	-0.463976	0.367686	-0.0464836	0.026336	0.0201068	-0.0521056	0.00774107	0.471722	-0.0113835
Creatinine	lab	pltf LPS 18h PLT F Med SFL	0.000217896		2714	0.0514917	4.76e-05	0.278064	0.894903	0.57159	1.93e-05	1.66e-20	1.77e-64	0.182488	-1.94822	4.07365	1.0849	0.132115	0.565781	-4.28028	9.35778	17.417	-1.33348	-0.459217	0.3322	0.130064	0.0113472	0.0411745	-0.054224	0.0074782	0.450287	-0.0117732
Creatinine	lab	ret Alhydrogel 21h RBC CV SFL	0.000245859		2691	0.0219266	0.000144779	0.365023	0.784604	0.692913	2.23e-05	6.43e-27	1.7e-65	0.344667	-2.29297	3.80533	0.905989	0.273352	0.394947	4.24764	10.8601	17.5699	-0.945151	-0.54654	0.288897	0.101179	0.0215646	0.0266322	0.0495581	0.00801561	0.423693	-0.00759965
Creatinine	lab	wdf Water 23h NE2 NE4 ratio	0.000257319		2754	0.00638535	3.07e-05	0.662035	0.744437	0.617954	2.36e-05	1.32e-26	5.14e-67	0.751759	-2.72941	4.17495	-0.437153	0.326016	0.498809	-4.23551	10.7886	17.7786	-0.316352	-0.711511	0.331106	-0.0504882	0.0269401	0.0351293	-0.0523514	0.00829965	0.446691	-0.00260929
Creatinine	lab	pltf Water 15h WBC1 Med SSC	0.000280471		2722	0.00338274	7.85e-05	0.388273	0.828546	0.773033	2.59e-05	5.4e-24	1.03e-66	0.389939	-2.93322	3.95485	0.862891	0.216587	0.288439	-4.2144	10.1989	17.7412	-0.859866	-0.613468	0.323286	0.101892	0.0184454	0.0209587	-0.0530869	0.00811607	0.459335	-0.00751009
Creatinine	lab	wdf Pam3CSK4 19h NE2 NE4 ratio	0.000338536		2670	0.0403216	0.000306285	0.345549	0.683997	0.387733	3.16e-05	1.64e-22	7.18e-64	0.211046	-2.05144	3.61469	0.943425	0.407059	0.863878	-4.1685	9.85117	17.3356	-1.251	-0.501092	0.29566	0.114218	0.0348259	0.0631405	-0.0542047	0.00783365	0.448036	-0.0110239
Creatinine	lab	wdf Water 15h NE2 NE4 ratio	0.000404761		2732	0.0020711	0.000116558	0.501134	0.950704	0.763076	3.92e-05	2.27e-23	1.69e-63	0.55441	-3.08281	3.85887	0.672797	0.0618279	0.301475	-4.11895	10.0526	17.2699	-0.591238	-0.649231	0.317679	0.0801552	0.00530324	0.0220457	-0.0526663	0.00803657	0.447058	-0.00521205
Creatinine	lab	wnr Water 15h WBC2 CV FSC	0.000476949		2727	0.00856332	2.03e-05	0.332932	0.807367	0.723293	4.73e-05	7.43e-21	1.83e-66	0.288728	-2.63093	4.26947	0.968398	0.243848	0.354097	4.07522	9.44452	17.7041	-1.06112	-0.547469	0.348004	0.114186	0.0207442	0.0256974	0.0515437	0.00751696	0.455489	-0.00921987
Creatinine	lab	pltf Pam3CSK4 19h PLT F Med SSC	0.000517891		2658	0.0774857	4.25e-05	0.225294	0.649565	0.584748	5.2e-05	6.95e-19	1.34e-64	0.177762	-1.76615	4.10051	1.21285	0.454418	0.54653	-4.05311	8.94296	17.4451	-1.34804	-0.431924	0.336746	0.146993	0.038954	0.0398949	-0.052733	0.00718066	0.451981	-0.0119102
Creatinine	lab	ret LPS 18h RBC Med SSC	0.000618599		2713	0.0245556	8.98e-05	0.269157	0.793219	0.382572	6.44e-05	5.76e-20	2.98e-67	0.264554	-2.24958	3.92245	1.10523	0.262159	0.873309	-4.00224	9.22094	17.8203	-1.11592	-0.531864	0.32032	0.132515	0.0225438	0.0637931	-0.0538063	0.0074051	0.477672	-0.00988127
Creatinine	lab	wdf Water 23h MO2 SD SFL	0.000690863		2752	0.00800685	1.03e-05	0.918203	0.534834	0.538451	7.27e-05	4.07e-26	4.39e-68	0.664236	-2.65372	4.41811	-0.102707	0.620722	0.615234	-3.97323	10.6803	17.9322	-0.43412	-0.691889	0.350315	-0.0118583	0.0513719	0.0433768	-0.0481897	0.00822431	0.451084	-0.00357844
Creatinine	lab	wdf Pam3CSK4 19h NE4 Med SFL	0.00069142		2670	0.0680484	0.000398917	0.377822	0.789244	0.585524	7.29e-05	3.66e-22	1.77e-63	0.16325	-1.82543	3.54531	0.882063	0.267319	0.5454	-3.97292	9.76711	17.2778	-1.39461	-0.444917	0.291715	0.107149	0.0229746	0.0399848	-0.0505172	0.00775595	0.446881	-0.0122763
Creatinine	lab	pltf KCl 17h WBC1 Med SSC	0.000804113		2719	0.00436768	4.41e-05	0.713485	0.675096	0.659635	8.75e-05	1.11e-28	3.99e-77	0.298016	-2.85271	4.0915	-0.367217	0.41921	0.440465	-3.92879	11.2395	19.1987	-1.0409	-0.582378	0.299271	-0.0395179	0.0319997	0.0285697	-0.0447705	0.00804296	0.450619	-0.00827213
Creatinine	lab	wdf Baseline NE1 SD FSC	0.000903214		2664	2.29e-22	1.12e-06	0.680973	0.601455	0.414556	0.000100169	4.88e-18	6.8e-83	0.253918	-9.81642	4.88152	-0.411181	0.522372	0.816031	-3.8961	8.71847	19.9856	-1.14113	-0.720108	0.371119	-0.044236	0.040625	0.0539742	-0.0471304	0.00657193	0.497007	-0.00563063
Creatinine	lab	wdf Baseline MO CV SFL	0.000962302		2665	1.56e-18	1.71e-05	0.692966	0.750723	0.54969	0.000108112	4.33e-16	2.28e-80	0.0461007	-8.8502	4.30784	-0.394876	0.31772	0.598301	3.87746	8.18067	19.6493	-1.99541	-0.660132	0.331576	-0.0424649	0.0247734	0.0397172	0.0482682	0.00621406	0.485436	-0.00979014
Creatinine	lab	wdf Alhydrogel 21h NE2 NE4 ratio	0.00108666		2689	0.00692363	0.000138662	0.324292	0.789182	0.655143	0.000124283	1.15e-25	3.92e-69	0.643697	-2.70259	3.81607	0.985857	0.267399	0.446678	-3.84316	10.5824	18.0941	-0.462589	-0.647944	0.289924	0.110108	0.0211114	0.0301449	-0.0451532	0.00778872	0.433738	-0.00374231
Creatinine	lab	wdf KCl 17h NE2 NE4 ratio	0.00116068		2733	0.0022776	5.46e-05	0.678263	0.721457	0.610436	0.000134202	5e-29	5.99e-74	0.42408	-3.05431	4.0415	-0.414879	0.356549	0.50951	-3.82409	11.3124	18.7604	-0.799483	-0.623602	0.294999	-0.0446356	0.0271595	0.0330135	-0.0437613	0.00806526	0.434774	-0.00635585
Creatinine	lab	pltf Pam3CSK4 19h WBC1 Med SSC	0.00145783		2654	0.079845	0.000339182	0.3512	0.819066	0.73235	0.000177971	4.89e-22	1.55e-66	0.148464	-1.75226	3.58807	0.932429	0.228769	0.342037	-3.75373	9.7371	17.7278	-1.4454	-0.429125	0.294385	0.113146	0.0196386	0.0250368	-0.0474666	0.00778122	0.461794	-0.0127885
Creatinine	lab	wdf Ciproflaxin 22h MO CV SFL	0.00149084		2671	0.0706449	5.54e-05	0.204919	0.680814	0.711348	0.00018315	5.04e-22	4.53e-64	0.267616	-1.80848	4.03832	1.26797	0.411398	0.370086	-3.74647	9.73331	17.3649	-1.1088	-0.489905	0.341955	0.155637	0.0363124	0.0280269	-0.0484997	0.00789768	0.459607	-0.00980956
Creatinine	lab	wdf LPS 18h NE2 NE4 ratio	0.00172557		2724	0.0214416	5.66e-05	0.360844	0.986879	0.479769	0.000216475	2.96e-24	7.02e-63	0.260121	-2.30145	4.03311	0.913912	0.0164464	0.706771	-3.70398	10.2592	17.1801	-1.12634	-0.544404	0.328756	0.109651	0.00141147	0.0514901	-0.0475348	0.00816889	0.443836	-0.00996112
Creatinine	lab	ret Water 23h RBC1 CV SFL	0.00181296		2756	0.0185086	1.93e-05	0.7272	0.682405	0.650628	0.000229885	3.14e-28	5.16e-65	0.430623	-2.35669	4.27987	-0.348888	0.409228	0.45294	3.68858	11.1415	17.4882	-0.788242	-0.612549	0.33937	-0.0402882	0.0338254	0.0319213	0.045207	0.00864727	0.440894	-0.00648004
Creatinine	lab	wdf Water 23h EO1 Med FSC	0.00206864		2737	0.0215782	8.34e-06	0.846229	0.675638	0.660153	0.000268041	1.95e-27	9.13e-64	0.422762	-2.29903	4.46471	-0.193951	0.418468	0.43975	-3.64915	10.971	17.3086	-0.80176	-0.600968	0.355495	-0.0224327	0.0346932	0.0310705	-0.0455491	0.00852539	0.439743	-0.00662832
Creatinine	lab	wdf Baseline MO2 CV SFL	0.00213927		2665	3.9e-18	1.49e-05	0.67474	0.767804	0.544777	0.000279299	1.02e-15	2.24e-81	0.0309866	-8.74439	4.33889	-0.419698	0.295279	0.605683	3.63864	8.07379	19.7839	-2.15839	-0.655976	0.334118	-0.0451823	0.0230515	0.0402329	0.0456053	0.00615976	0.489282	-0.01065
Creatinine	lab	pltf Water 23h PLT F Med SFL	0.0023044		2754	0.0139604	1.03e-05	0.885714	0.584143	0.557383	0.000303967	2.86e-24	5.43e-68	0.56115	-2.45986	4.4182	-0.143743	0.547408	0.586805	-3.61652	10.2616	17.9187	-0.581204	-0.639603	0.351921	-0.0166311	0.0454621	0.041591	-0.0446711	0.00794802	0.450837	-0.00477831
Creatinine	lab	wdf Baseline NE4 SD FSC	0.00280987		2663	9.28e-23	7.48e-07	0.722124	0.58535	0.393453	0.000385262	2.88e-18	1.49e-82	0.300091	-9.91027	4.96032	-0.35566	0.545654	0.85351	-3.55453	8.77975	19.9407	-1.03644	-0.728128	0.377178	-0.0382606	0.0424535	0.0564688	-0.0387216	0.00661998	0.496186	-0.00515041
Creatinine	lab	wdf Ciproflaxin 22h MO2 CV SFL	0.00300264		2671	0.0677126	3.1e-05	0.207442	0.648756	0.674434	0.000416323	2.19e-22	2.02e-63	0.26693	-1.82766	4.17312	1.26094	0.455543	0.420117	-3.53398	9.82063	17.2692	-1.11039	-0.495611	0.353664	0.154832	0.0402316	0.0318322	-0.0458603	0.00796395	0.456509	-0.00983106
Creatinine	lab	ret Ciproflaxin 22h RBC Med SSC	0.00311405		2668	0.0755656	8.1e-05	0.259168	0.593603	0.534091	0.00043507	1.76e-21	2.31e-65	0.223141	-1.77771	3.94748	1.1286	0.533686	0.621854	-3.52227	9.6007	17.5549	-1.2185	-0.48112	0.334334	0.138393	0.0471266	0.0471953	-0.047689	0.00780512	0.476507	-0.0107553
Creatinine	lab	wdf Colchicine 20h NE2 NE4 ratio	0.00315762		2656	0.0544625	3.36e-05	0.593914	0.824731	0.583075	0.00044207	4.63e-21	3.53e-65	0.286228	-1.92399	4.15469	-0.533237	0.221487	0.548966	-3.51804	9.49763	17.5302	-1.06665	-0.500322	0.338907	-0.0640667	0.0189158	0.0397375	-0.0450738	0.00760204	0.456383	-0.00974158
Creatinine	lab	wdf Water 23h MO2 SD FSC	0.00351497		2750	0.00798293	1.68e-05	0.793172	0.674	0.699691	0.000503614	7.69e-27	3.26e-69	0.690089	-2.65474	4.31074	-0.262219	0.420709	0.385777	-3.48299	10.8405	18.0936	-0.398776	-0.694362	0.342217	-0.0302829	0.0347981	0.0272206	-0.0428344	0.00835355	0.456971	-0.00330047
Creatinine	lab	wdf KCl 17h EO1 Med SSC	0.00372996		2713	0.00251139	5.16e-06	0.809824	0.603435	0.756524	0.0005452	3.97e-32	4.81e-89	0.26259	-3.0248	4.56746	-0.240677	0.519528	0.31008	-3.46165	11.9532	20.7725	-1.12052	-0.578412	0.312742	-0.0242168	0.0370584	0.0188319	-0.0375956	0.00800164	0.452174	-0.00833864
Creatinine	lab	wdf Water 23h NE4 SD SFL	0.00388032		2753	0.00599504	2.26e-05	0.704486	0.708049	0.594418	0.000572038	1.86e-26	5.52e-68	0.762365	-2.7502	4.24509	-0.379311	0.374517	0.532507	-3.44858	10.7558	17.9178	-0.302407	-0.719342	0.336916	-0.0438494	0.0309791	0.0375504	-0.0427328	0.00829022	0.450773	-0.00250246
Creatinine	lab	pltf H2O2 16h IPF Percentage	0.00431276		2680	0.0576278	7.78e-06	0.316163	0.692833	0.648447	0.000649085	1.97e-24	2.73e-68	0.057841	-1.89934	4.48005	1.00256	0.395056	0.455972	-3.41426	10.3017	17.9756	-1.89772	-0.406845	0.357322	0.115854	0.0328114	0.0323177	-0.0418841	0.00795661	0.453126	-0.0163688
Creatinine	lab	ret Rotenone 6h overnight RBC CV FSC	0.00446242		1206	0.635606	0.0689937	0.917928	0.487442	0.544341	0.0006772	1.37e-08	2.09e-26	0.306551	-0.473973	1.8201	0.103065	0.694598	0.606435	3.40758	5.71706	10.8918	-1.02292	-0.275696	0.278617	0.021463	0.110501	0.0843847	0.0782555	0.00831117	0.506573	-0.0171629
Creatinine	lab	wdf Pam3CSK4 19h NE1 Med SFL	0.00488883		2669	0.0718393	0.000311614	0.357356	0.753969	0.560754	0.000756315	5.11e-22	1.83e-63	0.153365	-1.80085	3.6102	0.920575	0.313443	0.581796	-3.37222	9.73194	17.2759	-1.42815	-0.439479	0.297207	0.111932	0.0269596	0.0426911	-0.0428942	0.00774055	0.447492	-0.0125885
Creatinine	lab	wdf Pam3CSK4 19h EO1 Med FSC	0.00489297		2650	0.101615	0.000155155	0.275295	0.757866	0.682634	0.000758568	4.44e-22	5.03e-62	0.118539	-1.63764	3.78816	1.09118	0.308317	0.408917	-3.37142	9.74739	17.0654	-1.56144	-0.401849	0.310992	0.132482	0.0264687	0.0299444	-0.0429178	0.00780488	0.445638	-0.0138391
Creatinine	lab	pltf H2O2 16h IPF SD FSC	0.00559792		2675	0.0588769	4.14e-06	0.322494	0.674817	0.710693	0.000899142	4.44e-25	9.51e-70	0.0533493	-1.88992	4.61362	0.98953	0.419592	0.370965	-3.32407	10.4501	18.1844	-1.93294	-0.405721	0.369151	0.114426	0.034903	0.0263193	-0.0408732	0.00809189	0.45968	-0.016708
Creatinine	lab	wdf LPS 18h NE4 Med SFL	0.00578904		2724	0.0451582	9.14e-05	0.406276	0.930806	0.679921	0.000940437	3.4e-23	2.4e-62	0.186271	-2.0041	3.91821	0.830594	-0.0868385	0.412615	-3.31141	10.0117	17.1007	-1.32203	-0.471369	0.319556	0.0997364	-0.00745276	0.0300213	-0.0420592	0.00793719	0.441946	-0.011647
Creatinine	lab	pltf H2O2 16h WBC1 Med SSC	0.00585336		2677	0.0762849	4.57e-05	0.428848	0.852218	0.788997	0.000954271	5.74e-25	2.68e-70	0.0447093	-1.77335	4.08339	0.791285	0.186308	0.26764	-3.30737	10.4246	18.2619	-2.00833	-0.380303	0.326791	0.0916119	0.0154954	0.0190088	-0.0410113	0.00806185	0.46333	-0.0173442
Creatinine	lab	wdf Baseline NE2 Count	0.00605281		2661	3.92e-20	4.57e-07	0.950126	0.516751	0.271124	0.000997867	8.96e-17	2.26e-80	0.0086448	-9.26469	5.05628	-0.0625548	0.648449	1.10071	3.2948	8.37317	19.6508	-2.62775	-0.684942	0.384858	-0.00672511	0.0505278	0.0728925	0.0411391	0.00635081	0.486656	-0.0135611
Creatinine	lab	wdf Alhydrogel 21h EO1 Med SSC	0.00642908		2675	0.0219733	4.93e-05	0.278168	0.796691	0.833957	0.00107105	8.12e-26	2.75e-69	0.382862	-2.29217	4.06537	1.08467	0.257657	0.209649	-3.27476	10.6165	18.1187	-0.872779	-0.550403	0.309973	0.121343	0.0203873	0.0142068	-0.0389429	0.00785129	0.436694	-0.00707086
Creatinine	lab	ret Rotenone 6h overnight RBC SD FSC	0.00662704		1206	0.621207	0.0590192	0.900409	0.490988	0.546569	0.00111105	3.72e-08	4.92e-26	0.328025	-0.494268	1.88985	0.125171	0.68895	0.603081	3.26872	5.53962	10.8056	-0.9785	-0.287614	0.289037	0.0260762	0.109647	0.0839505	0.0759464	0.00809835	0.502463	-0.0164268
Creatinine	lab	ret Chloroform 6h overnight RBC CV FSC	0.00723136		1213	0.101189	0.0327808	0.906721	0.478351	0.570882	0.00124163	6.91e-10	1.2e-33	0.955386	-1.64037	2.13722	0.1172	0.709179	0.566909	3.23682	6.21857	12.4684	-0.0559556	-0.822565	0.292522	0.0214442	0.100592	0.0704055	0.0670274	0.00808269	0.522007	-0.000830318
Creatinine	lab	wdf Alhydrogel 21h NE4 SD SFL	0.00738531		2686	0.00706499	0.00011568	0.323325	0.799772	0.66025	0.00127391	3.07e-25	5.01e-70	0.651585	-2.69584	3.86082	0.987831	0.253667	0.439618	-3.22522	10.4859	18.2215	-0.451613	-0.648744	0.293566	0.11047	0.0200504	0.0297021	-0.0374132	0.00772799	0.437647	-0.00366832
Creatinine	lab	pltf Pam3CSK4 19h RBC Percentage	0.00744401		2657	0.0740002	0.000217393	0.300369	0.800621	0.61625	0.00129106	4.36e-22	2.71e-65	0.133308	-1.78732	3.70303	1.03585	0.252568	0.501232	-3.22141	9.74912	17.5466	-1.50165	-0.437565	0.303758	0.125627	0.0216843	0.036634	-0.043371	0.00779103	0.481782	-0.0132891
Creatinine	lab	ret Rotenone 6h overnight RBC1 SD FSC	0.00787759		1205	0.598234	0.0494026	0.94374	0.489537	0.576857	0.00138599	3.07e-08	4.09e-26	0.34783	-0.527082	1.9671	0.0705849	0.691259	0.558135	3.20507	5.5743	10.8245	-0.939177	-0.307053	0.300704	0.0147166	0.110273	0.0777328	0.0664967	0.00815514	0.503728	-0.0157861
Creatinine	lab	pltf LPS 18h WBC1 Med SSC	0.0082744		2707	0.0455942	6.88e-05	0.381657	0.943381	0.729188	0.00147255	3.13e-23	1.48e-64	0.182963	-2.00006	3.98656	0.874991	-0.0710275	0.346242	-3.18332	10.0207	17.4297	-1.33203	-0.473545	0.327715	0.10555	-0.00614814	0.0254464	-0.0397612	0.00799597	0.453342	-0.0118182
Creatinine	lab	wnr Nigericin 6h overnight WBC2 SD SSC	0.00906225		1205	0.074389	0.0107625	0.72899	0.426595	0.569554	0.00163546	3.48e-11	1.39e-33	0.910072	-1.78577	2.55432	0.346551	0.795304	0.568865	-3.15671	6.68744	12.458	-0.112972	-0.830295	0.341908	0.0627859	0.110456	0.0694222	-0.0615032	0.00839929	0.505904	-0.00159451
Creatinine	lab	pltf Nigericin 6h overnight RBC SD FSC	0.00940482		1219	0.0775179	0.0171119	0.705418	0.399935	0.553459	0.0017145	5.23e-12	4.69e-32	0.882338	-1.76678	2.38759	0.378106	0.842035	0.59275	3.14272	6.96919	12.1336	-0.148037	-0.826078	0.316356	0.0684369	0.11578	0.0711816	0.0633994	0.0087863	0.491175	-0.00210049
Creatinine	lab	wdf Water 15h NE4 SD SFL	0.0100457		2730	0.00251563	2.81e-05	0.360442	0.768782	0.584602	0.00185553	8.51e-23	9.52e-65	0.469554	-3.02427	4.19509	0.914677	0.293998	0.54674	-3.11549	9.91701	17.4538	-0.723306	-0.639539	0.344987	0.109632	0.0252139	0.0400332	-0.038407	0.0079329	0.452018	-0.00638603
Creatinine	lab	ret Baseline RET2 SD SFL	0.0118179		2648	1.08e-20	1.61e-06	0.820394	0.594157	0.359036	0.00226598	2.13e-16	1.38e-79	0.143184	-9.40643	4.80803	-0.227061	0.532886	0.917363	3.05595	8.26826	19.5487	-1.46447	-0.698713	0.369593	-0.0247019	0.0418582	0.0614258	0.0370674	0.00631347	0.486293	-0.00722414
Creatinine	lab	wdf Ciproflaxin 22h MO SD FSC	0.0125263		2670	0.0894135	5.25e-05	0.248845	0.715289	0.752586	0.0024646	1.56e-22	1.12e-63	0.217784	-1.69912	4.05067	1.15341	0.364801	0.315264	-3.03055	9.8562	17.3069	-1.23273	-0.460323	0.343534	0.141656	0.0322354	0.023906	-0.0390248	0.00799566	0.459926	-0.0109031
Creatinine	lab	wdf Water 15h NE2 Med SSC	0.0127381		2730	0.00923663	8.04e-05	0.463176	0.939825	0.807806	0.00251731	1.98e-22	1.72e-66	0.263713	-2.60503	3.94918	0.733731	0.0754967	0.243282	-3.02407	9.82916	17.7072	-1.11789	-0.546322	0.326312	0.0876366	0.00650773	0.0179182	-0.0388654	0.00785906	0.462223	-0.00978172
Creatinine	lab	wdf Pam3CSK4 19h NE4 Med FSC	0.0129565		2670	0.135512	0.000360047	0.359776	0.977238	0.931589	0.0025692	7.2e-22	1.74e-64	0.116076	-1.49317	3.57237	0.915951	-0.028534	-0.0858543	-3.01793	9.69575	17.4261	-1.57197	-0.365845	0.293082	0.111166	-0.00246433	-0.00641266	-0.0397351	0.00770791	0.450714	-0.0138647
Creatinine	lab	wdf Water 15h NE4 Med SFL	0.0141777		2732	0.00677668	9.81e-05	0.4508	0.928773	0.810116	0.00286601	6.94e-23	2.51e-63	0.322906	-2.7097	3.9011	0.754191	0.0893973	0.2403	-2.98447	9.93801	17.2448	-0.988684	-0.567684	0.321602	0.0898905	0.00767751	0.0176115	-0.0380033	0.00794429	0.446717	-0.0086496
Creatinine	lab	wdf Baseline NE2 Percentage	0.0150482		2659	2.16e-20	4.76e-07	0.976346	0.473454	0.250846	0.00308403	4.89e-17	4.51e-80	0.00907048	-9.33009	5.04846	-0.0296526	0.716973	1.14855	2.96196	8.44617	19.6113	-2.61131	-0.69004	0.384797	-0.00319138	0.0558773	0.0761946	0.0383686	0.00641065	0.485927	-0.0137116
Creatinine	lab	wnr Ciproflaxin 22h WBC2 CV SFL	0.0154895		2650	0.0922327	2.69e-05	0.2525	0.658373	0.617782	0.00320431	3.14e-22	1.09e-62	0.199314	-1.68435	4.20525	1.14455	0.44221	0.499056	-2.95013	9.78356	17.1645	-1.28383	-0.45935	0.361887	0.141585	0.0395656	0.038415	-0.0384999	0.00798828	0.459668	-0.0114043
Creatinine	lab	ret Alhydrogel 21h RBC1 CV SFL	0.0155837		2689	0.021329	0.000119385	0.337942	0.787693	0.712125	0.00322981	2.26e-26	8.98e-67	0.357137	-2.30346	3.85306	0.958411	0.269335	0.369042	2.94763	10.7398	17.7556	-0.920993	-0.550202	0.293064	0.107259	0.0212894	0.0249371	0.0345999	0.00797038	0.428507	-0.00742269
Creatinine	lab	wdf Pam3CSK4 19h NE1 Med FSC	0.0163623		2670	0.131092	0.00032971	0.359817	0.98253	0.946824	0.00343848	1.06e-21	2.05e-64	0.121097	-1.51027	3.59546	0.915871	-0.021899	-0.0667024	-2.92818	9.65488	17.4156	-1.55068	-0.369975	0.294898	0.111178	-0.00189187	-0.00498256	-0.0389174	0.00767404	0.450537	-0.0136752
Creatinine	lab	wdf Water 15h EO1 Med SSC	0.0176438		2716	0.00571008	3.68e-05	0.294644	0.762917	0.745912	0.00375708	9.98e-23	1.93e-66	0.319191	-2.76619	4.13365	1.04819	0.301683	0.324068	-2.90039	9.90095	17.7025	-0.996305	-0.577399	0.338721	0.123752	0.0256764	0.0235791	-0.0369748	0.00788203	0.456549	-0.008685
Creatinine	lab	pltf Ciproflaxin 22h IPF SD SFL	0.0179081		2665	0.12895	6.2e-05	0.233099	0.701693	0.690778	0.00382889	2e-21	5.15e-63	0.160375	-1.51873	4.01134	1.19269	0.383077	0.397843	2.89448	9.58708	17.21	-1.4042	-0.4109	0.340087	0.146486	0.0338469	0.030164	0.0364969	0.0078247	0.455303	-0.0123945
Creatinine	lab	wdf KCl 17h NE4 SD SFL	0.0184413		2730	0.00277199	3.22e-05	0.716442	0.665575	0.587868	0.0039717	7.2e-29	1.58e-74	0.38316	-2.99469	4.16396	-0.363255	0.432276	0.541992	-2.88286	11.2791	18.8408	-0.872229	-0.613367	0.303978	-0.0391262	0.0329913	0.035171	-0.0318401	0.00805393	0.437066	-0.00695185
Creatinine	lab	pltf Ciproflaxin 22h IPF CV SFL	0.0184413		2667	0.121439	6.71e-05	0.244639	0.7078	0.717643	0.00397409	1.16e-21	2.26e-63	0.169685	-1.54926	3.99274	1.16373	0.374853	0.361649	2.88273	9.64528	17.2627	-1.37359	-0.418991	0.338525	0.142894	0.0331163	0.0274152	0.0375555	0.0078541	0.4568	-0.0121188
Creatinine	lab	pltf Baseline WBC1 Med SSC	0.0253812		2661	2.24e-21	1.78e-06	0.756288	0.605373	0.416294	0.0058889	7.84e-18	6.95e-81	0.123986	-9.57534	4.78812	-0.310392	0.516751	0.812995	-2.75613	8.66305	19.7194	-1.53874	-0.705174	0.3661	-0.0334411	0.0403593	0.0540981	-0.0331582	0.00653593	0.488007	-0.00755044
Creatinine	lab	pltf Nigericin 6h overnight RBC CV FSC	0.0261693		1217	0.0808426	0.0157483	0.714947	0.429195	0.536661	0.00610599	2.66e-12	6.91e-32	0.853009	-1.74728	2.41812	0.365306	0.790836	0.618047	2.74688	7.06728	12.0985	-0.18532	-0.818399	0.3209	0.0662193	0.109053	0.0743377	0.0544044	0.00893388	0.490904	-0.00263438
Creatinine	lab	pltf LPS 18h RBC Percentage	0.028324		2714	0.0452838	6.6e-05	0.310979	0.988202	0.62735	0.00675179	1.85e-23	2.02e-63	0.1528	-2.00294	3.99663	1.01336	-0.0147884	0.485516	-2.71093	10.0742	17.2616	-1.43011	-0.473011	0.326655	0.121727	-0.00127275	0.0354006	-0.0361402	0.00803086	0.472172	-0.0126535
Creatinine	lab	wdf Baseline MO Med SFL	0.0287482		2663	7.96e-22	1.79e-06	0.899881	0.532223	0.352485	0.00690556	1.44e-18	8.34e-78	0.0760851	-9.68538	4.78628	-0.125823	0.624699	0.929944	-2.70348	8.85994	19.3044	-1.77456	-0.711568	0.365171	-0.0135281	0.0486474	0.0615676	-0.0327877	0.00670345	0.479876	-0.0087037
Creatinine	lab	wdf Water 23h MO2 CV FSC	0.0288907		2752	0.00711972	1.76e-05	0.795769	0.677385	0.684229	0.0069537	1.84e-26	1.04e-68	0.736969	-2.69322	4.30103	-0.258852	0.416078	0.406742	-2.70109	10.757	18.0214	-0.335904	-0.706968	0.34156	-0.0299211	0.0344447	0.0287288	-0.0333827	0.00829384	0.455881	-0.00279227
Creatinine	lab	pltf Water 23h WBC1 Med SSC	0.0292695		2752	0.0151409	2.71e-05	0.7531	0.734526	0.695453	0.00707908	1.15e-26	1.14e-68	0.516863	-2.43052	4.20357	-0.314586	0.339145	0.391507	-2.69513	10.8022	18.0157	-0.648273	-0.632627	0.334383	-0.0363947	0.0281007	0.0276657	-0.0328903	0.00833649	0.456617	-0.00533501
Creatinine	lab	wdf Baseline MO2 Med SFL	0.0301558		2663	6.21e-22	1.59e-06	0.90743	0.521872	0.344653	0.00733956	1.16e-18	8.86e-78	0.0733043	-9.71157	4.80991	-0.116292	0.640547	0.94518	-2.6831	8.88447	19.3008	-1.79164	-0.713449	0.366808	-0.0125041	0.049884	0.0625732	-0.0324932	0.00672691	0.479846	-0.00879027
Creatinine	lab	wdf LPS 18h NE1 Med SFL	0.0319697		2724	0.0469288	7.7e-05	0.380818	0.949083	0.663176	0.00787895	5.73e-23	1.87e-62	0.180785	-1.98785	3.95961	0.876532	-0.0638638	0.435581	-2.65919	9.95801	17.1168	-1.33868	-0.467867	0.323107	0.105323	-0.00548521	0.031715	-0.0339289	0.00789781	0.442859	-0.0118019
Creatinine	lab	wdf H2O2 16h EO1 Med FSC	0.0334213		2681	0.0770224	7.46e-06	0.286575	0.667356	0.654285	0.00833399	7.17e-25	1.26e-67	0.0394569	-1.76891	4.48906	1.06588	0.429827	0.447867	-2.6402	10.4023	17.8799	-2.0604	-0.379855	0.359318	0.124343	0.0358163	0.0318169	-0.0325632	0.00806389	0.452034	-0.0178003
Creatinine	lab	wdf Baseline NE1 Med FSC	0.0350142		2665	1.38e-22	1.75e-06	0.735323	0.626564	0.436836	0.00885703	2.63e-18	3.18e-81	0.481103	-9.86906	4.7914	-0.338089	0.486626	0.777665	-2.61946	8.79	19.7636	-0.704629	-0.726112	0.365462	-0.0364339	0.0379322	0.051604	-0.0334792	0.00663384	0.490241	-0.0036608
Creatinine	lab	ret Baseline RET2 CV SFL	0.0356145		2647	1.05e-20	1.36e-06	0.825676	0.586396	0.36624	0.00903664	1.04e-16	2.66e-79	0.120602	-9.40964	4.84131	-0.220273	0.544133	0.903695	2.6126	8.35515	19.5107	-1.55276	-0.69951	0.372363	-0.0239792	0.0427698	0.0605493	0.0317602	0.0063762	0.48586	-0.00765618
Creatinine	lab	wdf Alhydrogel 21h NE4 CV SFL	0.0361464		2689	0.0080706	0.000103308	0.308303	0.792115	0.666858	0.00920161	5.89e-25	2.6e-70	0.622718	-2.65108	3.88852	1.01898	0.263592	0.430512	-2.60636	10.4215	18.2611	-0.492059	-0.637729	0.295742	0.113981	0.0208417	0.0290949	-0.0309031	0.00768374	0.438864	-0.00399684
Creatinine	lab	wdf Pam3CSK4 19h NE3 Med FSC	0.0364782		2670	0.049174	0.000142148	0.29245	0.629884	0.438025	0.00929661	1.03e-21	2.16e-66	0.190406	-1.96798	3.80994	1.05297	0.481946	0.77565	2.60285	9.65747	17.7041	-1.30971	-0.482101	0.311932	0.127658	0.0413575	0.0568512	0.0335299	0.00767788	0.459446	-0.0115672
Creatinine	lab	wdf Water 15h NE1 Med SFL	0.0387924		2732	0.00761885	7.05e-05	0.412196	0.879172	0.762552	0.0100695	1.02e-22	2.65e-63	0.295166	-2.6705	3.98065	0.820161	0.152033	0.302162	-2.57523	9.89853	17.2412	-1.04706	-0.559748	0.327884	0.0977019	0.013051	0.0221361	-0.0329524	0.00791374	0.446983	-0.00916103
Creatinine	lab	wdf Colchicine 20h NE4 SD SFL	0.0411344		2654	0.0609573	2.77e-05	0.618686	0.813587	0.578076	0.0108717	3.81e-21	5.99e-66	0.259875	-1.8746	4.19919	-0.497772	0.235824	0.556266	-2.5486	9.51877	17.6428	-1.12693	-0.489374	0.342872	-0.0598768	0.0201648	0.0403179	-0.0323955	0.00763086	0.460271	-0.010329
Creatinine	lab	wnr LPS 18h WBC CV FSC	0.0448189		2717	0.0342659	7.96e-05	0.316534	0.963656	0.550576	0.012165	3.8e-22	1.26e-62	0.233137	-2.118	3.95151	1.00179	0.04557	0.596972	2.50901	9.76152	17.1438	-1.19258	-0.501692	0.32443	0.120647	0.00393566	0.0438012	0.0321396	0.00777136	0.444748	-0.0105756
Creatinine	lab	wdf Pam3CSK4 19h MO SD FSC	0.045084		2670	0.0457076	0.000188511	0.259229	0.739353	0.665995	0.01225	5.17e-22	3.93e-65	0.238524	-1.99902	3.73918	1.12846	0.332744	0.431699	-2.50657	9.73064	17.5207	-1.17895	-0.490138	0.306256	0.136841	0.0285259	0.0315809	-0.0321093	0.00775188	0.453187	-0.01045
Creatinine	lab	wdf Baseline NE4 Med FSC	0.045084		2665	1.46e-22	1.65e-06	0.738766	0.622281	0.429873	0.0122544	2.58e-18	3.95e-81	0.451756	-9.86298	4.80265	-0.333523	0.492677	0.78953	-2.50645	8.79248	19.751	-0.752601	-0.725803	0.366325	-0.0359498	0.0384078	0.0523917	-0.0321808	0.00663688	0.489912	-0.00390559
Creatinine	lab	ret Pam3CSK4 19h RBC Percentage	0.0515545		2659	0.0743913	0.000218229	0.292646	0.775752	0.598382	0.014649	4.8e-22	1.39e-63	0.134373	-1.7849	3.70204	1.05254	0.284888	0.526792	-2.44255	9.73894	17.2953	-1.49753	-0.437204	0.303722	0.127727	0.0244727	0.0385228	-0.0330121	0.00779701	0.475301	-0.0132652
Creatinine	lab	wdf Colchicine 20h LY CV SSC	0.0536178		2655	0.140232	2.64e-05	0.640157	0.822152	0.641842	0.0154057	2.87e-17	1.32e-60	0.161494	-1.47537	4.21015	-0.467533	0.2248	0.465179	-2.42427	8.50987	16.8519	-1.40046	-0.382816	0.343822	-0.056233	0.0192286	0.0337507	-0.0330186	0.00707603	0.446402	-0.0127312
Creatinine	lab	ret Pam3CSK4 19h PLT Percentage	0.0544217		2659	0.0744314	0.000220225	0.293145	0.776477	0.600006	0.0157206	4.91e-22	1.61e-63	0.135009	-1.78466	3.69972	1.05146	0.283942	0.524454	2.4169	9.73643	17.2857	-1.4951	-0.437155	0.303551	0.127599	0.0243927	0.0383535	0.0325896	0.00779515	0.475083	-0.0132436
Creatinine	lab	wdf KCl 17h EO1 Med FSC	0.0560697		2713	0.00209859	1.1e-05	0.817428	0.615581	0.67379	0.0163479	3.24e-32	7.63e-86	0.284702	-3.07889	4.40535	-0.230876	0.502181	0.420998	-2.40256	11.971	20.3591	-1.07003	-0.589307	0.301613	-0.0232669	0.0359069	0.0255847	-0.0256437	0.00803466	0.444673	-0.00797008
Creatinine	lab	pltf Water 15h PLT F Med FSC	0.0601982		2723	0.00371458	2.05e-05	0.301122	0.708975	0.655463	0.0180215	1.46e-22	3.85e-64	0.392458	-2.90395	4.26723	1.03423	0.373272	0.446235	-2.36661	9.86137	17.3661	-0.855304	-0.608588	0.349415	0.122345	0.0318576	0.0324822	-0.0296476	0.00788135	0.448017	-0.00748477
Creatinine	lab	wdf Baseline MO Med SSC	0.0626585		2663	1.85e-18	1.79e-06	0.783946	0.619337	0.37416	0.0189693	1.23e-15	2.9e-81	0.013479	-8.83045	4.7864	-0.274208	0.496849	0.888858	2.34757	8.05114	19.7694	-2.47251	-0.670139	0.366059	-0.029525	0.0387457	0.0588757	0.0328883	0.00621915	0.495932	-0.0132404
Creatinine	lab	pltf Baseline WBC1 Med FSC	0.0811016		2664	1.2e-21	9.6e-07	0.8703	0.544166	0.339106	0.0266393	6.17e-18	5.2e-81	0.075033	-9.6422	4.91131	-0.163293	0.606604	0.956106	-2.218	8.69102	19.7354	-1.78096	-0.711016	0.375477	-0.0175931	0.0474238	0.0636389	-0.0318386	0.00656238	0.489017	-0.00873393
Creatinine	lab	pltf H2O2 16h RBC SD SFL	0.0822003		2670	0.054466	1.5e-05	0.371107	0.752341	0.68699	0.0271982	4.52e-24	1.66e-68	0.0659247	-1.92396	4.33742	0.894553	0.315587	0.402988	2.20988	10.2188	18.0085	-1.83969	-0.413922	0.34662	0.103583	0.0262916	0.0286176	0.0265157	0.0079444	0.456657	-0.0159487
Creatinine	lab	wdf Pam3CSK4 19h NE2 Percentage	0.0828197		2658	0.0623762	0.00029467	0.30399	0.730412	0.467304	0.027459	7.89e-22	6.92e-64	0.164345	-1.8644	3.62477	1.02811	0.344613	0.726977	-2.20615	9.68648	17.3401	-1.39099	-0.458137	0.297931	0.125863	0.0295968	0.0533236	-0.0294426	0.00777424	0.450544	-0.0123363
Creatinine	lab	wdf Baseline NE2 Med SFL	0.0875068		2664	7.04e-22	1.04e-06	0.886502	0.538768	0.306591	0.0296538	5.07e-18	4.07e-81	0.0584823	-9.69833	4.89527	-0.142745	0.614757	1.0226	-2.17586	8.71401	19.7496	-1.89288	-0.712551	0.373012	-0.0153514	0.0478871	0.0677318	-0.0272945	0.00658028	0.490671	-0.00931977
Creatinine	lab	ret Rotenone 6h overnight RBC CV SSC	0.0884367		1206	0.656456	0.0483455	0.934385	0.484319	0.607513	0.0301734	5.21e-09	3.56e-25	0.293115	-0.444923	1.97634	0.0823463	0.69959	0.513762	2.17039	5.88355	10.6048	-1.05177	-0.259316	0.302662	0.0171868	0.111535	0.0716155	0.0489036	0.00855018	0.494684	-0.0176773
Creatinine	lab	wnr Nigericin 6h overnight WBC2 CV SSC	0.090784		1206	0.0804929	0.0100546	0.714973	0.397996	0.540622	0.0313952	1.9e-11	7.57e-33	0.866431	-1.74931	2.57805	0.365271	0.845509	0.612048	-2.15456	6.77861	12.3042	-0.16823	-0.814968	0.345415	0.0663112	0.11764	0.0748264	-0.0424556	0.0085243	0.499046	-0.00237888
Creatinine	lab	wdf Water 15h NE4 CV SFL	0.0934589		2732	0.00341346	2.34e-05	0.334504	0.713231	0.57124	0.032681	1.04e-22	4.62e-65	0.403864	-2.9304	4.23731	0.965252	0.367559	0.566296	-2.13707	9.89599	17.4993	-0.834871	-0.620091	0.348859	0.114906	0.0315677	0.0415263	-0.0272111	0.00792028	0.453479	-0.00736978
Creatinine	lab	pltf Pam3CSK4 19h PLT F SD FSC	0.0938336		2657	0.075343	0.000215712	0.288317	0.740092	0.586791	0.0328646	1.38e-21	1.93e-65	0.148049	-1.77907	3.70501	1.06203	0.331766	0.543559	-2.13485	9.62723	17.5681	-1.44688	-0.436573	0.305395	0.12922	0.0286217	0.0400282	-0.0272645	0.00769874	0.458944	-0.0128167
Creatinine	lab	wdf Water 15h NE2 Percentage	0.0979831		2692	0.00412755	9.8e-05	0.417859	0.886513	0.712298	0.0348466	1.46e-22	2.02e-62	0.421734	-2.87071	3.90136	0.810266	0.142732	0.368811	-2.11121	9.86209	17.1173	-0.80354	-0.614473	0.325181	0.0973303	0.0123564	0.0271925	-0.0276305	0.00804153	0.449897	-0.00720229
Glomerular filtration rate	lab	wnr KCl 17h WBC Med SSC	3.37e-13		2580	1.59e-16	1.82e-09	0.576813	0.198576	0.08958	2.92e-15	2.25e-238	0.351975	0.350305	8.30546	-6.03521	0.558118	-1.28595	-1.69826	7.94295	-36.7853	-0.930934	0.934168	2.08746	-0.543993	0.074501	-0.122135	-0.136789	0.112879	-0.0332421	-0.0262467	0.0090886
Glomerular filtration rate	lab	wnr Alhydrogel 21h WBC Med SSC	4.18e-12		2545	1.39e-14	1.67e-08	0.944435	0.313181	0.16018	4.35e-14	2.84e-241	0.435091	0.822003	7.74337	-5.66129	0.0697031	-1.00877	-1.40488	7.59352	-37.1206	-0.780633	0.224993	2.23193	-0.520489	0.00937995	-0.0971692	-0.115279	0.106828	-0.0335655	-0.0222329	0.00217752
Glomerular filtration rate	lab	wnr LPS 18h WBC Med SSC	3.34e-11		2563	5.52e-14	1.32e-08	0.82962	0.368605	0.127058	4.28e-13	2.15e-230	0.811578	0.279607	7.56149	-5.70224	-0.215211	-0.899248	-1.5263	7.28464	-36.0472	-0.238416	1.08143	2.0011	-0.52389	-0.0291103	-0.0873768	-0.125475	0.0928372	-0.0330217	-0.00684037	0.0106603
Glomerular filtration rate	lab	wdf Pam3CSK4 19h NE4 Med SSC	6.87e-10		2529	2.74e-12	6.89e-07	0.737005	0.792251	0.48287	1.27e-11	2.78e-246	0.096811	0.170868	7.02532	-4.97714	0.335859	-0.263417	-0.701798	6.80352	-37.6273	-1.66113	1.36981	1.93316	-0.463249	0.0464753	-0.0258376	-0.0585964	0.0963217	-0.0341621	-0.047948	0.0135067
Glomerular filtration rate	lab	wnr LPS 18h WBC Med FSC	7.04e-10		2574	9.79e-15	1.7e-08	0.748772	0.381406	0.084452	1.31e-11	4.25e-232	0.774635	0.413532	7.78812	-5.65828	-0.320294	-0.875459	-1.72609	6.79869	-36.194	0.286347	0.817827	2.07275	-0.521126	-0.0435239	-0.0854679	-0.142776	0.0984476	-0.0331955	0.00834825	0.00812499
Glomerular filtration rate	lab	wnr Pam3CSK4 19h WBC Med FSC	9.22e-10		2520	2.66e-14	1.41e-08	0.879383	0.170204	0.0213702	1.84e-11	2.22e-228	0.891282	0.432734	7.65889	-5.69037	-0.151767	-1.37194	-2.30282	6.74951	-35.92	0.136696	0.784647	2.11061	-0.528233	-0.0209318	-0.134493	-0.193463	0.0991343	-0.032984	0.00399187	0.00775327
Glomerular filtration rate	lab	ret KCl 17h RET1 Percentage	9.22e-10		2574	5.65e-15	4.19e-08	0.470357	0.393083	0.177078	1.84e-11	4.52e-248	0.490093	0.158852	7.85899	-5.4992	0.722006	-0.854183	-1.35018	-6.74823	-37.7181	-0.69026	1.40935	1.9853	-0.498027	0.0967322	-0.0814134	-0.108996	-0.0947812	-0.0339176	-0.0196052	0.0137649
Glomerular filtration rate	lab	wdf LPS 18h NE4 Med SSC	1.7e-08		2580	1.43e-11	2.23e-07	0.945236	0.772466	0.364799	4.54e-10	4.47e-251	0.126565	0.0425858	6.78595	-5.1935	0.0686969	-0.289181	-0.906419	6.25865	-37.9921	-1.52828	2.02876	1.80541	-0.479265	0.00935834	-0.0282691	-0.0749784	0.0874221	-0.0343233	-0.0438991	0.020074
Glomerular filtration rate	lab	ret Alhydrogel 21h RET2 SD FSC	2.2e-08		2546	7.07e-13	3.58e-07	0.775586	0.716987	0.520414	6.08e-10	5.67e-245	0.0959118	0.479824	7.21537	-5.1036	0.285106	-0.362529	-0.642796	6.2125	-37.4722	-1.66562	0.70669	2.07806	-0.470969	0.0385482	-0.0350687	-0.0530246	0.0876322	-0.033911	-0.0479034	0.00682844
Glomerular filtration rate	lab	wdf Water 15h NE4 Med SSC	2.21e-08		2583	4.05e-17	5.83e-07	0.727767	0.655619	0.269709	6.16e-10	3.03e-254	0.0655309	0.0994168	8.47048	-5.00925	0.348136	-0.446022	-1.10397	6.20998	-38.286	-1.84241	1.64828	1.99182	-0.464366	0.046732	-0.0432538	-0.0910687	0.0879878	-0.0346732	-0.0530672	0.0160606
Glomerular filtration rate	lab	ret Water 15h RET1 SD SSC	4.1e-08		2575	1.59e-17	3.33e-08	0.993111	0.539127	0.207691	1.25e-09	1.57e-247	0.0331364	0.14347	8.58215	-5.53989	0.00863518	-0.614216	-1.26026	6.09652	-37.665	-2.13158	1.46344	2.03112	-0.511994	0.00115632	-0.0595847	-0.103994	0.0861459	-0.0342893	-0.0619596	0.0143536
Glomerular filtration rate	lab	wdf Pam3CSK4 19h NE1 Med SSC	6.41e-08		2529	3.01e-12	4.74e-07	0.805335	0.743386	0.45131	2.01e-09	7.44e-245	0.0926469	0.170036	7.01176	-5.04986	0.246474	-0.327408	-0.75335	6.01873	-37.4909	-1.68224	1.37248	1.93351	-0.470803	0.03416	-0.0321757	-0.0630389	0.0854632	-0.0341011	-0.0487184	0.0135604
Glomerular filtration rate	lab	ret Pam3CSK4 19h RET1 Med SSC	7.12e-08		2516	5.97e-15	4.61e-08	0.890161	0.312655	0.096507	2.27e-09	1.27e-237	0.0239459	0.541289	7.85294	-5.48273	-0.138114	-1.00987	-1.66265	5.9991	-36.8197	-2.25937	0.610949	2.18011	-0.510903	-0.0191173	-0.0991285	-0.138888	0.0858206	-0.0336635	-0.0666106	0.00607918
Glomerular filtration rate	lab	wdf H2O2 16h NE1 Med SSC	1.3e-07		2547	4.98e-16	7.95e-08	0.717026	0.480115	0.159617	4.42e-09	5.96e-256	0.0247753	0.108471	8.16556	-5.38401	0.362476	-0.706221	-1.40677	5.88823	-38.5136	-2.24623	1.60567	2.0224	-0.500401	0.049409	-0.0687945	-0.116544	0.0849483	-0.0348519	-0.0655114	0.0158878
Glomerular filtration rate	lab	wdf Water 15h NE1 Med SSC	3.78e-07		2584	6.3e-17	3.09e-07	0.806632	0.58822	0.232061	1.43e-08	9.52e-254	0.0584618	0.083888	8.41735	-5.13161	0.244799	-0.541485	-1.19535	5.68798	-38.2373	-1.89306	1.72923	1.98135	-0.475619	0.0328636	-0.0525299	-0.0986648	0.0807366	-0.0346472	-0.0546581	0.0168686
Glomerular filtration rate	lab	wdf KCl 17h NE1 Med SSC	5.35e-07		2584	1.67e-15	7.15e-08	0.376167	0.440485	0.223411	2.07e-08	9.75e-259	0.0461289	0.145831	8.01368	-5.40311	0.885134	-0.771494	-1.2178	5.62355	-38.7073	-1.99518	1.45486	2.02464	-0.490664	0.119105	-0.0737087	-0.0985696	0.0791167	-0.0347201	-0.0572295	0.0142125
Glomerular filtration rate	lab	ret KCl 17h RET2 SD SSC	9.56e-07		2572	7.12e-15	5.1e-08	0.407985	0.447231	0.266874	4.01e-08	1.59e-249	0.0329679	0.14153	7.8293	-5.4642	0.827581	-0.760156	-1.11053	5.50694	-37.8595	-2.13363	1.47057	1.98429	-0.496051	0.111266	-0.0726714	-0.089925	0.0774934	-0.0341232	-0.0615719	0.0144102
Glomerular filtration rate	lab	ret KCl 17h RET1 SD SSC	1.05e-06		2574	1.01e-15	1.2e-08	0.501769	0.41985	0.231341	4.53e-08	6.54e-254	0.0468224	0.190489	8.07702	-5.71881	0.671804	-0.806811	-1.19719	5.48522	-38.2708	-1.98886	1.30948	2.04541	-0.518837	0.0902734	-0.0771597	-0.0969589	0.0775969	-0.0344186	-0.0571374	0.0128237
Glomerular filtration rate	lab	ret Alhydrogel 21h RET1 Med SSC	1.16e-06		2545	1.83e-14	6.46e-08	0.941506	0.362783	0.151575	5.07e-08	1.35e-245	0.0430121	0.709216	7.70731	-5.42175	-0.0733843	-0.910238	-1.43442	5.46524	-37.5334	-2.02461	0.372951	2.23514	-0.500905	-0.00992754	-0.0881409	-0.118476	0.0776012	-0.0339672	-0.0590362	0.00362433
Glomerular filtration rate	lab	ret KCl 17h RBC CV SFL	2.17e-06		2573	2.35e-15	7.34e-08	0.41487	0.467589	0.286919	1.04e-07	6.59e-256	0.479592	0.182599	7.971	-5.39844	0.815486	-0.726516	-1.06513	-5.33423	-38.4611	-0.707062	1.33316	2.01909	-0.490997	0.109756	-0.0695965	-0.0863657	-0.0725357	-0.0346004	-0.0201999	0.0130638
Glomerular filtration rate	lab	wdf Alhydrogel 21h NE1 Med SSC	1.01e-05		2546	7.65e-13	3.68e-07	0.776502	0.580876	0.292717	5.77e-07	2.12e-254	0.0904279	0.346611	7.20436	-5.0985	0.28391	-0.552177	-1.0524	5.01161	-38.3686	-1.69379	0.941359	2.0844	-0.472054	0.0385289	-0.0535112	-0.0868405	0.0718227	-0.0346874	-0.0491224	0.00913038
Glomerular filtration rate	lab	ret Ciproflaxin 22h RET1 Med SSC	1.36e-05		2523	1.68e-13	2.44e-08	0.626602	0.255815	0.130431	8.17e-07	3.07e-248	0.0190671	0.582633	7.41288	-5.59523	-0.486575	-1.1366	-1.5129	4.94378	-37.825	-2.34573	0.549614	2.21971	-0.524369	-0.0663744	-0.111943	-0.127458	0.0705353	-0.0343641	-0.0686539	0.0053395
Glomerular filtration rate	lab	pltf H2O2 16h IPF SD FSC	1.82e-05		2532	7.74e-16	1.11e-09	0.933974	0.301947	0.169396	1.13e-06	6.58e-253	0.0993548	0.113426	8.11121	-6.11583	-0.0828542	-1.03248	-1.37454	4.87951	-38.2531	-1.6486	1.58353	2.01985	-0.570129	-0.0111907	-0.100817	-0.114067	0.0685572	-0.0347628	-0.0476661	0.0157655
Glomerular filtration rate	lab	ret KCl 17h RBC1 CV SFL	3.3e-05		2575	1.73e-15	4.96e-08	0.438223	0.419273	0.26855	2.22e-06	2.05e-256	0.4458	0.18631	8.00964	-5.46894	0.775318	-0.807812	-1.10665	-4.74286	-38.5053	-0.762554	1.32193	2.03106	-0.497572	0.104428	-0.0773661	-0.0897979	-0.0650515	-0.0347115	-0.021772	0.0129654
Glomerular filtration rate	lab	wdf KCl 17h MO2 SD SFL	4.17e-05		2585	8.12e-16	1.69e-08	0.634937	0.279415	0.181933	2.92e-06	2.44e-253	0.194327	0.211476	8.10404	-5.65948	0.474845	-1.08186	-1.33519	4.68672	-38.197	-1.29822	1.24983	2.05103	-0.513861	0.0638637	-0.103477	-0.108229	0.0650668	-0.0342948	-0.0368487	0.0122339
Glomerular filtration rate	lab	wdf Ciproflaxin 22h MO SD SFL	4.85e-05		2526	1.89e-12	1.02e-07	0.534185	0.315297	0.212634	3.48e-06	1.75e-246	0.0879093	0.421506	7.07827	-5.33902	-0.621716	-1.00437	-1.24667	4.65069	-37.6519	-1.70719	0.803943	2.11533	-0.501663	-0.085031	-0.0990447	-0.105005	0.0663963	-0.0343255	-0.0492935	0.00780461
Glomerular filtration rate	lab	ret LPS 18h RBC CV SFL	5.21e-05		2571	5.55e-13	2.18e-07	0.911332	0.614085	0.266382	3.78e-06	7.4e-251	0.626554	0.116712	7.24866	-5.19741	-0.111369	-0.504313	-1.11167	-4.63346	-37.9874	-0.486642	1.56925	1.93371	-0.481994	-0.0152158	-0.0494767	-0.0922087	-0.0643479	-0.0345859	-0.014096	0.0155792
Glomerular filtration rate	lab	wnr Water 15h WBC2 Med FSC	5.63e-05		2578	7.07e-18	1.81e-08	0.810245	0.455361	0.187261	4.14e-06	4.99e-243	0.155622	0.191093	8.67721	-5.64685	-0.240135	-0.74662	-1.31908	4.61429	-37.2322	-1.42037	1.3077	2.04456	-0.521995	-0.0321743	-0.0724824	-0.108924	0.0656726	-0.0340026	-0.0408874	0.0127741
Glomerular filtration rate	lab	ret KCl 17h RET1 Med SSC	0.000150906		2572	1.33e-16	9.19e-09	0.614959	0.265702	0.13346	1.26e-05	9.01e-252	0.0693336	0.308084	8.32712	-5.76413	0.503069	-1.11326	-1.50107	4.37514	-38.0722	-1.817	1.01945	2.12339	-0.524039	0.0677133	-0.106663	-0.121915	0.0607205	-0.0342939	-0.0523959	0.0100478
Glomerular filtration rate	lab	wdf Pam3CSK4 19h NE4 Med SFL	0.000151491		2529	3.86e-13	1.56e-07	0.959267	0.445988	0.170206	1.27e-05	4.19e-244	0.411617	0.237514	7.29911	-5.26014	0.0510788	-0.762241	-1.37193	4.37418	-37.4191	-0.821188	1.1815	2.01808	-0.494048	0.0071154	-0.0752741	-0.115368	0.0621916	-0.0341562	-0.0237921	0.0117103
Glomerular filtration rate	lab	ret LPS 18h RBC2 Med SSC	0.000161674		2570	5.25e-14	1.52e-07	0.750188	0.424501	0.110525	1.37e-05	2.94e-236	0.0406432	0.22304	7.56807	-5.26443	-0.318425	-0.798765	-1.59639	4.35695	-36.5992	-2.04819	1.21878	2.02639	-0.488061	-0.0434858	-0.078443	-0.132855	0.0662616	-0.0337012	-0.0610227	0.0121467
Glomerular filtration rate	lab	ret LPS 18h RBC1 SD FSC	0.000208306		2569	2.6e-13	3.97e-07	0.923386	0.54736	0.257365	1.83e-05	4.31e-237	0.417253	0.199446	7.35271	-5.0836	-0.0961785	-0.601801	-1.13289	-4.29298	-36.6806	-0.811328	1.28346	1.96301	-0.472479	-0.0131477	-0.0591067	-0.0939933	-0.062035	-0.0337604	-0.0233879	0.0127773
Glomerular filtration rate	lab	wdf Ciproflaxin 22h MO2 SD SFL	0.000222676		2525	1.25e-12	2.85e-08	0.559433	0.296188	0.195293	1.99e-05	9.51e-247	0.0963208	0.447316	7.13565	-5.56783	-0.583761	-1.04486	-1.29542	4.27404	-37.679	-1.66358	0.760016	2.13468	-0.523452	-0.079851	-0.103089	-0.109168	0.0600471	-0.0343869	-0.0480437	0.00738573
Glomerular filtration rate	lab	wdf Colchicine 20h EO1 Med SSC	0.000222964		2500	7.69e-13	1.06e-08	0.424957	0.506559	0.251302	2e-05	2.06e-243	0.0762118	0.414502	7.20437	-5.7397	0.797981	-0.664301	-1.14746	4.27359	-37.4044	-1.77384	0.816134	2.10998	-0.531721	0.108944	-0.0648347	-0.0945355	0.0605353	-0.0342307	-0.0515444	0.00833243
Glomerular filtration rate	lab	wdf Water 23h NE1 Med SFL	0.000266945		2606	2.97e-14	9.6e-09	0.49541	0.394331	0.199768	2.45e-05	7.89e-263	0.317346	0.76683	7.643	-5.75648	0.681826	-0.851931	-1.28254	4.2269	-39.0501	-1.00012	0.296555	2.27137	-0.523603	0.0906166	-0.0813822	-0.10406	0.0578844	-0.0347881	-0.0283858	0.00277368
Glomerular filtration rate	lab	ret H2O2 16h RBC1 CV SFL	0.000315895		2537	1.89e-15	5.98e-08	0.80826	0.42797	0.210608	2.93e-05	2.13e-253	0.386344	0.104017	7.99883	-5.43582	0.242697	-0.792798	-1.25221	-4.18639	-38.2902	-0.866417	1.62627	1.98998	-0.506898	0.0328942	-0.0774425	-0.104127	-0.0589548	-0.0348805	-0.0251251	0.0161771
Glomerular filtration rate	lab	wdf Water 15h EO1 Med SSC	0.000316815		2568	1.74e-17	3.44e-08	0.809185	0.46705	0.29601	2.95e-05	1.93e-253	0.269438	0.133661	8.5716	-5.53449	-0.241502	-0.727396	-1.04524	4.18516	-38.2373	-1.1046	1.5003	2.02371	-0.513822	-0.0323619	-0.0705577	-0.08646	0.0596731	-0.0347781	-0.0317022	0.0146847
Glomerular filtration rate	lab	wnr Pam3CSK4 19h WBC CV FSC	0.000594204		2522	1.55e-13	4.15e-08	0.870843	0.289253	0.0675319	6.11e-05	1.28e-236	0.448788	0.290712	7.42395	-5.50137	-0.162605	-1.05999	-1.82891	-4.01516	-36.7128	-0.757556	1.05678	2.05505	-0.513098	-0.0225554	-0.104355	-0.15421	-0.0584923	-0.0336265	-0.0219614	0.0104814
Glomerular filtration rate	lab	wdf KCl 17h NE2 NE4 ratio	0.000596874		2585	3.89e-16	4.75e-08	0.480722	0.38429	0.194323	6.15e-05	2.32e-256	0.319201	0.253551	8.19541	-5.47674	0.705245	-0.870167	-1.29823	4.0137	-38.4818	-0.996293	1.14202	2.08183	-0.498919	0.0950833	-0.0833563	-0.105378	0.0567131	-0.0345988	-0.0283396	0.0112236
Glomerular filtration rate	lab	wdf Baseline MO CV SFL	0.000696831		2511	3.08e-113	1.33e-05	0.124656	0.990022	0.663581	7.35e-05	9.66e-238	0.0378035	0.0338285	23.8242	-4.36446	1.53604	0.012507	-0.435026	-3.97123	-36.8396	-2.07808	2.12328	2.14923	-0.398235	0.193783	0.00116512	-0.0346624	-0.0567006	-0.032978	-0.059188	0.0120263
Glomerular filtration rate	lab	wdf Water 23h NE2 NE4 ratio	0.000704518		2607	1.08e-14	1.67e-08	0.497739	0.392953	0.174726	7.46e-05	1.18e-262	0.263141	0.87921	7.77484	-5.66073	0.678147	-0.854417	-1.35755	3.96742	-39.0317	-1.11924	0.151986	2.31542	-0.515445	0.0901617	-0.0816407	-0.110141	0.055222	-0.0347528	-0.0317323	0.0014248
Glomerular filtration rate	lab	wdf Pam3CSK4 19h NE2 NE4 ratio	0.000722585		2529	1.05e-13	1.37e-07	0.981987	0.390708	0.11052	7.74e-05	5.57e-244	0.367521	0.297797	7.47595	-5.28479	0.0225802	-0.858482	-1.59642	3.95899	-37.4073	-0.901288	1.04138	2.07367	-0.49406	0.00313892	-0.08448	-0.133969	0.0576689	-0.0342349	-0.0261261	0.0103446
Glomerular filtration rate	lab	wdf Baseline MO2 CV SFL	0.000831777		2511	1.59e-111	1.37e-05	0.113197	0.942505	0.692412	9.1e-05	2.94e-236	0.0273233	0.018403	23.6207	-4.3579	1.58454	0.0721291	-0.39563	-3.91969	-36.6965	-2.20816	2.35895	2.14038	-0.397441	0.199915	0.00672232	-0.0315181	-0.0562588	-0.0329351	-0.062883	0.013423
Glomerular filtration rate	lab	wdf Pam3CSK4 19h EO1 Med FSC	0.000849752		2509	2.33e-12	9.98e-08	0.898493	0.465534	0.268253	9.33e-05	1.32e-244	0.496345	0.157441	7.04874	-5.34281	-0.127579	-0.729877	-1.10734	3.91365	-37.5028	-0.680352	1.41415	1.95448	-0.498806	-0.0176923	-0.0716956	-0.0925989	0.0559918	-0.0344121	-0.0198249	0.0140598
Glomerular filtration rate	lab	wdf Water 15h NE2 NE4 ratio	0.000904409		2584	8.94e-19	1.34e-07	0.87489	0.5971	0.248851	0.000100388	1.48e-252	0.410957	0.309184	8.91622	-5.28756	0.157466	-0.528641	-1.15341	3.89575	-38.125	-0.822345	1.01714	2.11716	-0.491566	0.0212333	-0.0515225	-0.0955886	0.0553702	-0.034711	-0.0236252	0.0100363
Glomerular filtration rate	lab	wdf Baseline NE1 Med SSC	0.000998479		2512	5.22e-122	2.03e-06	0.143606	0.886534	0.460575	0.000112754	2.66e-246	0.0145297	0.0428509	24.8482	-4.76139	1.46295	-0.142705	-0.738014	3.86751	-37.6598	-2.4456	2.02619	2.20759	-0.430113	0.184369	-0.0132624	-0.058548	0.0545777	-0.0334926	-0.0699253	0.0114525
Glomerular filtration rate	lab	wdf KCl 17h EO1 Med SSC	0.00106397		2565	4.69e-15	3.71e-09	0.651617	0.299202	0.255667	0.000121482	6.04e-256	0.126932	0.126014	7.88297	-5.91713	0.45157	-1.03836	-1.13695	3.84905	-38.4794	-1.52681	1.53051	1.99387	-0.537528	0.0605073	-0.0990025	-0.0919128	0.054917	-0.0345383	-0.0433535	0.0149674
Glomerular filtration rate	lab	wdf Ciproflaxin 22h MO CV SFL	0.00106999		2527	1.53e-12	4.67e-08	0.57233	0.317812	0.229766	0.000122272	1.65e-248	0.0973833	0.437624	7.10733	-5.48038	-0.564697	-0.999162	-1.20125	3.84754	-37.8434	-1.65829	0.776334	2.12835	-0.515158	-0.0773081	-0.0986508	-0.101297	0.0545683	-0.0344749	-0.047943	0.00755363
Glomerular filtration rate	lab	ret KCl 17h RBC1 SD FSC	0.00120789		2574	1.59e-15	1.09e-07	0.495173	0.372138	0.240866	0.000140498	1.94e-242	0.314181	0.255306	8.01992	-5.32607	0.682202	-0.892632	-1.1731	-3.81305	-37.1828	-1.00669	1.13781	2.03624	-0.487095	0.0919932	-0.0856955	-0.0953273	-0.0540024	-0.0338802	-0.0287224	0.0111953
Glomerular filtration rate	lab	wdf Colchicine 20h NE2 NE4 ratio	0.00120789		2513	1.95e-13	3.67e-08	0.316861	0.562077	0.166953	0.000140767	1.28e-239	0.180389	0.60837	7.39301	-5.52315	1.00113	-0.579836	-1.38246	3.81271	-37.0168	-1.33993	0.512466	2.18315	-0.513517	0.137713	-0.0569321	-0.11452	0.0546625	-0.0340228	-0.0390668	0.00528131
Glomerular filtration rate	lab	pltf Pam3CSK4 19h WBC1 Med SSC	0.00124968		2514	1.05e-12	1.54e-07	0.987675	0.505773	0.277628	0.000146901	2.51e-242	0.149604	0.205652	7.16062	-5.26286	0.0154493	-0.66553	-1.0859	3.8021	-37.2753	-1.44137	1.26594	1.98923	-0.492718	0.0021493	-0.0656238	-0.0910935	0.0539757	-0.0342273	-0.0420528	0.0126123
Glomerular filtration rate	lab	ret Baseline RET2 SD SFL	0.00130119		2498	2.21e-119	1.01e-06	0.179042	0.8065	0.422092	0.000154962	9.1e-237	0.0293843	0.125006	24.5518	-4.90128	1.34409	-0.24497	-0.802929	-3.78881	-36.7679	-2.17955	1.53461	2.19491	-0.44405	0.16965	-0.0228474	-0.0640665	-0.0527383	-0.0329938	-0.0622771	0.00870203
Glomerular filtration rate	lab	wdf Baseline NE4 Med SSC	0.00134989		2512	4.63e-122	2.05e-06	0.143581	0.880121	0.456554	0.000161932	2.92e-246	0.0151051	0.0442598	24.8542	-4.75996	1.46305	-0.150832	-0.744649	3.77776	-37.656	-2.43153	2.01264	2.20837	-0.430098	0.184417	-0.0140189	-0.059081	0.0531657	-0.0334953	-0.0695225	0.011376
Glomerular filtration rate	lab	ret H2O2 16h RBC CV SFL	0.00151717		2538	1.24e-15	4.92e-08	0.858334	0.421453	0.195379	0.000186677	9.33e-253	0.326322	0.116429	8.05199	-5.47079	0.178513	-0.804034	-1.29517	-3.74193	-38.2275	-0.981739	1.57048	2.00386	-0.510505	0.0241986	-0.078601	-0.107739	-0.051404	-0.0347947	-0.0284867	0.0156278
Glomerular filtration rate	lab	ret KCl 17h RBC SD FSC	0.0018902		2573	8.79e-16	6.29e-08	0.524596	0.329982	0.204898	0.000240589	2.66e-243	0.356432	0.269325	8.09441	-5.42631	0.636364	-0.974336	-1.26804	-3.67727	-37.2666	-0.922352	1.10486	2.05565	-0.495161	0.0857577	-0.0934812	-0.102967	-0.051316	-0.0339786	-0.0263369	0.0108751
Glomerular filtration rate	lab	pltf KCl 17h WBC1 Med SSC	0.00198134		2572	3.54e-15	2.78e-08	0.544104	0.346076	0.216052	0.00025483	5.02e-254	0.0980307	0.144204	7.91873	-5.57193	0.6067	-0.942402	-1.2374	3.66249	-38.2853	-1.65508	1.46076	2.01242	-0.50865	0.0818166	-0.0904099	-0.100579	0.0511743	-0.0345479	-0.0476781	0.0143588
Glomerular filtration rate	lab	wdf Alhydrogel 21h NE2 NE4 ratio	0.00217309		2546	1.56e-13	1.89e-07	0.939913	0.49895	0.256887	0.000283924	2.01e-251	0.391064	0.546473	7.42265	-5.22425	0.0753865	-0.676241	-1.13404	3.63462	-38.0861	-0.857836	0.603135	2.15993	-0.484557	0.0102392	-0.0656671	-0.0938117	0.0511054	-0.0344984	-0.0246432	0.00588574
Glomerular filtration rate	lab	wdf Pam3CSK4 19h NE1 Med SFL	0.00240809		2528	5.04e-13	1.06e-07	0.994672	0.41425	0.160359	0.000319966	4.52e-243	0.392908	0.223323	7.26263	-5.33077	0.00667787	-0.816573	-1.40428	3.60356	-37.3221	-0.854503	1.21804	2.01135	-0.501161	0.000931526	-0.080736	-0.118251	0.0513114	-0.0341384	-0.0248052	0.0120939
Glomerular filtration rate	lab	wdf LPS 18h NE2 NE4 ratio	0.00250795		2580	7.27e-14	5.57e-08	0.874718	0.549671	0.151114	0.000337825	1.19e-250	0.435639	0.184252	7.52465	-5.44818	-0.157685	-0.598332	-1.43603	3.58925	-37.9519	-0.779701	1.32813	2.01812	-0.504775	-0.0215731	-0.0587223	-0.119383	0.0515532	-0.034602	-0.0224844	0.0132322
Glomerular filtration rate	lab	wnr Water 15h WBC2 CV FSC	0.00280207		2579	1.3e-17	1.54e-08	0.886339	0.475561	0.218723	0.000383653	3.98e-246	0.249665	0.167905	8.6058	-5.67549	-0.142952	-0.713564	-1.23023	-3.55579	-37.525	-1.15142	1.37936	2.03088	-0.525642	-0.0191838	-0.0693881	-0.101779	-0.0500555	-0.0342204	-0.0330565	0.0134928
Glomerular filtration rate	lab	wdf Ciproflaxin 22h MO SD FSC	0.00302464		2527	3.43e-12	4.57e-08	0.648983	0.359762	0.259122	0.000420247	4.2e-249	0.0856507	0.369117	6.99302	-5.48426	-0.455229	-0.915985	-1.12872	3.53174	-37.9001	-1.71948	0.898289	2.09309	-0.516089	-0.0623251	-0.0905003	-0.0952619	0.0499036	-0.0345278	-0.0498818	0.00873305
Glomerular filtration rate	lab	wdf Water 23h EO1 Med FSC	0.00302799		2590	2.42e-13	6.82e-09	0.66389	0.337922	0.196985	0.000421004	7.37e-263	0.408647	0.528522	7.36245	-5.81481	0.434599	-0.958458	-1.29052	3.53115	-39.083	-0.826413	0.630349	2.19276	-0.529849	0.0576702	-0.0915845	-0.104734	0.0497706	-0.035051	-0.0236199	0.005907
Glomerular filtration rate	lab	ret Pam3CSK4 19h RBC SD FSC	0.00341386		2516	4.78e-13	3.77e-07	0.993022	0.452911	0.234729	0.000485509	2.15e-231	0.339439	0.313607	7.27005	-5.09387	0.00874618	-0.750688	-1.18855	-3.49321	-36.2184	-0.955457	1.00789	2.01893	-0.47812	0.00121626	-0.0739486	-0.0995523	-0.04758	-0.0335848	-0.0277618	0.0100546
Glomerular filtration rate	lab	wdf Water 15h NE4 Med SFL	0.00394266		2584	1.4e-17	1.3e-07	0.911367	0.595016	0.288999	0.000583128	7.8e-252	0.424134	0.164786	8.59633	-5.29427	0.111325	-0.531648	-1.06054	3.44363	-38.0567	-0.799397	1.38955	2.02999	-0.492501	0.015009	-0.0518439	-0.0880325	0.0485732	-0.034634	-0.0229725	0.0136028
Glomerular filtration rate	lab	pltf Water 15h WBC1 Med SSC	0.00485487		2575	4.15e-18	7.45e-08	0.945552	0.498761	0.249376	0.000749855	1.4e-253	0.219372	0.185904	8.73938	-5.39562	-0.0682997	-0.676537	-1.15213	3.37473	-38.2378	-1.2285	1.32315	2.06686	-0.499491	-0.0091495	-0.0656608	-0.0951593	0.0473272	-0.0347686	-0.0353687	0.0129713
Glomerular filtration rate	lab	ret Baseline RET2 CV SFL	0.00496773		2497	2.54e-119	7.91e-07	0.183907	0.789491	0.425251	0.000775602	8.6e-238	0.0317147	0.102273	24.5455	-4.95015	1.32919	-0.267	-0.797475	-3.36552	-36.8686	-2.1492	1.63453	2.19629	-0.448734	0.167896	-0.0249205	-0.063682	-0.0469956	-0.0330713	-0.0614821	0.0092675
Glomerular filtration rate	lab	wdf Alhydrogel 21h EO1 Med SSC	0.00513792		2532	2.53e-12	6.83e-08	0.956599	0.508282	0.379202	0.000807434	5.68e-252	0.337677	0.313391	7.03621	-5.41164	-0.0544276	-0.66161	-0.879523	3.3543	-38.1641	-0.958948	1.00833	2.04676	-0.502507	-0.00738641	-0.0642398	-0.072889	0.0477909	-0.0346532	-0.0276343	0.00983625
Glomerular filtration rate	lab	ret Water 23h RBC CV SFL	0.00599763		2611	2e-13	1.3e-08	0.56499	0.360091	0.188771	0.00098337	2.63e-263	0.357291	0.527778	7.38777	-5.70382	0.575519	-0.915354	-1.31457	-3.299	-39.0853	-0.920703	0.631487	2.19437	-0.519749	0.0765142	-0.0875132	-0.106764	-0.0458089	-0.0350198	-0.0262255	0.00590288
Glomerular filtration rate	lab	ret LPS 18h RBC Med SSC	0.00666487		2569	1.4e-13	1.21e-07	0.741289	0.44773	0.133903	0.00111868	6.05e-239	0.0642802	0.175151	7.4371	-5.30648	-0.330183	-0.759322	-1.49936	3.26254	-36.8578	-1.85103	1.35621	1.99355	-0.492868	-0.0451503	-0.0746708	-0.124902	0.0490269	-0.0338947	-0.055379	0.0135291
Glomerular filtration rate	lab	wdf Ciproflaxin 22h MO2 CV SFL	0.00990128		2527	1.88e-12	2.36e-08	0.593956	0.303046	0.210708	0.00182053	6.87e-249	0.12507	0.416418	7.07893	-5.6011	-0.53318	-1.03013	-1.25194	3.12137	-37.8797	-1.53435	0.812786	2.1233	-0.527122	-0.0730581	-0.101826	-0.105687	0.0444141	-0.0345293	-0.0443386	0.00791972
Glomerular filtration rate	lab	wdf Pam3CSK4 19h NE4 CV SSC	0.0102513		2529	4.69e-12	3.3e-07	0.972025	0.646663	0.512254	0.00190438	2.39e-243	0.265954	0.173335	6.94817	-5.11893	0.0350725	-0.458458	-0.655425	-3.10803	-37.3467	-1.11268	1.36195	1.93129	-0.48098	0.00488418	-0.0454209	-0.0560342	-0.0453297	-0.0342523	-0.0322386	0.0135396
Glomerular filtration rate	lab	ret Alhydrogel 21h RBC CV SFL	0.0112897		2548	1.78e-12	2.18e-07	0.903319	0.513032	0.302644	0.00213644	5.85e-252	0.5547	0.312093	7.08589	-5.19768	0.121482	-0.654216	-1.03099	-3.07374	-38.1334	-0.59081	1.01104	2.05261	-0.482643	0.0165268	-0.0635707	-0.0853483	-0.0431258	-0.0346984	-0.0171097	0.00981837
Glomerular filtration rate	lab	ret LPS 18h RBC1 CV SFL	0.0118204		2571	4.8e-13	1.29e-07	0.863301	0.594155	0.26018	0.00226761	3.19e-249	0.526752	0.124892	7.26864	-5.29526	-0.172191	-0.532892	-1.12622	-3.05582	-37.8326	-0.633059	1.53506	1.94466	-0.492024	-0.0235797	-0.0524031	-0.0936585	-0.0429553	-0.0345907	-0.0183633	0.015284
Glomerular filtration rate	lab	pltf LPS 18h WBC1 Med SSC	0.0123124		2563	5.58e-13	5.85e-08	0.860338	0.612649	0.260604	0.00240946	1.14e-247	0.266694	0.124007	7.24783	-5.43949	-0.175962	-0.506358	-1.12521	3.03752	-37.6992	-1.11095	1.53868	1.94449	-0.508087	-0.024186	-0.0501219	-0.0943165	0.0424154	-0.0344569	-0.0322165	0.015369
Glomerular filtration rate	lab	wdf Water 15h MO2 Med SSC	0.0140323		2583	4.08e-18	1.37e-08	0.817604	0.443702	0.185454	0.00282849	2.93e-252	0.496095	0.182113	8.74122	-5.69512	-0.230652	-0.766075	-1.3245	2.98867	-38.0987	-0.680744	1.33464	2.07247	-0.529255	-0.0310457	-0.0746334	-0.109867	0.0429004	-0.0348317	-0.0197029	0.0131031
Glomerular filtration rate	lab	wdf Water 23h MO2 SD SFL	0.0174297		2605	2.27e-14	5.67e-09	0.700585	0.274574	0.157638	0.0037014	3.94e-261	0.209921	0.788287	7.67789	-5.84602	0.384574	-1.09282	-1.41347	2.90518	-38.893	-1.25409	0.268564	2.28924	-0.532501	0.0511302	-0.104583	-0.11486	0.0398603	-0.0346851	-0.0356198	0.00251916
Glomerular filtration rate	lab	wdf Water 15h NE1 Med SFL	0.0184413		2584	2.14e-17	7.78e-08	0.975073	0.544761	0.257789	0.00397479	3.34e-251	0.410816	0.144888	8.54671	-5.38782	0.0312498	-0.60571	-1.13188	2.88276	-37.9971	-0.822592	1.45827	2.01973	-0.500967	0.00421222	-0.059061	-0.0939516	0.0408903	-0.0345959	-0.0236627	0.0142801
Glomerular filtration rate	lab	wdf Baseline MO Med SSC	0.019128		2509	1.98e-110	1.47e-06	0.155416	0.876541	0.477941	0.00415936	4.22e-231	0.0110462	0.00531099	23.4913	-4.82706	1.42109	-0.155372	-0.709724	-2.86846	-36.2014	-2.54313	2.78999	2.15175	-0.43731	0.179329	-0.0144631	-0.0563931	-0.0461639	-0.0329058	-0.0734334	0.0172279
Glomerular filtration rate	lab	wdf Colchicine 20h NE4 SD SFL	0.0195971		2511	3e-13	2.97e-08	0.33782	0.557065	0.168316	0.0042731	7.53e-240	0.134397	0.568953	7.334	-5.56088	0.958666	-0.587285	-1.37803	2.85988	-37.0425	-1.49747	0.56967	2.17374	-0.517398	0.131984	-0.0577181	-0.114267	0.0406133	-0.0340934	-0.0437251	0.00589085
Glomerular filtration rate	lab	ret Ciproflaxin 22h RBC Med SSC	0.0196151		2524	2.88e-12	6.58e-08	0.682323	0.284762	0.166556	0.00428079	5.69e-247	0.0339362	0.347102	7.01797	-5.4186	-0.409342	-1.06991	-1.38375	2.8593	-37.7021	-2.12199	0.940401	2.10017	-0.509635	-0.0559925	-0.105682	-0.116914	0.0423974	-0.0344269	-0.062947	0.00913283
Glomerular filtration rate	lab	pltf Water 23h WBC1 Med SSC	0.0207881		2606	6.1e-14	1.2e-08	0.598592	0.364054	0.20226	0.00462293	8.89e-262	0.131421	0.671089	7.54749	-5.71875	0.526492	-0.907827	-1.27546	2.83466	-38.9516	-1.509	0.424703	2.24316	-0.52156	0.0700274	-0.0868815	-0.103721	0.0390635	-0.0347677	-0.0431199	0.00397036
Glomerular filtration rate	lab	wdf Water 15h EO1 Med FSC	0.0213463		2568	3.32e-17	5.75e-08	0.833239	0.429625	0.209489	0.0047779	4.37e-252	0.373407	0.112443	8.49457	-5.44263	-0.210571	-0.789959	-1.25529	2.82411	-38.1091	-0.890266	1.58786	2.00854	-0.505516	-0.0282489	-0.0767208	-0.103793	0.0402299	-0.034688	-0.0255924	0.0155665
Glomerular filtration rate	lab	wdf Pam3CSK4 19h NE4 Med FSC	0.0246858		2529	4.95e-12	1.58e-07	0.984074	0.649496	0.474967	0.00569188	8.71e-243	0.316658	0.176417	6.94063	-5.25816	0.0199634	-0.454517	-0.714527	2.7674	-37.293	-1.00155	1.35225	1.93039	-0.492805	0.00278083	-0.0451076	-0.0611388	0.0407715	-0.034126	-0.029046	0.0134434
Glomerular filtration rate	lab	wdf Baseline MO2 Med SSC	0.0249189		2508	1.62e-110	1.45e-06	0.1542	0.889303	0.481258	0.00575283	1.52e-231	0.0116202	0.00586206	23.5021	-4.8297	1.42528	-0.1392	-0.704386	-2.76393	-36.2459	-2.52533	2.75777	2.15317	-0.437721	0.179934	-0.0129664	-0.0559866	-0.0442583	-0.032925	-0.0729881	0.0170386
Glomerular filtration rate	lab	wdf LPS 18h NE4 Med SFL	0.025542		2580	5.55e-13	8.33e-08	0.90293	0.60334	0.2357	0.00593156	8.06e-249	0.440075	0.122409	7.24855	-5.37533	-0.121973	-0.519668	-1.18608	2.75384	-37.7786	-0.772186	1.54525	1.93474	-0.498665	-0.0167158	-0.0510496	-0.0985409	0.0390799	-0.034346	-0.0222984	0.0153494
Glomerular filtration rate	lab	wdf KCl 17h EO1 Med FSC	0.026376		2566	3.42e-15	1.28e-08	0.638763	0.320557	0.219273	0.006168	9.86e-256	0.254363	0.139125	7.92345	-5.70688	0.469486	-0.993507	-1.22877	2.74099	-38.4575	-1.14007	1.47952	2.00651	-0.518306	0.0630217	-0.0948904	-0.0994635	0.0385134	-0.0345998	-0.0324769	0.0144859
Glomerular filtration rate	lab	wdf H2O2 16h EO1 Med FSC	0.0277031		2539	1.92e-15	9.55e-09	0.876438	0.309106	0.146399	0.00657105	2.13e-252	0.23108	0.0880717	7.99678	-5.75785	-0.155502	-1.0173	-1.45281	2.72009	-38.1916	-1.19787	1.70632	1.99301	-0.537797	-0.0212415	-0.0996786	-0.120935	0.0386193	-0.0348025	-0.0346865	0.0169887
Glomerular filtration rate	lab	wdf Nigericin 7 5h EO2 CV SFL	0.0284195		471	0.000466092	0.0184872	0.450339	0.672744	0.622017	0.00678279	7.92e-47	0.670829	0.226301	3.52477	-2.36409	0.755491	-0.422654	-0.493325	-2.71958	-16.147	-0.425282	1.21156	1.67201	-0.45301	0.257657	-0.0829457	-0.0817632	-0.0471423	-0.0326285	-0.0270358	0.0533188
Glomerular filtration rate	lab	wdf Water 23h NE4 SD SFL	0.0285332		2606	1.48e-14	1.07e-08	0.552761	0.360494	0.167673	0.00682093	7.55e-262	0.203311	0.850242	7.73385	-5.73811	0.593706	-0.914587	-1.38011	2.70763	-38.9583	-1.2725	0.188828	2.31141	-0.523061	0.0790367	-0.0875022	-0.112147	0.0379533	-0.0347679	-0.0361281	0.00177627
Glomerular filtration rate	lab	wdf Baseline MO Med SFL	0.029466		2509	8.2e-122	1.18e-06	0.213637	0.744486	0.430749	0.00714896	5.57e-245	0.0613229	0.0573394	24.8273	-4.87044	1.24394	-0.325954	-0.788039	2.69204	-37.5387	-1.872	1.90159	2.21096	-0.440546	0.156916	-0.0303296	-0.0626403	0.0376188	-0.0335282	-0.0536239	0.0107723
Glomerular filtration rate	lab	wdf Water 15h NE2 Med SSC	0.0306596		2582	4.78e-17	9.91e-08	0.916195	0.605979	0.289896	0.00750057	4.23e-250	0.169924	0.122401	8.45062	-5.3437	0.105239	-0.515884	-1.05857	2.67588	-37.8963	-1.37283	1.54528	1.99994	-0.499185	0.0142436	-0.0505959	-0.0884844	0.0385968	-0.0345359	-0.0397713	0.0151448
Glomerular filtration rate	lab	wnr Nigericin 6h overnight WBC2 SD SSC	0.0307238		1140	2.29e-06	0.002488	0.866509	0.566327	0.474542	0.00752083	1.7e-104	0.0511801	0.93048	4.75092	-3.0316	0.168133	-0.573638	-0.715348	2.67768	-24.1854	-1.95204	-0.087261	2.39083	-0.442668	0.0332336	-0.0874885	-0.0955106	0.0557798	-0.0338166	-0.0847099	-0.001326
Glomerular filtration rate	lab	wnr Ciproflaxin 22h WBC2 CV SFL	0.0316123		2508	3.07e-12	9.27e-09	0.604785	0.286134	0.161233	0.0077824	1.22e-247	0.128064	0.352237	7.00931	-5.76325	-0.517598	-1.06687	-1.40135	2.66352	-37.7953	-1.52228	0.930432	2.10973	-0.549776	-0.071294	-0.106651	-0.120008	0.0380391	-0.0346057	-0.0444082	0.00907431
Glomerular filtration rate	lab	wdf Alhydrogel 21h NE4 SD SFL	0.0324523		2543	2.66e-13	1.51e-07	0.958062	0.507176	0.266368	0.00803922	1.27e-250	0.316913	0.514764	7.35014	-5.26629	0.0525911	-0.663336	-1.11171	2.65252	-38.0156	-1.00102	0.651529	2.14644	-0.488852	0.00715177	-0.0644875	-0.0920636	0.0370125	-0.0344752	-0.0288036	0.00638212
Glomerular filtration rate	lab	pltf H2O2 16h WBC1 Med SSC	0.0338063		2534	4.35e-15	3.55e-08	0.9511	0.414526	0.178183	0.00846583	7.01e-251	0.117593	0.0828608	7.89335	-5.52893	0.0613317	-0.816089	-1.34674	2.63497	-38.0566	-1.56549	1.73501	1.97033	-0.516916	0.00832066	-0.0799479	-0.11224	0.0375489	-0.0346626	-0.0455875	0.0173182
Glomerular filtration rate	lab	wdf Baseline MO2 Med SFL	0.0357804		2509	5.16e-122	1.05e-06	0.216576	0.733214	0.42247	0.00909121	6.01e-245	0.0607334	0.0556663	24.8505	-4.89453	1.236	-0.340891	-0.802275	2.61064	-37.5355	-1.87628	1.91453	2.21319	-0.442592	0.155933	-0.0317241	-0.0637752	0.0364201	-0.0335527	-0.0537544	0.0108497
Glomerular filtration rate	lab	wdf Nigericin 7 5h EO2 SD SFL	0.0358508		471	0.000519923	0.0177912	0.443338	0.662173	0.624783	0.00911599	6.23e-47	0.662435	0.213859	3.49493	-2.37845	0.767227	-0.437197	-0.489411	-2.61872	-16.1702	-0.436835	1.24474	1.66031	-0.45596	0.261872	-0.0858342	-0.0811644	-0.0453992	-0.0326791	-0.0277835	0.0548444
Glomerular filtration rate	lab	wdf Baseline NE2 Count	0.0391109		2509	1.57e-118	3.84e-07	0.224691	0.741478	0.373517	0.0101937	6.17e-241	0.0296618	0.0123352	24.4467	-5.09053	1.21445	-0.329934	-0.890065	-2.57114	-37.1505	-2.17582	2.50423	2.18838	-0.459571	0.15319	-0.0306931	-0.07077	-0.0368535	-0.0332155	-0.0621161	0.0149098
Glomerular filtration rate	lab	wdf KCl 17h NE4 SD SFL	0.0404494		2583	8.09e-16	2e-08	0.534768	0.354891	0.186361	0.0106517	6.48e-256	0.269626	0.213525	8.10454	-5.63005	0.620828	-0.925311	-1.32177	2.55579	-38.4435	-1.10416	1.24424	2.06491	-0.512887	0.0837919	-0.0887425	-0.107454	0.034707	-0.0346276	-0.031433	0.0122553
Glomerular filtration rate	lab	wdf Baseline NE1 Med FSC	0.0491043		2511	6.74e-123	1.2e-06	0.150006	0.864849	0.526331	0.013686	4.15e-245	0.0254884	0.368479	24.9512	-4.86775	1.43995	-0.170222	-0.633705	2.46715	-37.5473	-2.23526	0.899488	2.22396	-0.440308	0.182	-0.0158567	-0.0504871	0.0361593	-0.0334444	-0.0639187	0.00538204
Glomerular filtration rate	lab	wdf Pam3CSK4 19h NE1 Med FSC	0.049376		2529	3.96e-12	1.34e-07	0.992818	0.626884	0.439269	0.0138013	2.27e-242	0.315749	0.184878	6.97246	-5.28847	0.00900246	-0.486177	-0.773551	2.46412	-37.2531	-1.00343	1.32625	1.93942	-0.495661	0.00125452	-0.0482747	-0.0662196	0.036643	-0.0340903	-0.0291129	0.0131863
Glomerular filtration rate	lab	wdf Pam3CSK4 19h NE2 Percentage	0.0506199		2517	4.31e-13	1.41e-07	0.896347	0.434995	0.133162	0.0143103	9.94e-240	0.313179	0.242382	7.28428	-5.27911	-0.130291	-0.780797	-1.50224	2.45109	-37.0205	-1.00878	1.16933	2.03106	-0.495237	-0.0183074	-0.0770471	-0.126398	0.0366422	-0.0341615	-0.0293654	0.0116805
Glomerular filtration rate	lab	wdf Water 15h NE4 SD SFL	0.0586307		2582	4.28e-18	2.44e-08	0.880412	0.463612	0.175799	0.0173997	9.38e-251	0.32347	0.21419	8.73573	-5.59514	-0.150462	-0.733022	-1.35418	2.37969	-37.9582	-0.987542	1.24243	2.08231	-0.519767	-0.0204265	-0.0714488	-0.112414	0.0330941	-0.0345907	-0.028378	0.0122745
Glomerular filtration rate	lab	wnr Nigericin 6h overnight WBC2 CV SSC	0.0596506		1141	2.37e-06	0.00267015	0.880852	0.531468	0.45024	0.0177886	7.7e-105	0.0573726	0.946817	4.74366	-3.01002	0.149923	-0.62596	-0.755278	2.37346	-24.2327	-1.9024	-0.0667188	2.3899	-0.439476	0.029667	-0.0955553	-0.100922	0.0500537	-0.0338934	-0.0824114	-0.00101489
Glomerular filtration rate	lab	wdf KCl 17h NE2 Percentage	0.0604583		2575	2.47e-15	4.4e-08	0.517263	0.394562	0.185309	0.0181232	7.38e-253	0.269076	0.168714	7.96442	-5.49046	0.64766	-0.851516	-1.32494	2.36461	-38.1695	-1.10543	1.37674	2.0304	-0.502644	0.0875797	-0.0818641	-0.107834	0.0338753	-0.0346079	-0.0315797	0.0135714
Glomerular filtration rate	lab	ret Isobutyric 3h RET1 Med SSC	0.06273		491	6.28e-11	0.162009	0.237851	0.81821	0.791289	0.0190072	5.86e-50	0.512446	0.51374	6.68815	-1.40049	1.18184	0.229973	0.264783	2.35332	-16.7487	-0.655519	0.653508	1.95038	-0.271029	0.379601	0.0450916	0.044314	0.0706627	-0.0328465	-0.0417038	0.0277102
Glomerular filtration rate	lab	wdf Chloroform 6h overnight MO2 Med SFL	0.0651969		1147	4.16e-06	0.00559243	0.552072	0.689856	0.717109	0.0200748	3.39e-108	0.027481	0.857798	4.62593	-2.77606	0.594835	-0.399152	-0.362415	2.32822	-24.6997	-2.20746	-0.179218	2.43649	-0.392631	0.113494	-0.059109	-0.0463195	0.0488822	-0.0347042	-0.096019	-0.00278511
Glomerular filtration rate	lab	ret Colchicine 20h RBC1 CV SFL	0.0659765		2501	1.16e-12	3.81e-08	0.330401	0.530183	0.196589	0.0204252	2.24e-238	0.237686	0.415327	7.14731	-5.51669	0.973496	-0.627814	-1.29168	-2.31993	-36.918	-1.18107	0.814691	2.11217	-0.513993	0.134131	-0.0617435	-0.107168	-0.0332935	-0.0343355	-0.0347202	0.0083961
Glomerular filtration rate	lab	wnr LPS 18h WBC CV FSC	0.0660052		2574	2.5e-13	7.43e-08	0.777711	0.530865	0.181799	0.0204468	8.31e-246	0.413213	0.161834	7.35828	-5.39623	-0.282332	-0.626771	-1.3356	-2.31949	-37.5032	-0.818385	1.39933	1.97126	-0.501266	-0.0386708	-0.0616318	-0.111159	-0.033188	-0.0341829	-0.0236769	0.0139607
Glomerular filtration rate	lab	wdf Baseline NE4 Med FSC	0.0684886		2511	8.53e-123	1.11e-06	0.152591	0.857846	0.516135	0.0214065	4.74e-245	0.0265654	0.336018	24.9394	-4.88251	1.43087	-0.179136	-0.649408	2.30218	-37.5418	-2.21916	0.962248	2.22345	-0.441662	0.180895	-0.0166897	-0.0517403	0.0338849	-0.0334468	-0.0634593	0.00575202
Glomerular filtration rate	lab	wdf Water 15h NE2 Percentage	0.0737703		2544	3.14e-18	1.05e-07	0.981292	0.552655	0.220277	0.0235132	8.66e-244	0.312326	0.293274	8.77275	-5.33389	0.0234512	-0.593865	-1.22609	2.26636	-37.3628	-1.01056	1.05118	2.111	-0.499902	0.00317544	-0.0581837	-0.102047	0.0328711	-0.0345854	-0.0293672	0.0105152
Glomerular filtration rate	lab	pltf LiCL 4h RBC Med SFL	0.075311		512	2.43e-10	0.0633011	0.264089	0.838777	0.619036	0.0241774	1.55e-47	0.393137	0.900348	6.46268	-1.86119	1.11803	0.203563	0.497525	-2.26113	-16.1422	0.854677	-0.125285	2.01806	-0.351754	0.358319	0.0395702	0.0812284	-0.0698611	-0.0318122	0.0548126	-0.00511679
Glomerular filtration rate	lab	wdf Ciproflaxin 22h EO1 Med SSC	0.0757864		2505	2.56e-11	4.56e-08	0.666956	0.333431	0.274221	0.0243676	2.8e-252	0.176239	0.214599	6.70051	-5.48453	-0.430381	-0.967414	-1.09363	2.25265	-38.2441	-1.35281	1.24133	2.01593	-0.517819	-0.0589626	-0.0957443	-0.0924265	0.0325168	-0.0350019	-0.039242	0.0121266
Glomerular filtration rate	lab	pltf Baseline WBC1 Med SSC	0.0812857		2507	1.54e-120	9.54e-07	0.164959	0.807357	0.473362	0.0267598	2.38e-243	0.0254432	0.0969008	24.6812	-4.91313	1.38899	-0.243862	-0.717129	2.21631	-37.3859	-2.23595	1.66069	2.20609	-0.445907	0.175725	-0.0227826	-0.057351	0.030833	-0.0333142	-0.0638523	0.00941702
Glomerular filtration rate	lab	wdf Nigericin 7 5h EO2 CV FSC	0.083288		471	0.000279543	0.0126877	0.503638	0.572504	0.505353	0.0276733	1.11e-46	0.666941	0.258918	3.66167	-2.50218	0.6693	-0.56477	-0.666612	-2.20888	-16.1147	-0.430626	1.13034	1.73789	-0.480667	0.228733	-0.111019	-0.110935	-0.0390236	-0.0326675	-0.0274529	0.049849
Glomerular filtration rate	lab	wnr Pam3CSK4 19h WBC SD FSC	0.0840555		2520	4.45e-13	5.66e-08	0.882617	0.370169	0.12438	0.0280874	4.88e-239	0.319121	0.241294	7.27969	-5.44587	-0.147668	-0.896318	-1.53716	-2.19734	-36.9489	-0.996464	1.17204	2.02032	-0.509106	-0.0205321	-0.0883554	-0.129559	-0.0322521	-0.0338578	-0.0289033	0.0116586
Glomerular filtration rate	lab	ret Chloroform 6h overnight RBC CV FSC	0.084288		1149	1.56e-06	0.00621839	0.521826	0.644691	0.648455	0.0282019	2e-106	0.0238818	0.672555	4.82877	-2.74114	0.640731	-0.461273	-0.456031	-2.19727	-24.4412	-2.26205	-0.422753	2.54275	-0.392115	0.123103	-0.0690563	-0.0591835	-0.0472205	-0.0342445	-0.0983648	-0.00656481
Glomerular filtration rate	lab	wdf Nigericin 7 5h EO2 SD FSC	0.0866187		471	0.000275828	0.0132297	0.505664	0.58996	0.507795	0.029261	8.42e-47	0.670998	0.259294	3.6652	-2.48713	0.666124	-0.53927	-0.662791	-2.18676	-16.141	-0.42505	1.12945	1.73969	-0.477754	0.22767	-0.106015	-0.110303	-0.0382956	-0.0327057	-0.027103	0.0498146
Glomerular filtration rate	lab	wdf LPS 18h NE1 Med SFL	0.0894626		2580	6.39e-13	7e-08	0.872035	0.592013	0.231133	0.0306527	2.66e-248	0.417652	0.118314	7.22884	-5.40703	-0.16109	-0.535989	-1.19773	2.16275	-37.7295	-0.810633	1.56241	1.93049	-0.501812	-0.0220883	-0.0526848	-0.0995672	0.0308249	-0.0343131	-0.0234298	0.0155279
Glomerular filtration rate	lab	wdf Nigericin 7 5h EO2 SD SSC	0.090784		471	0.000246907	0.0124579	0.50175	0.508929	0.511505	0.031397	8.57e-47	0.605799	0.267601	3.69428	-2.50873	0.672267	-0.661021	-0.657005	-2.15858	-16.1393	-0.516433	1.10994	1.7534	-0.482092	0.229803	-0.13015	-0.109343	-0.0376743	-0.0327076	-0.0329111	0.0489594
Glomerular filtration rate	lab	wdf Nigericin 7 5h EO2 CV SSC	0.0942991		471	0.000255262	0.0123546	0.502092	0.509766	0.515307	0.0330731	7.64e-47	0.603117	0.263541	3.68556	-2.51171	0.671729	-0.659714	-0.651098	-2.1376	-16.1504	-0.52028	1.11942	1.74949	-0.482739	0.229641	-0.129905	-0.108358	-0.03724	-0.0327256	-0.0331598	0.0493826
Glomerular filtration rate	lab	wdf Colchicine 20h LY CV SSC	0.0954357		2512	4.6e-12	2.61e-08	0.370776	0.550018	0.198632	0.0336648	1.38e-221	0.29578	0.374812	6.95116	-5.58366	0.895181	-0.597814	-1.2858	2.12523	-35.2716	-1.04574	0.887654	2.04906	-0.519878	0.123275	-0.0588008	-0.106775	0.0323593	-0.0335949	-0.031033	0.00911132
Glucose	lab	ret KCl 17h RET1 Percentage	5.81e-14		2711	0.188906	0.0230559	0.213277	0.599012	0.813451	4.2e-16	4e-12	8.12e-11	0.57809	-1.31415	2.2738	1.2449	0.525885	-0.235999	8.18355	6.96887	6.5245	-0.556244	-0.433071	0.269116	0.216733	0.0650121	-0.0247789	0.152247	0.00809587	0.246298	-0.00715336
Glucose	lab	ret LPS 18h RBC2 Med SSC	1e-11		2702	0.177267	0.0492026	0.0703272	0.398258	0.876966	1.08e-13	3.35e-10	3.21e-19	0.553272	-1.34957	1.96772	1.81052	0.844871	0.154831	-7.46958	6.30541	9.02931	-0.592938	-0.461551	0.233134	0.314582	0.105373	0.0164064	-0.147595	0.00736296	0.350315	-0.00761173
Glucose	lab	wdf Baseline MO2 CV SFL	2.13e-11		2653	4.04e-08	0.0907324	0.639879	0.557848	0.166016	2.49e-13	1.21e-19	2.24e-13	0.305359	-5.50525	1.69216	0.467922	-0.586115	-1.3855	7.3575	9.14032	7.37169	-1.02521	-0.589151	0.186183	0.0719286	-0.0654571	-0.131469	0.131885	0.00996077	0.260725	-0.00724151
Glucose	lab	ret KCl 17h RET1 Med SSC	4.05e-10		2709	0.028393	0.00918976	0.144254	0.402282	0.969203	6.79e-12	6.18e-14	9.6e-16	0.90363	-2.19299	2.60679	1.46055	0.837685	-0.0386116	-6.89268	7.54432	8.08079	0.121088	-0.728194	0.309397	0.255203	0.103982	-0.00407373	-0.127427	0.00875786	0.309179	0.00156875
Glucose	lab	ret KCl 17h RBC SD FSC	7.59e-10		2710	0.0781988	0.0425553	0.21755	0.588347	0.706863	1.45e-11	3.99e-11	1.95e-11	0.976043	-1.7619	2.02901	1.23336	0.541297	-0.376113	6.78248	6.63178	6.73818	0.0300331	-0.582361	0.241447	0.215522	0.0672133	-0.0396305	0.123796	0.00778828	0.255069	0.000388381
Glucose	lab	ret LPS 18h RBC1 SD FSC	7.59e-10		2701	0.244028	0.0933745	0.149835	0.692729	0.527031	1.45e-11	9.93e-11	6.29e-13	0.634784	-1.16523	1.67845	1.44052	0.395197	-0.632628	6.7823	6.49386	7.22943	-0.475059	-0.399098	0.200328	0.25167	0.0495063	-0.0670927	0.128635	0.00761028	0.272781	-0.00611904
Glucose	lab	ret Ciproflaxin 22h RBC Med SSC	9.22e-10		2659	0.125867	0.0384467	0.261843	0.445001	0.984641	1.84e-11	1.03e-13	1.1e-17	0.744377	-1.53109	2.07109	1.12228	0.76389	0.0192525	-6.7479	7.47631	8.62348	-0.326097	-0.590472	0.250025	0.196293	0.0960186	0.00207768	-0.130717	0.00868442	0.334942	-0.00411171
Glucose	lab	ret Alhydrogel 21h RET1 Med SSC	9.22e-10		2676	0.0418745	0.0283163	0.0871846	0.537534	0.817663	1.85e-11	1.45e-13	2.92e-16	0.785714	-2.03575	2.19407	1.71107	0.616626	-0.230575	-6.74667	7.43028	8.22868	0.271908	-0.77026	0.264716	0.302379	0.077248	-0.0247698	-0.127248	0.00866776	0.318086	0.0034705
Glucose	lab	ret LPS 18h RBC Med SSC	1.1e-09		2701	0.211906	0.0597436	0.0666141	0.409877	0.949573	2.25e-11	5e-11	2.29e-18	0.471182	-1.24864	1.88348	1.83501	0.824239	0.0632493	-6.71721	6.59793	8.80507	-0.720658	-0.426807	0.223179	0.31873	0.102774	0.00669785	-0.131013	0.00767818	0.342481	-0.00924447
Glucose	lab	wdf Alhydrogel 21h NE4 CV SFL	1.5e-09		2677	0.0438582	0.0437882	0.139663	0.73555	0.552221	3.14e-11	1.49e-14	1.32e-13	0.721778	-2.0164	2.01707	1.47749	0.337787	-0.59451	-6.66778	7.73198	7.4434	0.356121	-0.763956	0.242997	0.260814	0.0422282	-0.063651	-0.124884	0.00898167	0.282334	0.00455837
Glucose	lab	ret Pam3CSK4 19h RET1 Med SSC	2.42e-09		2644	0.132668	0.0417951	0.0880525	0.557231	0.86261	5.2e-11	8.11e-14	3.56e-17	0.674249	-1.50413	2.03655	1.70639	0.587034	-0.17307	-6.59264	7.50896	8.48449	-0.420371	-0.543471	0.247209	0.305107	0.0745046	-0.0187537	-0.124896	0.00883121	0.330797	-0.00549134
Glucose	lab	ret Ciproflaxin 22h RET1 Med SSC	2.66e-09		2658	0.0852425	0.0192826	0.232456	0.502021	0.95197	5.84e-11	1.02e-14	1.91e-16	0.894073	-1.72169	2.34145	1.19433	0.671406	-0.0602385	-6.5749	7.7812	8.28144	-0.133165	-0.666139	0.282608	0.208995	0.0844003	-0.00649981	-0.123328	0.00901991	0.318342	-0.00168438
Glucose	lab	wdf Alhydrogel 21h NE4 SD SFL	5.02e-09		2674	0.0463939	0.0449604	0.141234	0.730522	0.564136	1.2e-10	5.09e-15	3.98e-13	0.756238	-1.99272	2.00597	1.47165	0.344468	-0.576781	-6.46505	7.87057	7.29295	0.310457	-0.756313	0.241923	0.260069	0.0431079	-0.0618206	-0.118675	0.00915167	0.276828	0.00397908
Glucose	lab	ret Pam3CSK4 19h RBC SD FSC	7.1e-09		2644	0.293991	0.134631	0.139316	0.744475	0.495709	1.75e-10	2.49e-11	9.44e-13	0.597252	-1.04962	1.49655	1.47879	0.325967	-0.681351	6.40746	6.70313	7.17375	-0.52842	-0.378117	0.182275	0.264676	0.0413772	-0.073765	0.113567	0.00796737	0.27474	-0.00689748
Glucose	lab	wdf Baseline MO CV SFL	1.86e-08		2653	3.71e-09	0.0631262	0.541084	0.663856	0.205919	5.01e-10	3.08e-21	2.88e-12	0.557543	-5.9166	1.85908	0.611254	-0.434645	-1.26518	6.24222	9.5415	7.01655	-0.58657	-0.631599	0.205119	0.0941538	-0.0486384	-0.120362	0.111947	0.0103817	0.248683	-0.00413323
Glucose	lab	wdf KCl 17h NE4 SD SFL	1.93e-08		2719	0.0429069	0.0192953	0.216626	0.488731	0.812786	5.27e-10	1.95e-15	1.76e-12	0.984363	-2.02557	2.34118	1.23584	0.692424	-0.236856	-6.2337	7.99156	7.08503	-0.019601	-0.670935	0.277462	0.215769	0.085828	-0.0249348	-0.111704	0.00924678	0.266888	-0.00025331
Glucose	lab	wdf Water 23h NE2 NE4 ratio	1.17e-07		2742	0.065715	0.0337662	0.270107	0.657822	0.672049	3.95e-09	2.94e-15	4.14e-12	0.871765	-1.8411	2.12392	1.10304	0.442971	-0.423383	-5.90569	7.93929	6.9635	0.161431	-0.708646	0.249419	0.188334	0.0541719	-0.044122	-0.10832	0.0090352	0.259243	0.00196958
Glucose	lab	ret KCl 17h RBC1 SD FSC	1.48e-07		2711	0.0984685	0.0527197	0.246632	0.688095	0.574825	5.13e-09	1.23e-11	1.33e-11	0.941231	-1.65289	1.93806	1.15882	0.401485	-0.561028	5.86188	6.80618	6.79425	-0.0737293	-0.547294	0.231629	0.203057	0.0499879	-0.0592756	0.109287	0.00800339	0.257567	-0.000954978
Glucose	lab	wdf KCl 17h NE2 NE4 ratio	2.36e-07		2722	0.0559678	0.0271721	0.223406	0.555285	0.744239	8.54e-09	2.11e-15	6.54e-12	0.921209	-1.91211	2.21023	1.2178	0.589933	-0.326278	-5.77553	7.98191	6.89786	-0.09892	-0.632498	0.262388	0.212789	0.0731194	-0.0343604	-0.107753	0.00923959	0.260119	-0.00127752
Glucose	lab	ret Baseline RET2 SD SFL	4.16e-07		2636	1.22e-12	0.00163467	0.229438	0.720164	0.830818	1.58e-08	4.62e-21	6.24e-12	0.799746	-7.1375	3.15292	1.20209	0.358278	-0.213673	5.66997	9.49853	6.90577	0.253701	-0.756039	0.346061	0.186613	0.0402361	-0.0204259	0.0982398	0.0103591	0.245538	0.00179013
Glucose	lab	wdf Alhydrogel 21h NE2 NE4 ratio	4.2e-07		2677	0.073973	0.0470728	0.124788	0.69882	0.57743	1.6e-08	2.1e-15	4.52e-12	0.934304	-1.78748	1.98656	1.53547	0.386955	-0.557212	-5.66765	7.98335	6.95158	0.0824393	-0.677416	0.239942	0.27164	0.0484848	-0.0597988	-0.105591	0.00929367	0.264004	0.00105467
Glucose	lab	wdf Water 23h NE4 SD SFL	5.84e-07		2741	0.0508189	0.0290577	0.256204	0.624643	0.704603	2.29e-08	4.12e-15	7.61e-13	0.79053	-1.95387	2.18386	1.13565	0.489337	-0.379154	-5.60502	7.89656	7.20258	0.265649	-0.754289	0.256557	0.194008	0.0598764	-0.0395453	-0.102838	0.00899923	0.268347	0.00325059
Glucose	lab	wdf Colchicine 20h NE2 NE4 ratio	7.89e-07		2643	0.330647	0.0608842	0.173325	0.533733	0.821802	3.24e-08	1.52e-13	1.02e-10	0.446679	-0.972991	1.87514	1.36196	0.622399	-0.22525	-5.54472	7.42443	6.49012	-0.761078	-0.370209	0.224498	0.23979	0.0780466	-0.0239112	-0.104546	0.00871276	0.248172	-0.010196
Glucose	lab	wdf Water 15h NE2 NE4 ratio	1.56e-06		2720	0.0355409	0.0410187	0.234918	0.74903	0.525359	7.09e-08	1.01e-15	4.34e-12	0.994346	-2.10319	2.04432	1.18805	0.319951	-0.635188	-5.40384	8.07447	6.95704	-0.00708662	-0.638519	0.24362	0.204592	0.0397091	-0.0671924	-0.10053	0.00933689	0.260937	-9.03e-05
Glucose	lab	wdf Colchicine 20h NE4 SD SFL	5.24e-06		2641	0.297931	0.0550839	0.168578	0.531276	0.831884	2.81e-07	1.43e-13	1.52e-11	0.479469	-1.04109	1.91907	1.37717	0.626142	-0.212306	-5.14885	7.4325	6.77588	-0.707257	-0.397642	0.229957	0.242719	0.0785994	-0.0225631	-0.0961826	0.00873451	0.259572	-0.00950844
Glucose	lab	ret Baseline RET2 CV SFL	6.38e-06		2635	1.18e-12	0.00129852	0.225101	0.700781	0.818873	3.47e-07	1.42e-21	9.07e-12	0.914074	-7.14274	3.21978	1.21336	0.384309	-0.229018	5.10893	9.62496	6.85153	0.107912	-0.757632	0.353827	0.188603	0.0432152	-0.0219206	0.0888075	0.0104971	0.244026	0.000761652
Glucose	lab	pltf Colchicine 20h IPF Med FSC	9.34e-06		2626	0.59887	0.0137595	0.138128	0.399899	0.750082	5.29e-07	2.36e-15	8.71e-11	0.174627	-0.526091	2.46515	1.48325	0.841939	-0.318564	-5.02799	7.96931	6.5146	-1.35785	-0.201106	0.297743	0.262297	0.106215	-0.0340002	-0.0974629	0.00949406	0.251199	-0.0182617
Glucose	lab	wdf Water 15h NE4 SD SFL	2.21e-05		2718	0.0337631	0.0130326	0.145114	0.530559	0.771128	1.43e-06	3.74e-15	6e-13	0.927407	-2.12397	2.48452	1.45743	0.627234	-0.290929	-4.8321	7.90923	7.23566	-0.0911161	-0.647466	0.295783	0.252458	0.0778253	-0.0308152	-0.0863435	0.00914824	0.271386	-0.001163
Glucose	lab	wdf Water 15h NE4 CV SFL	3.35e-05		2720	0.0319664	0.00946427	0.123745	0.45551	0.844878	2.26e-06	5.03e-15	2.73e-13	0.919307	-2.14594	2.59666	1.53972	0.746367	-0.195676	-4.73863	7.87131	7.34393	-0.101316	-0.653992	0.309249	0.264697	0.0926711	-0.0207398	-0.0872575	0.00910195	0.275394	-0.00129185
Glucose	lab	wdf Baseline NE2 Count	3.56e-05		2649	6.94e-11	0.00294098	0.263479	0.93807	0.611197	2.42e-06	2.35e-22	1.45e-12	0.141319	-6.54903	2.97661	1.11844	0.0777033	-0.508426	4.7252	9.81419	7.1138	-1.47134	-0.694339	0.325091	0.172424	0.00869144	-0.0483029	0.0847648	0.0106892	0.253037	-0.0109162
Glucose	lab	wdf Colchicine 20h NE4 CV SFL	8.61e-05		2643	0.337293	0.049072	0.149821	0.499296	0.85092	6.64e-06	1.29e-13	9.47e-12	0.417421	-0.959703	1.96888	1.44058	0.675692	-0.187963	-4.51389	7.44666	6.84506	-0.81103	-0.366488	0.236073	0.254028	0.0848772	-0.0199915	-0.0850154	0.00875578	0.262623	-0.0108966
Glucose	lab	wnr Ciproflaxin 22h WBC2 CV SFL	0.000102988		2641	0.185657	0.00753549	0.222252	0.468991	0.873626	8.23e-06	1.33e-14	3.57e-14	0.611319	-1.32388	2.67427	1.22085	0.724227	-0.15907	-4.46787	7.74738	7.61808	-0.508253	-0.513296	0.32723	0.214918	0.0920219	-0.0173713	-0.0831904	0.009021	0.291455	-0.00643513
Glucose	lab	ret KCl 17h RET2 SD SSC	0.000110695		2709	0.15487	0.02183	0.235055	0.659274	0.600558	8.96e-06	1.66e-13	1.55e-14	0.602571	-1.42294	2.29464	1.1877	0.440965	-0.52366	-4.44941	7.41142	7.72605	-0.520768	-0.473527	0.274095	0.208849	0.0550563	-0.05551	-0.0835323	0.00867815	0.297982	-0.00676281
Glucose	lab	ret LiCL 4h RET2 Count	0.000145656		542	0.0108774	0.215308	0.211423	0.577391	0.453232	1.21e-05	1.62e-05	0.0176384	0.374264	-2.55558	1.24058	1.25116	-0.557542	-0.750589	4.41778	4.35127	2.38053	0.88926	-0.858649	0.242029	0.412489	-0.110793	-0.121851	0.147065	0.00916475	0.162232	0.04019
Glucose	lab	wnr Alhydrogel 21h WBC Med SSC	0.000206267		2676	0.102956	0.0182921	0.0922343	0.52753	0.694595	1.81e-05	4.79e-13	3.1e-12	0.977914	-1.63125	2.3611	1.68433	0.631863	-0.39267	-4.2951	7.26747	7.00559	-0.0276874	-0.61936	0.286074	0.29861	0.0794698	-0.0423007	-0.081104	0.00854458	0.266753	-0.000355221
Glucose	lab	pltf H2O2 16h IPF SD FSC	0.000212464		2663	0.109209	0.00378283	0.0855304	0.380532	0.7142	1.87e-05	1.51e-15	3.08e-12	0.576909	-1.60229	2.89829	1.7201	0.877062	-0.366261	-4.28779	8.02496	7.00692	-0.557974	-0.521939	0.353592	0.302745	0.111147	-0.039578	-0.080526	0.00945629	0.27005	-0.0073383
Glucose	lab	wnr KCl 17h BASO Med SSC	0.000247276		2716	0.334111	0.00851193	0.114365	0.421604	0.782657	2.25e-05	1.79e-14	2e-13	0.258912	-0.966039	2.63299	1.57938	0.803764	-0.275885	4.2458	7.70716	7.38603	-1.1292	-0.322096	0.31447	0.27739	0.10034	-0.0293041	0.0781081	0.00895028	0.280139	-0.0147042
Glucose	lab	wnr KCl 17h WBC Med SSC	0.000321959		2717	0.100717	0.00719022	0.14873	0.371627	0.900487	3e-05	3.41e-12	2.09e-12	0.762016	-1.64195	2.68995	1.44444	0.893578	-0.125057	-4.18082	6.99163	7.06104	-0.302866	-0.543693	0.320039	0.252973	0.111189	-0.0132324	-0.0796299	0.00822469	0.267026	-0.00391818
Glucose	lab	ret Captopril 5 5h RET1 Count	0.000349318		532	0.160073	0.807506	0.266885	0.44242	0.334264	3.28e-05	7.11e-06	0.137665	0.902126	-1.40683	0.243769	1.11145	-0.768698	-0.966453	4.18949	4.53634	1.48682	0.123036	-0.595284	0.0517463	0.380564	-0.161429	-0.170358	0.149601	0.00990381	0.106111	0.00585559
Glucose	lab	wdf LPS 18h NE2 NE4 ratio	0.000372045		2712	0.20577	0.0292679	0.112158	0.613319	0.760665	3.56e-05	1.22e-15	1.36e-12	0.44644	-1.26559	2.18102	1.58908	0.5054	-0.304639	-4.14151	8.05127	7.12212	-0.761475	-0.43623	0.259905	0.27829	0.0633772	-0.0324212	-0.0777986	0.00936398	0.269155	-0.00983192
Glucose	lab	ret Empa 1 5h RET2 Count	0.000438437		542	0.00407284	0.498788	0.301373	0.421221	0.273746	4.29e-05	1.27e-05	0.0519707	0.221319	-2.88498	0.676861	1.0345	-0.804926	-1.09561	4.12546	4.40709	1.94774	1.22446	-0.777	0.142412	0.359536	-0.171403	-0.196109	0.147717	0.00967612	0.138566	0.0605281
Glucose	lab	ret Captopril 5 5h RET2 Count	0.000510044		532	0.166405	0.831508	0.281797	0.449034	0.313639	5.09e-05	1.39e-05	0.124647	0.879493	-1.38578	0.212874	1.0774	-0.757596	-1.00859	4.08537	4.38777	1.53803	0.151686	-0.586767	0.0452746	0.369195	-0.159216	-0.177923	0.146291	0.00962205	0.109689	0.007231
Glucose	lab	wdf Baseline MO Med SSC	0.000716642		2651	3.6e-09	0.0117209	0.429508	0.872419	0.425732	7.62e-05	4.69e-20	4.93e-14	0.100396	-5.92164	2.52219	0.790155	-0.160603	-0.796639	3.96219	9.24524	7.57503	-1.64351	-0.64539	0.27729	0.122219	-0.0180283	-0.0758364	0.0799703	0.0102688	0.27336	-0.0126607
Glucose	lab	pltf KCl 17h IPF Med FSC	0.000721481		2709	0.122124	0.00458117	0.158007	0.529468	0.593746	7.7e-05	3.83e-16	1.49e-12	0.588579	-1.54641	2.83747	1.4122	0.628899	-0.533479	-3.95979	8.19485	7.10869	-0.540961	-0.514508	0.339774	0.248189	0.078496	-0.0566165	-0.0766921	0.00964326	0.270251	-0.00702861
Glucose	lab	ret KCl 17h RBC CV SFL	0.00100067		2710	0.116745	0.0198696	0.22145	0.577853	0.641571	0.000113098	3.67e-15	3.18e-11	0.680163	-1.56909	2.33019	1.22296	0.556591	-0.465555	3.86631	7.91188	6.66568	-0.412286	-0.521671	0.278527	0.215192	0.0695585	-0.0493714	0.0704266	0.0092392	0.254566	-0.00535251
Glucose	lab	wdf Baseline MO2 Med SSC	0.00109477		2650	2.76e-09	0.0115211	0.434869	0.861701	0.427971	0.000125421	2.71e-20	5.32e-14	0.1097	-5.96586	2.52825	0.781006	-0.174227	-0.792791	3.84099	9.3057	7.56502	-1.60008	-0.650115	0.278075	0.120873	-0.0195703	-0.0754972	0.0772415	0.0103287	0.27327	-0.0123451
Glucose	lab	wdf KCl 17h NE2 Percentage	0.00159408		2712	0.105901	0.0285954	0.211957	0.580029	0.755709	0.000197061	3.21e-15	3.04e-12	0.670411	-1.61743	2.19019	1.2485	0.553409	-0.311153	-3.72788	7.92859	7.00819	-0.425631	-0.537479	0.261704	0.219118	0.0689308	-0.032903	-0.0709509	0.00926831	0.2658	-0.00551961
Glucose	lab	ret Captopril 5 5h RET2 Percentage	0.00166223		532	0.190524	0.829578	0.271455	0.467396	0.292104	0.000206447	2.4e-05	0.0528891	0.933008	-1.31073	0.21535	1.10088	-0.727254	-1.05458	3.73736	4.26265	1.94023	0.0841017	-0.556181	0.0459703	0.378199	-0.15322	-0.186531	0.132408	0.00941918	0.136717	0.00401592
Glucose	lab	wnr LPS 18h WBC Med FSC	0.00167339		2705	0.239688	0.0215241	0.0821399	0.503537	0.799327	0.000208317	5.89e-12	4.19e-11	0.521023	-1.17603	2.3	1.73905	0.669025	-0.254243	-3.71379	6.91328	6.6246	-0.641853	-0.406118	0.275722	0.305388	0.0844184	-0.0272834	-0.0709455	0.00814585	0.25457	-0.00833453
Glucose	lab	wdf Pam3CSK4 19h NE2 NE4 ratio	0.00172602		2657	0.279574	0.0655996	0.116656	0.623466	0.762605	0.000216698	1.54e-15	1.19e-12	0.392928	-1.0815	1.84191	1.56948	0.491002	-0.302093	-3.70384	8.02226	7.14067	-0.85446	-0.39009	0.224058	0.281446	0.0623985	-0.0328284	-0.0713959	0.00943619	0.273442	-0.0111332
Glucose	lab	ret Water 15h RET1 SD SSC	0.00189611		2710	0.104255	0.0172677	0.130144	0.637642	0.644345	0.000241524	3.11e-14	1.01e-14	0.56351	-1.62511	2.38243	1.514	0.471051	-0.461685	-3.67601	7.63498	7.78118	-0.577707	-0.496463	0.285234	0.261681	0.0588079	-0.0491331	-0.0677546	0.00891674	0.298249	-0.0073912
Glucose	lab	ret DMSO 4 5h RBC1 CV FSC	0.00224042		546	0.036434	0.224803	0.190245	0.996367	0.675379	0.000293802	1.77e-06	0.00352688	0.89838	-2.0973	1.21525	1.31151	-0.00455605	-0.419007	3.64463	4.83177	2.93062	0.127769	-0.760599	0.246899	0.445473	-0.000922441	-0.0703012	0.121071	0.0104265	0.202424	0.00581876
Glucose	lab	ret Alhydrogel 21h RBC CV SFL	0.00230648		2679	0.173815	0.0419036	0.124815	0.680486	0.53304	0.000304686	2.89e-16	6.11e-11	0.68429	-1.36041	2.03546	1.53536	0.411845	-0.623453	3.61604	8.23029	6.56796	-0.40666	-0.515386	0.247099	0.273159	0.0518635	-0.067241	0.0671613	0.00966408	0.252424	-0.00519977
Glucose	lab	wnr Ciproflaxin 22h WBC2 SD SFL	0.00238743		2641	0.198516	0.00813744	0.208425	0.484174	0.873837	0.00031676	4.66e-15	2.43e-13	0.579263	-1.28611	2.64833	1.25822	0.699704	-0.158802	-3.60598	7.88254	7.36089	-0.55453	-0.499261	0.324473	0.221776	0.0890193	-0.0173663	-0.0670402	0.00918178	0.280578	-0.00702926
Glucose	lab	ret LPS 18h RBC CV SFL	0.00298319		2703	0.311292	0.0354146	0.101285	0.632881	0.598287	0.00041305	4.56e-15	4.77e-12	0.348218	-1.01271	2.10465	1.63922	0.477731	-0.526927	3.53602	7.88419	6.94354	-0.938215	-0.348905	0.252051	0.288006	0.0601627	-0.0562194	0.0645963	0.00919233	0.264942	-0.0121322
Glucose	lab	wdf Water 15h NE2 Percentage	0.00306931		2680	0.0704842	0.0379748	0.19208	0.717112	0.581098	0.000428524	4.36e-15	7.84e-12	0.747017	-1.80951	2.07616	1.30478	0.36236	-0.551848	-3.52629	7.89029	6.87225	-0.322609	-0.556125	0.24949	0.225657	0.0452077	-0.0586281	-0.066912	0.00927028	0.260674	-0.00416396
Glucose	lab	ret KCl 17h RET1 SD SSC	0.00343935		2711	0.106943	0.0127897	0.181187	0.602849	0.665481	0.000490791	1.23e-14	8.36e-14	0.685055	-1.61262	2.49123	1.33745	0.520369	-0.432406	-3.48998	7.75676	7.50384	-0.405619	-0.536358	0.297487	0.235175	0.0650122	-0.0458631	-0.0655103	0.00906146	0.288143	-0.00526637
Glucose	lab	pltf Ciproflaxin 22h PLT F SD FSC	0.00366126		2656	0.305416	0.0237532	0.286815	0.684836	0.562896	0.000532688	1.58e-15	2.24e-11	0.482277	-1.02509	2.2624	1.06535	0.405917	-0.578619	3.46801	8.01932	6.71862	-0.702744	-0.39763	0.276059	0.188031	0.0515977	-0.0631291	0.0635236	0.00934213	0.257767	-0.00890576
Glucose	lab	ret Water 23h RBC CV SFL	0.00406755		2746	0.167193	0.0242167	0.19527	0.583568	0.670847	0.00060591	3.03e-16	1.55e-11	0.696982	-1.38165	2.25493	1.29546	0.548246	-0.425032	3.43296	8.22297	6.77183	-0.389438	-0.533166	0.266397	0.222428	0.0674644	-0.0445803	0.0626539	0.00946455	0.2546	-0.00476385
Glucose	lab	wnr Water 15h WBC2 CV FSC	0.00466597		2715	0.13006	0.0140047	0.117897	0.546961	0.582182	0.000711237	5.64e-14	1.27e-13	0.519522	-1.51433	2.45874	1.56416	0.602396	-0.550267	3.38911	7.55634	7.44739	-0.644167	-0.459109	0.293441	0.269623	0.0749922	-0.0584255	0.0628016	0.0087971	0.280666	-0.00817878
Glucose	lab	ret TMAO 3 5h RET2 Percentage	0.00467744		519	0.0262874	0.234804	0.259162	0.646392	0.424951	0.000715238	1.66e-05	0.0291625	0.498661	-2.22842	1.18948	1.12963	-0.459052	-0.798502	3.40443	4.34841	2.18746	0.677082	-0.797943	0.264087	0.400821	-0.100867	-0.147826	0.120491	0.00993118	0.159677	0.0335024
Glucose	lab	pltf Baseline WBC Med SSC	0.00535506		2651	1.48e-11	0.00119695	0.238363	0.851574	0.55891	0.000849813	7.21e-22	1.74e-11	0.752709	-6.77951	3.24313	1.17935	0.187129	-0.584536	3.33987	9.69614	6.75624	-0.315103	-0.72266	0.357955	0.18272	0.0210679	-0.0559411	0.0598125	0.0106376	0.241736	-0.00223375
Glucose	lab	wdf Ciproflaxin 22h MO2 CV SSC	0.00535873		2662	0.257297	0.0228818	0.329911	0.763947	0.50157	0.000850912	7.3e-16	4.22e-13	0.546396	-1.13305	2.27673	0.974472	0.300333	-0.672114	-3.3395	8.1159	7.28507	-0.603248	-0.438836	0.276012	0.171433	0.0379446	-0.0728523	-0.0617074	0.00940899	0.276294	-0.00765178
Glucose	lab	ret Rotenone 6h overnight RBC CV FSC	0.00585336		1199	0.362785	0.0440843	0.99379	0.440983	0.697077	0.000954118	0.000585511	4.41e-07	0.930379	-0.910421	2.01543	0.00778475	0.770792	0.389364	3.31201	3.44752	5.07882	0.0873867	-0.657474	0.382942	0.0020124	0.152513	0.0673192	0.0946014	0.00623218	0.294231	0.00182458
Glucose	lab	ret Valsartan 6h RET2 Count	0.00614897		527	0.192965	0.479967	0.26649	0.593671	0.406054	0.00101668	1.97e-05	0.0228722	0.986692	-1.30355	0.706867	1.11238	-0.533855	-0.831536	3.30467	4.30815	2.28237	0.0166873	-0.597247	0.151732	0.386798	-0.113737	-0.149386	0.115837	0.00968199	0.164637	0.0008259
Glucose	lab	wdf Ciproflaxin 22h MO2 SD SSC	0.00655671		2662	0.259097	0.0223238	0.322416	0.772426	0.494328	0.0010961	7.65e-16	3.35e-13	0.545064	-1.12877	2.28615	0.989689	0.289233	-0.683536	-3.26821	8.10997	7.31675	-0.605251	-0.437213	0.277169	0.174093	0.0365553	-0.0741248	-0.0612299	0.00940329	0.27762	-0.00767837
Glucose	lab	wnr LPS 18h WBC Med SSC	0.00656913		2694	0.363441	0.0167716	0.0861234	0.530691	0.68477	0.00109944	2.98e-12	3.95e-12	0.343906	-0.908983	2.39318	1.71684	0.627033	-0.406006	-3.2673	7.01099	6.97084	-0.946642	-0.313128	0.287397	0.301278	0.07905	-0.0434663	-0.0552397	0.00827602	0.26498	-0.0122355
Glucose	lab	wdf Baseline NE4 SD SFL	0.00823523		2654	1.33e-11	0.0047466	0.268319	0.883176	0.6486	0.00146399	9.63e-22	2.49e-12	0.52081	-6.79492	2.82614	1.10717	0.146958	-0.45576	3.18508	9.66546	7.03704	-0.642183	-0.72037	0.309467	0.17118	0.0164877	-0.0434721	0.0615878	0.0106288	0.250656	-0.00461141
Glucose	lab	wnr Water 15h WBC2 Med FSC	0.00836581		2714	0.125663	0.0156275	0.099837	0.518654	0.653728	0.00148962	1.51e-13	5.03e-14	0.520467	-1.5319	2.41903	1.64621	0.645506	-0.448638	-3.17996	7.42395	7.57145	-0.64271	-0.464667	0.288801	0.283898	0.0803948	-0.0476348	-0.0596704	0.00867982	0.286834	-0.00816529
Glucose	lab	ret Ciproflaxin 22h PLT CV SFL	0.00849493		2658	0.300659	0.01522	0.235704	0.62902	0.628847	0.00151589	4.33e-15	1.51e-10	0.487237	-1.03522	2.42868	1.18606	0.483163	-0.483407	3.17494	7.89152	6.43034	-0.694807	-0.401088	0.295187	0.20886	0.0610948	-0.0524025	0.0604884	0.00921597	0.249574	-0.00880251
Glucose	lab	wdf Baseline NE4 CV SFL	0.00990128		2651	5.81e-12	0.00726172	0.343868	0.958196	0.527544	0.00182122	6.05e-22	2.87e-12	0.882225	-6.91596	2.68668	0.946719	0.052422	-0.631843	3.1211	9.71475	7.01705	0.148163	-0.73165	0.294883	0.146415	0.00588264	-0.0601852	0.0546827	0.010673	0.250258	0.00104874
Glucose	lab	wdf KCl 17h MO2 SD SFL	0.0101853		2722	0.11653	0.0124984	0.140454	0.435693	0.753166	0.00188917	4.08e-14	9.75e-13	0.664573	-1.57001	2.49942	1.47453	0.779603	-0.3145	-3.11018	7.599	7.1683	-0.433656	-0.520242	0.297547	0.258617	0.0970629	-0.0332665	-0.0575965	0.00883318	0.271311	-0.0056097
Glucose	lab	wdf Ciproflaxin 22h MO2 SD SFL	0.0118179		2660	0.255284	0.0182784	0.202148	0.58293	0.713539	0.002266	7.58e-15	1.63e-13	0.521697	-1.13785	2.36139	1.27577	0.549178	-0.367147	-3.05593	7.81971	7.41447	-0.640817	-0.44112	0.286559	0.224383	0.0693223	-0.0397273	-0.0564099	0.00912427	0.282011	-0.00813028
Glucose	lab	ret Chloroform 6h overnight RBC CV FSC	0.0118422		1207	0.427476	0.0256501	0.773533	0.148032	0.406181	0.00227979	0.000597162	2.9e-06	0.851513	-0.793789	2.23426	0.287821	1.44745	0.830927	3.05771	3.44208	4.69991	-0.187229	-0.545494	0.418779	0.0720462	0.281346	0.141206	0.0867152	0.00612838	0.269986	-0.00381657
Glucose	lab	wdf Baseline NE2 Percentage	0.0135173		2646	1.9e-11	0.0031746	0.262912	0.894844	0.628752	0.00270515	4.62e-23	3.69e-12	0.269358	-6.74316	2.95302	1.11978	0.13219	-0.483541	3.00224	9.98304	6.98099	-1.10477	-0.717519	0.324081	0.173412	0.0148508	-0.0461782	0.0563679	0.0109198	0.249396	-0.00836703
Glucose	lab	wnr Isobutyric 3h PLT CV SFL	0.0148862		527	0.0169606	0.24242	0.207281	0.733952	0.32071	0.003045	9.55e-08	0.0283867	0.744871	-2.3953	1.1703	1.26266	-0.340057	-0.993953	-2.97721	5.41186	2.19806	0.325583	-0.775069	0.245052	0.441717	-0.0729013	-0.179236	-0.099207	0.0120388	0.157436	0.0157393
Glucose	lab	wnr Pam3CSK4 19h WBC Med FSC	0.014924		2648	0.297059	0.0351188	0.0864661	0.484802	0.911135	0.00305427	4.07e-13	1.41e-11	0.414489	-1.04297	2.10807	1.71498	0.698699	-0.111618	-2.96497	7.29028	6.7872	-0.816148	-0.377173	0.256909	0.307923	0.0892581	-0.0122635	-0.0581759	0.00867881	0.263696	-0.0106734
Glucose	lab	wdf Pam3CSK4 19h NE4 CV SFL	0.0153948		2656	0.274693	0.0430818	0.0969144	0.549528	0.876452	0.00317435	5.11e-15	4.61e-13	0.387571	-1.09255	2.02389	1.66059	0.598544	-0.155484	-2.95304	7.87037	7.27281	-0.864173	-0.395184	0.247304	0.298508	0.0765759	-0.0171509	-0.0571803	0.00925191	0.278462	-0.0112706
Glucose	lab	wnr Isobutyric 3h PLT SD SFL	0.0161603		527	0.0165486	0.231417	0.197306	0.755267	0.333775	0.00337947	1.04e-07	0.0266149	0.744234	-2.40441	1.19812	1.29092	-0.311868	-0.967442	-2.94456	5.39657	2.22347	0.326426	-0.778354	0.250928	0.451986	-0.066887	-0.174502	-0.0993696	0.0120038	0.159223	0.0157835
Glucose	lab	ret Rotenone 6h overnight RBC SD FSC	0.0168518		1199	0.353557	0.0356905	0.97482	0.440446	0.701277	0.00356246	0.000936027	6.99e-07	0.90157	-0.928075	2.10283	0.0315701	0.771699	0.38369	2.92034	3.31741	4.98834	0.123705	-0.670926	0.399414	0.00816938	0.152849	0.0664093	0.0844376	0.00603349	0.28911	0.00258606
Glucose	lab	ret TMAO 3 5h RET1 Percentage	0.0180093		521	0.0288407	0.210553	0.277535	0.629821	0.369364	0.00385919	7.1e-06	0.034768	0.563043	-2.19184	1.25362	1.08703	-0.482269	-0.898458	2.90269	4.53758	2.11669	0.578705	-0.77578	0.275077	0.384335	-0.104866	-0.16343	0.103145	0.0103318	0.155871	0.0284679
Glucose	lab	ret TMAO 3 5h RBC1 Med SFL	0.0184413		520	0.0373465	0.176705	0.234857	0.714249	0.415916	0.00397487	4.37e-05	0.0284494	0.593458	-2.0874	1.35284	1.18934	-0.366359	-0.814189	2.8933	4.12242	2.19727	0.534168	-0.742277	0.296418	0.420651	-0.0795008	-0.148099	0.0956903	0.00960808	0.161101	0.0263069
Glucose	lab	pltf Ciproflaxin 22h IPF CV SFL	0.0189187		2658	0.266584	0.0173615	0.259367	0.621495	0.655715	0.00409782	3.77e-17	2e-12	0.449721	-1.1112	2.38046	1.12813	0.49379	-0.445887	-2.87304	8.4773	7.06813	-0.755993	-0.430753	0.289312	0.198734	0.0624619	-0.0483494	-0.0538503	0.00992076	0.269303	-0.0095844
Glucose	lab	ret TMAO 3 5h RBC Med SFL	0.0196326		520	0.0361756	0.168682	0.226049	0.735923	0.433797	0.00428947	4.57e-05	0.0273781	0.595194	-2.10049	1.3784	1.21206	-0.337441	-0.783329	2.8689	4.11195	2.21243	0.531657	-0.746796	0.301936	0.428755	-0.0732006	-0.142469	0.0948368	0.00959408	0.162143	0.0261863
Glucose	lab	pltf Ciproflaxin 22h IPF SD SFL	0.0199922		2656	0.250835	0.0182546	0.271728	0.626751	0.633007	0.00438815	3.32e-17	1.61e-12	0.474667	-1.14858	2.36188	1.09932	0.486362	-0.477554	-2.85128	8.49251	7.09862	-0.715008	-0.445373	0.287019	0.193691	0.0615236	-0.0517885	-0.0517314	0.00996031	0.27037	-0.00906785
Glucose	lab	ret Isobutyric 3h RBC SD FSC	0.0200024		527	0.0213624	0.224701	0.181397	0.997962	0.595313	0.00439231	9.11e-06	0.00615361	0.763943	-2.30853	1.21557	1.33827	0.00255505	-0.531482	2.8611	4.482	2.75077	0.300465	-0.753744	0.2535	0.467516	0.000538693	-0.0929413	0.0640712	0.010238	0.198326	0.0147788
Glucose	lab	ret KCl 17h RBC1 CV SFL	0.0235346		2712	0.115572	0.0160999	0.197943	0.562517	0.667401	0.00537883	3.81e-15	1.12e-11	0.666785	-1.57414	2.40816	1.28775	0.579179	-0.429764	2.78568	7.90677	6.82049	-0.430612	-0.524022	0.288047	0.226794	0.0723874	-0.0456231	0.0511347	0.00925525	0.260343	-0.0055967
Glucose	lab	ret DMSO 4 5h RBC1 SD FSC	0.0238769		542	0.0484466	0.160726	0.180134	0.98584	0.58787	0.00546857	3.08e-06	0.00598983	0.855901	-1.97797	1.40459	1.3421	0.0177559	-0.542255	2.78946	4.71593	2.7594	0.181682	-0.730671	0.286948	0.459606	0.00364228	-0.091604	0.0471496	0.0103322	0.192397	0.00841985
Glucose	lab	ret Rotenone 6h overnight RBC1 SD FSC	0.0280185		1198	0.347491	0.0297269	0.987956	0.435071	0.721304	0.00666278	0.000782083	8.97e-07	0.889027	-0.939838	2.17633	-0.0150982	0.780807	0.356801	2.71802	3.36776	4.93916	0.139566	-0.680956	0.413622	-0.00391416	0.155192	0.0618516	0.0701952	0.00613688	0.286786	0.00292445
Glucose	lab	ret LPS 18h PLT Med SFL	0.028275		2703	0.286491	0.0359033	0.096827	0.671453	0.558841	0.00673467	3.76e-14	1.38e-13	0.407606	-1.06606	2.09907	1.66101	0.424201	-0.584637	2.71179	7.61013	7.43625	-0.828244	-0.367734	0.251789	0.292113	0.0534917	-0.06247	0.0502736	0.0088616	0.282518	-0.0107283
Glucose	lab	ret Isobutyric 3h RET1 Med SSC	0.0284195		527	0.0119941	0.248175	0.163152	0.972744	0.634188	0.006781	1.77e-06	0.0034971	0.760172	-2.52121	1.1561	1.39653	-0.0341835	-0.476122	-2.71834	4.83346	2.93377	0.305416	-0.810207	0.238214	0.481818	-0.00710673	-0.0824661	-0.0934911	0.0107114	0.211889	0.0148056
Glucose	lab	ret Dapa 2h RBC Med SFL	0.0298107		492	0.0496116	0.348965	0.246751	0.323425	0.284797	0.00724982	9.63e-05	0.032062	0.750488	-1.96824	0.93751	1.15968	-0.988455	-1.07079	2.6966	3.9328	2.14986	0.318178	-0.591237	0.1975	0.39473	-0.210391	-0.190865	0.0774787	0.00896669	0.154369	0.0160021
Glucose	lab	wdf Ciproflaxin 22h MO SD FSC	0.0348367		2661	0.283556	0.020848	0.242419	0.637547	0.627319	0.00879099	2.42e-15	1.49e-13	0.481353	-1.07258	2.31211	1.16922	0.471186	-0.485561	-2.62202	7.96543	7.42703	-0.704228	-0.415637	0.280525	0.205579	0.0594923	-0.0525583	-0.0485321	0.00926711	0.283527	-0.0089309
Glucose	lab	wdf Baseline MO2 Med SFL	0.0382305		2651	1.17e-12	0.00684397	0.302961	0.9452	0.485807	0.00985738	3.06e-25	1.67e-11	0.857583	-7.14329	2.70647	1.0303	0.0687424	-0.697091	-2.58266	10.4878	6.7615	-0.179469	-0.754491	0.297236	0.159394	0.00771781	-0.0664355	-0.0451843	0.0114334	0.242227	-0.00127035
Glucose	lab	wdf KCl 17h NE1 Med SSC	0.03838		2721	0.139325	0.0194908	0.205287	0.547378	0.68464	0.00990332	5.92e-15	1.85e-13	0.570851	-1.47874	2.3374	1.26693	0.601769	-0.406183	-2.58101	7.85032	7.39706	-0.566868	-0.490126	0.279121	0.222748	0.0749981	-0.0429977	-0.0485683	0.00913694	0.283712	-0.00733325
Glucose	lab	wdf Baseline NE1 SD SFL	0.0393572		2654	6.35e-12	0.00505909	0.266926	0.884091	0.601843	0.0102806	3.45e-22	2.94e-12	0.744339	-6.90311	2.8056	1.1104	0.145799	-0.521815	2.56809	9.77384	7.01343	-0.326147	-0.731252	0.307505	0.171851	0.0163718	-0.0497755	0.0506822	0.0107489	0.249991	-0.00231623
Glucose	lab	ret H2O2 16h RBC CV SFL	0.0401481		2669	0.140894	0.0153796	0.124062	0.490287	0.714312	0.0105452	2.65e-15	1.12e-10	0.527572	-1.47291	2.42488	1.53843	0.689949	-0.366111	2.55923	7.95389	6.47512	-0.6318	-0.479549	0.295916	0.271616	0.0874974	-0.0396396	0.0469993	0.00938414	0.25057	-0.00830582
Glucose	lab	wdf Pam3CSK4 19h NE4 Med SSC	0.0424534		2657	0.457089	0.0716624	0.125708	0.790555	0.429755	0.0113065	6.08e-15	7.76e-14	0.282766	-0.743757	1.80198	1.53173	0.265617	-0.789731	-2.53486	7.84814	7.51458	-1.07434	-0.268135	0.219949	0.275453	0.0338933	-0.0860973	-0.0478268	0.00922311	0.288829	-0.013999
Glucose	lab	wdf LPS 18h NE4 CV SFL	0.0536059		2712	0.240693	0.0226633	0.0863464	0.538299	0.780074	0.015392	6.45e-15	5.22e-13	0.406217	-1.17352	2.28037	1.71562	0.615465	-0.27925	-2.42456	7.8395	7.25503	-0.8307	-0.407136	0.27358	0.301444	0.0777064	-0.0300613	-0.0455	0.00912239	0.274499	-0.0107694
Glucose	lab	ret Water 23h PLT CV SFL	0.0551867		2744	0.14555	0.0171939	0.151919	0.593222	0.631391	0.0159948	3.23e-14	3.17e-11	0.846626	-1.45585	2.38399	1.43319	0.534236	-0.479824	2.41053	7.62971	6.66598	-0.193443	-0.562311	0.281927	0.246311	0.0658298	-0.0504046	0.0448328	0.00878866	0.252896	-0.00236718
Glucose	lab	wdf Baseline MO Med SFL	0.0565974		2651	1.38e-12	0.00699467	0.307763	0.956839	0.479663	0.0165623	4.35e-25	1.47e-11	0.877044	-7.12056	2.69921	1.02012	0.054126	-0.706945	-2.39781	10.453	6.78027	-0.154732	-0.752285	0.296632	0.157842	0.00607777	-0.0673923	-0.0420354	0.0113891	0.242917	-0.00109512
Glucose	lab	wnr Pam3CSK4 19h WBC CV FSC	0.0569368		2650	0.332617	0.0426596	0.0848266	0.542649	0.814501	0.0167258	4.4e-14	9.61e-13	0.353828	-0.969034	2.02801	1.72399	0.608892	-0.234646	2.3942	7.59029	7.17117	-0.927353	-0.350133	0.246993	0.30966	0.0777104	-0.0257374	0.0461662	0.00896429	0.275576	-0.0121088
Glucose	lab	pltf Baseline IPF SD FSC	0.0570609		2649	4.85e-13	0.00172253	0.279054	0.911265	0.470222	0.0167744	2.05e-25	1.53e-12	0.873383	-7.26607	3.13754	1.08267	0.111453	-0.722223	-2.39314	10.5271	7.10606	-0.159378	-0.770451	0.34626	0.167769	0.0125565	-0.069312	-0.0423016	0.0115448	0.253923	-0.00112818
Glucose	lab	pltf Cholic Acid 6 5h RBC Med SFL	0.0582772		538	0.105451	0.207393	0.232146	0.610032	0.299827	0.0172555	1.05e-05	0.0620521	0.638975	-1.62176	1.26231	1.19622	-0.510332	-1.03782	2.38875	4.45035	1.86988	0.469403	-0.785364	0.260799	0.418727	-0.107602	-0.182097	0.0865127	0.010145	0.139774	0.0232866
Glucose	lab	pltf LiCL 4h RBC Med SFL	0.0612667		551	0.0163641	0.139495	0.177526	0.725412	0.382628	0.0184535	8.11e-06	0.0208793	0.493573	-2.4082	1.47985	1.35017	-0.351417	-0.873775	2.36353	4.50575	2.31693	0.685102	-0.80993	0.287383	0.449182	-0.0703456	-0.143309	0.0807424	0.00961774	0.163464	0.0310469
Glucose	lab	ret Water 15h PLT Med SFL	0.0635248		2711	0.0886534	0.0206736	0.123016	0.579246	0.627293	0.0193234	1.27e-14	3.07e-13	0.639569	-1.70316	2.31525	1.54272	0.554554	-0.485596	2.34063	7.75185	7.32791	-0.468355	-0.520238	0.277887	0.26699	0.0692949	-0.0517623	0.0430291	0.00904525	0.277337	-0.00599528
Glucose	lab	ret KCl 17h PLT CV SFL	0.06889		2711	0.129434	0.00945751	0.129123	0.50553	0.707597	0.0215661	8.85e-14	4.79e-11	0.669567	-1.5168	2.59692	1.51803	0.665903	-0.375125	2.29926	7.49623	6.60448	-0.426789	-0.505438	0.31059	0.267378	0.0832204	-0.0398205	0.0432434	0.00879879	0.254692	-0.0055528
Glucose	lab	pltf Pam3CSK4 19h RBC Percentage	0.0710349		2644	0.353443	0.0473876	0.0956011	0.732861	0.565359	0.0223881	3.54e-15	2.58e-14	0.323502	-0.928096	1.98375	1.66716	0.341359	-0.574973	-2.28507	7.91761	7.66072	-0.987471	-0.336438	0.242594	0.300254	0.0436463	-0.0626552	-0.0456256	0.00937984	0.312586	-0.0129577
Glucose	lab	wdf Pam3CSK4 19h NE1 Med SSC	0.0719435		2657	0.458824	0.0669049	0.118264	0.773383	0.441899	0.0227646	7.54e-15	7.86e-14	0.280554	-0.740894	1.83307	1.56261	0.287982	-0.769106	-2.27869	7.82043	7.51288	-1.0793	-0.26721	0.223715	0.280963	0.0367517	-0.0838794	-0.0429515	0.00919191	0.289214	-0.0140676
Glucose	lab	pltf Isobutyric 3h IPF CV FSC	0.0771582		538	0.0196104	0.143642	0.156283	0.841973	0.350753	0.025002	6.7e-08	0.0177498	0.897608	-2.34085	1.46453	1.4197	-0.199469	-0.933955	-2.24777	5.47698	2.37824	0.128745	-0.759297	0.297795	0.49749	-0.0416236	-0.161497	-0.0788791	0.0123564	0.171089	0.00629882
Glucose	lab	pltf H2O2 16h RBC SD SFL	0.0812787		2658	0.131719	0.0107716	0.10717	0.43672	0.778186	0.0267366	2.06e-14	7.72e-12	0.557409	-1.50782	2.55183	1.61159	0.777861	-0.281712	2.21658	7.69001	6.8747	-0.586769	-0.493333	0.311662	0.284715	0.0989543	-0.0305427	0.04061	0.00911934	0.266433	-0.00775747
Glucose	lab	ret LPS 18h PLT CV SFL	0.0905562		2702	0.3487	0.0230578	0.0818301	0.66468	0.579376	0.0312804	2.94e-13	3.37e-12	0.361629	-0.937276	2.27378	1.74082	0.433508	-0.554364	2.15461	7.33408	6.99364	-0.91242	-0.323808	0.272634	0.3062	0.0547055	-0.0592693	0.0406436	0.00860584	0.268189	-0.0118236
[truncated: 2,487 more rows]
