# Supplementary material for: Perturbational phenotyping of human blood cells reveals genetically determined latent traits associated with subsets of common diseases
Source: Nat Genet. 2023 Dec 4;56(1):37–50. doi: 10.1038/s41588-023-01600-x (PMC10786715; doi:10.1038/s41588-023-01600-x)
Supplement: Supplementary file 6 — Listing of PGS associations at the meta-analysis stage. [file 41588_2023_1600_MOESM6_ESM.xlsx]

## Sheet: S6_PGS_meta-analysis
# Meta-analyses of blood trait PGS and clinical outcome associations in MGB Biobank and UKBB.
# Estimated log hazard ratios and standard errors from MGB Biobank and UKBB association models were used as inputs to a random effects model for a meta-analysis.
blood_trait	trait_name	meta_log_HR	meta_std_error	meta_statistic	meta_pval	meta_qval	ukbb_trait	mgb_raw_pval	ukbb_raw_pval	mgb_qval	ukbb_qval
pltf-Baseline-WBC1_Med_SSC	asthma	-0.0123952	0.00383396	-3.23302	0.00122491	0.0557858	age_j45_first_reported_asthma_f131494_0_0	0.688022	0.00110481	0.734053	0.0585578
pltf-Baseline-WBC1_Med_SSC	type 1 diabetes mellitus	-0.0596037	0.0148398	-4.01647	5.90755e-05	0.00815303	age_e10_first_reported_insulindependent_diabetes_mellitus_f130706_0_0	0.0194001	0.000450148	0.209773	0.0333533
pltf-Baseline-WBC_Med_SSC	essential hypertension	0.00706393	0.00229581	3.07687	0.00209183	0.0720779	age_i10_first_reported_essential_primary_hypertension_f131286_0_0	0.873543	0.00134762	0.780312	0.0683218
pltf-Cholic_Acid_6.5h-RBC_Med_SFL	gout	0.0402112	0.0116066	3.4645	0.000531213	0.0322573	age_m10_first_reported_gout_f131858_0_0	0.00348057	9.26354e-06	0.0907278	0.00260733
pltf-Cholic_Acid_6.5h-RBC_Med_SFL	mononeuropathies upper limb	0.0192049	0.00633007	3.03392	0.00241401	0.0783385	age_g56_first_reported_mononeuropathies_of_upper_limb_f131074_0_0	0.395771	0.00353412	0.629707	0.106435
pltf-Ciproflaxin_22h-IPF_CV_SFL	mononeuropathies upper limb	-0.0196657	0.00631813	-3.11258	0.00185458	0.0674457	age_g56_first_reported_mononeuropathies_of_upper_limb_f131074_0_0	0.0881263	0.00689756	0.40335	0.146999
pltf-Ciproflaxin_22h-IPF_CV_SFL	type 1 diabetes mellitus	0.0441856	0.0144464	3.0586	0.00222374	0.0752088	age_e10_first_reported_insulindependent_diabetes_mellitus_f130706_0_0	0.424724	0.00305642	0.639666	0.0993931
pltf-Ciproflaxin_22h-IPF_Percentage	type 1 diabetes mellitus	-0.0519495	0.0144102	-3.60504	0.000312101	0.0222816	age_e10_first_reported_insulindependent_diabetes_mellitus_f130706_0_0	0.121287	0.00106099	0.444526	0.0573523
pltf-Ciproflaxin_22h-IPF_SD_SFL	essential hypertension	-0.00776684	0.00229955	-3.37755	0.000731343	0.0393185	age_i10_first_reported_essential_primary_hypertension_f131286_0_0	0.215435	0.00166188	0.531871	0.0762489
pltf-Ciproflaxin_22h-IPF_SD_SFL	mononeuropathies upper limb	-0.0188296	0.00632399	-2.97749	0.00290622	0.0882382	age_g56_first_reported_mononeuropathies_of_upper_limb_f131074_0_0	0.0857218	0.0106937	0.397669	0.179146
pltf-Ciproflaxin_22h-PLT_F_Med_FSC	asthma	-0.0160737	0.00447523	-3.59171	0.00032851	0.0230981	age_j45_first_reported_asthma_f131494_0_0	0.0259431	0.000311634	0.237205	0.027271
pltf-Ciproflaxin_22h-PLT_F_Med_FSC	type 1 diabetes mellitus	-0.0680647	0.0144375	-4.71444	2.4238e-06	0.000925145	age_e10_first_reported_insulindependent_diabetes_mellitus_f130706_0_0	0.164362	6.47255e-06	0.48598	0.00203198
pltf-Ciproflaxin_22h-PLT_F_SD_SSC	irritable bowel syndrome	0.0189967	0.00549884	3.45468	0.000550948	0.0327121	age_k58_first_reported_irritable_bowel_syndrome_f131638_0_0	0.113496	0.00159194	0.434489	0.0746781
pltf-Colchicine_20h-IPF_Med_FSC	essential hypertension	-0.00874511	0.00229806	-3.80543	0.000141557	0.0131936	age_i10_first_reported_essential_primary_hypertension_f131286_0_0	0.0541129	0.000791047	0.327752	0.0468154
pltf-H2O2_16h-IPF_Percentage	type 1 diabetes mellitus	-0.0476153	0.0143991	-3.30682	0.00094361	0.0478309	age_e10_first_reported_insulindependent_diabetes_mellitus_f130706_0_0	0.212411	0.00217192	0.52922	0.0840193
pltf-H2O2_16h-PLT_F_Med_FSC	Drug- and heavy-metal-induced tubulo-interstitial and tubular conditions	0.283416	0.0736319	3.8491	0.000118554	0.0115887	age_n14_first_reported_drug_and_heavymetalinduced_tubulointerstitial_and_tubular_conditions_f132024_0_0	0.000532814	0.0568601	0.0327315	0.358486
pltf-H2O2_16h-PLT_F_Med_FSC	type 1 diabetes mellitus	-0.050434	0.014486	-3.48156	0.000498506	0.0309751	age_e10_first_reported_insulindependent_diabetes_mellitus_f130706_0_0	0.772658	0.000325609	0.757412	0.027271
pltf-H2O2_16h-PLT_F_Med_SFL	Systemic lupus erythematosus	-0.0892611	0.0270286	-3.30247	0.000958373	0.0478309	age_m32_first_reported_systemic_lupus_erythematosus_f131894_0_0	0.008714	0.0341157	0.144633	0.294295
pltf-H2O2_16h-PLT_F_Med_SFL	asthma	-0.0112123	0.00380804	-2.94438	0.00323605	0.0944713	age_j45_first_reported_asthma_f131494_0_0	0.951899	0.00215965	0.793816	0.0839424
pltf-H2O2_16h-PLT_F_Med_SFL	chronic kidney disease	-0.0198863	0.0058068	-3.42466	0.000615572	0.0345044	age_n18_first_reported_chronic_renal_failure_f132032_0_0	0.0609156	0.00376205	0.344104	0.108891
pltf-H2O2_16h-PLT_F_Med_SFL	type 1 diabetes mellitus	-0.0930753	0.0283013	-3.28873	0.00100642	0.0483964	age_e10_first_reported_insulindependent_diabetes_mellitus_f130706_0_0	0.00109448	1.16496e-06	0.048622	0.000616763
pltf-H2O2_16h-WBC1_Med_SSC	essential hypertension	0.00698276	0.00233444	2.99119	0.00277893	0.0861584	age_i10_first_reported_essential_primary_hypertension_f131286_0_0	0.0475078	0.0121393	0.31121	0.189047
pltf-Isobutyric_3h-IPF_SD_FSC	lipidemia	-0.0124139	0.00285118	-4.35394	1.33711e-05	0.00357255	age_e78_first_reported_disorders_of_lipoprotein_metabolism_and_other_lipidaemias_f130814_0_0	0.01853	0.000204653	0.206482	0.0206229
pltf-KCl_17h-PLT_F_Med_FSC	type 1 diabetes mellitus	-0.0735151	0.0144152	-5.09982	3.39969e-07	0.000181669	age_e10_first_reported_insulindependent_diabetes_mellitus_f130706_0_0	0.419866	2.94882e-07	0.637354	0.000343848
pltf-KCl_17h-PLT_F_Med_SSC	asthma	-0.0121891	0.00380403	-3.20426	0.0013541	0.0575073	age_j45_first_reported_asthma_f131494_0_0	0.131484	0.00392543	0.454455	0.109717
pltf-KCl_17h-PLT_F_Med_SSC	type 1 diabetes mellitus	-0.0529691	0.0144206	-3.67316	0.00023957	0.0190127	age_e10_first_reported_insulindependent_diabetes_mellitus_f130706_0_0	0.671132	0.000178089	0.732177	0.0191268
pltf-KCl_17h-WBC1_Med_SSC	Systemic sclerosis	-0.127495	0.0425517	-2.99625	0.00273326	0.0855803	age_m34_first_reported_systemic_sclerosis_f131898_0_0	0.246914	0.00483147	0.546897	0.126398
pltf-KCl_17h-WBC1_Med_SSC	asthma	-0.0120119	0.00381734	-3.14666	0.00165144	0.0649102	age_j45_first_reported_asthma_f131494_0_0	0.221728	0.00357115	0.534815	0.106435
pltf-KCl_17h-WBC1_Med_SSC	essential hypertension	0.00920657	0.00230322	3.99726	6.40807e-05	0.00815303	age_i10_first_reported_essential_primary_hypertension_f131286_0_0	0.373726	8.66266e-05	0.621548	0.012856
pltf-LPS_18h-PLT_F_Med_SFL	Systemic lupus erythematosus	-0.121585	0.0280043	-4.34164	1.41426e-05	0.00365678	age_m32_first_reported_systemic_lupus_erythematosus_f131894_0_0	0.00020597	0.00509725	0.0188386	0.129613
pltf-LPS_18h-PLT_F_Med_SFL	anxiety	0.0179983	0.00478762	3.75935	0.000170353	0.0150055	age_f41_first_reported_other_anxiety_disorders_f130906_0_0	0.0118447	0.00354365	0.165784	0.106435
pltf-LPS_18h-PLT_F_Med_SFL	chronic kidney disease	-0.0264829	0.00692674	-3.82329	0.000131683	0.0125656	age_n18_first_reported_chronic_renal_failure_f132032_0_0	0.00368341	0.000455837	0.0933373	0.0333533
pltf-LPS_18h-PLT_F_Med_SFL	type 1 diabetes mellitus	-0.0948587	0.0176388	-5.37783	7.5388e-08	8.6325e-05	age_e10_first_reported_insulindependent_diabetes_mellitus_f130706_0_0	0.0011999	1.28538e-08	0.0514842	5.24589e-05
pltf-LPS_18h-PLT_F_Percentage	chronic kidney disease	0.01985	0.00583887	3.39963	0.000674773	0.0375602	age_n18_first_reported_chronic_renal_failure_f132032_0_0	0.0422661	0.0051889	0.298605	0.130722
pltf-LPS_18h-WBC1_Med_SSC	essential hypertension	0.00941274	0.00230639	4.08116	4.48111e-05	0.00669131	age_i10_first_reported_essential_primary_hypertension_f131286_0_0	0.254746	8.56418e-05	0.553367	0.012856
pltf-LPS_18h-WBC1_Med_SSC	purpura and haemorrhagic conditions	-0.0344627	0.0117017	-2.9451	0.00322851	0.0944713	age_d69_first_reported_purpura_and_other_haemorrhagic_conditions_f130658_0_0	0.210021	0.00647861	0.52922	0.143651
pltf-LPS_18h-WBC1_Med_SSC	type 2 diabetes mellitus	0.0154386	0.00491453	3.14142	0.0016813	0.0651039	age_e11_first_reported_noninsulindependent_diabetes_mellitus_f130708_0_0	0.117935	0.00604462	0.439503	0.139374
pltf-LiCL_4h-PLT_F_SD_SSC	type 1 diabetes mellitus	-0.0426707	0.014353	-2.97294	0.00294962	0.0888826	age_e10_first_reported_insulindependent_diabetes_mellitus_f130706_0_0	0.25548	0.00600346	0.553467	0.139374
pltf-LiCL_4h-RBC_Med_SFL	essential hypertension	0.00737151	0.00229777	3.20812	0.00133606	0.0572687	age_i10_first_reported_essential_primary_hypertension_f131286_0_0	0.110528	0.00452289	0.431999	0.120253
pltf-LiCL_4h-RBC_Med_SFL	mononeuropathies upper limb	0.0204103	0.00632037	3.2293	0.00124096	0.0558204	age_g56_first_reported_mononeuropathies_of_upper_limb_f131074_0_0	0.0813628	0.00494436	0.392424	0.127714
pltf-Nigericin_0.5h-RBC_CV_SFL	gout	-0.0220776	0.00717281	-3.07796	0.00208422	0.0720779	age_m10_first_reported_gout_f131858_0_0	0.622876	0.00193583	0.714911	0.0807885
pltf-Nigericin_6h_overnight-RBC_CV_FSC	asthma	-0.0112977	0.00380935	-2.96579	0.0030191	0.0906356	age_j45_first_reported_asthma_f131494_0_0	0.124349	0.00870016	0.44756	0.164005
pltf-Nigericin_6h_overnight-RBC_SD_FSC	asthma	-0.0114375	0.00380977	-3.00216	0.00268069	0.0844466	age_j45_first_reported_asthma_f131494_0_0	0.449217	0.00362028	0.647986	0.106435
pltf-Pam3CSK4_19h-PLT_F_Med_SSC	chronic obstructive pulmonary disease	-0.0187994	0.00628609	-2.99064	0.00278397	0.0861584	age_j44_first_reported_other_chronic_obstructive_pulmonary_disease_f131492_0_0	0.120145	0.00816354	0.442493	0.160178
pltf-Pam3CSK4_19h-PLT_F_Percentage	chronic kidney disease	0.0239738	0.00583252	4.11037	3.95024e-05	0.00640512	age_n18_first_reported_chronic_renal_failure_f132032_0_0	0.00982027	0.000909831	0.153823	0.0512164
pltf-Pam3CSK4_19h-WBC1_Med_SSC	essential hypertension	0.00838076	0.00229479	3.65209	0.000260117	0.019808	age_i10_first_reported_essential_primary_hypertension_f131286_0_0	0.553974	0.00024434	0.690701	0.0234635
pltf-Pam3CSK4_19h-WBC1_Med_SSC	purpura and haemorrhagic conditions	-0.0443494	0.0116649	-3.80194	0.000143569	0.0132274	age_d69_first_reported_purpura_and_other_haemorrhagic_conditions_f130658_0_0	0.0435335	0.00124396	0.302739	0.064673
pltf-Water_15h-PLT_F_Med_FSC	Systemic lupus erythematosus	-0.0967568	0.0271001	-3.57035	0.000356503	0.0242166	age_m32_first_reported_systemic_lupus_erythematosus_f131894_0_0	0.0335904	0.00405498	0.272579	0.111819
pltf-Water_15h-PLT_F_Med_FSC	asthma	-0.0146443	0.00380447	-3.84924	0.000118483	0.0115887	age_j45_first_reported_asthma_f131494_0_0	0.250978	0.00023871	0.549446	0.0231958
pltf-Water_15h-PLT_F_Med_FSC	chronic kidney disease	-0.0199726	0.0058141	-3.4352	0.000592114	0.0338993	age_n18_first_reported_chronic_renal_failure_f132032_0_0	0.0525357	0.00396949	0.323492	0.110206
pltf-Water_15h-PLT_F_Med_FSC	type 1 diabetes mellitus	-0.0749714	0.0143714	-5.21672	1.82117e-07	0.000121647	age_e10_first_reported_insulindependent_diabetes_mellitus_f130706_0_0	0.0115766	3.60472e-06	0.163427	0.00137413
pltf-Water_15h-RBC_CV_SFL	type 2 diabetes mellitus	0.0190576	0.00491138	3.88028	0.000104335	0.0107218	age_e11_first_reported_noninsulindependent_diabetes_mellitus_f130708_0_0	0.0211966	0.001196	0.216693	0.0629819
pltf-Water_15h-WBC1_Med_SSC	essential hypertension	0.00916115	0.00229486	3.99204	6.55077e-05	0.0081738	age_i10_first_reported_essential_primary_hypertension_f131286_0_0	0.204083	0.0001535	0.524099	0.0187004
pltf-Water_23h-PLT_F_Med_SFL	Systemic lupus erythematosus	-0.0839644	0.0271569	-3.09182	0.00198931	0.0708684	age_m32_first_reported_systemic_lupus_erythematosus_f131894_0_0	0.0321974	0.024886	0.266111	0.24987
pltf-Water_23h-PLT_F_Med_SFL	Systemic sclerosis	-0.131052	0.0421283	-3.11079	0.00186588	0.0674457	age_m34_first_reported_systemic_sclerosis_f131898_0_0	0.0246825	0.0246867	0.230572	0.248768
pltf-Water_23h-PLT_F_Med_SFL	asthma	-0.0152426	0.00381214	-3.99843	6.37628e-05	0.00815303	age_j45_first_reported_asthma_f131494_0_0	0.201595	0.000150628	0.523088	0.0186286
pltf-Water_23h-PLT_F_Med_SFL	chronic kidney disease	-0.0192782	0.00582184	-3.31136	0.000928433	0.0475785	age_n18_first_reported_chronic_renal_failure_f132032_0_0	0.0232199	0.00978017	0.224028	0.173348
pltf-Water_23h-PLT_F_Med_SFL	type 1 diabetes mellitus	-0.086222	0.0234993	-3.66914	0.000243371	0.019125	age_e10_first_reported_insulindependent_diabetes_mellitus_f130706_0_0	0.00235466	2.01468e-06	0.0752649	0.000865503
pltf-Water_23h-WBC1_Med_SSC	anxiety	0.0175004	0.00478672	3.65604	0.000256138	0.0197412	age_f41_first_reported_other_anxiety_disorders_f130906_0_0	0.253486	0.000402401	0.551881	0.0306843
pltf-Water_23h-WBC1_Med_SSC	essential hypertension	0.00897731	0.00229377	3.91378	9.08612e-05	0.00984191	age_i10_first_reported_essential_primary_hypertension_f131286_0_0	0.479508	9.43636e-05	0.661951	0.0129897
pltf-Water_23h-WBC1_Med_SSC	obesity	0.0171137	0.00439465	3.89421	9.85207e-05	0.0103907	age_e66_first_reported_obesity_f130792_0_0	0.0443391	0.000791499	0.3031	0.0468154
ret-Alhydrogel_21h-RET1_Med_SSC	heart failure	-0.0221165	0.00703761	-3.14261	0.00167447	0.0651039	age_i50_first_reported_heart_failure_f131354_0_0	0.274164	0.00290083	0.563749	0.098426
ret-Alhydrogel_21h-RET1_Med_SSC	lipidemia	-0.0129288	0.0028457	-4.54328	5.53863e-06	0.00178055	age_e78_first_reported_disorders_of_lipoprotein_metabolism_and_other_lipidaemias_f130814_0_0	0.154187	1.4345e-05	0.474909	0.00365905
ret-Alhydrogel_21h-RET1_Med_SSC	obesity	-0.0135888	0.00441804	-3.07574	0.00209978	0.0720779	age_e66_first_reported_obesity_f130792_0_0	0.310269	0.00344922	0.587603	0.105445
ret-Alhydrogel_21h-RET1_Med_SSC	type 2 diabetes mellitus	-0.0180785	0.00499691	-3.61793	0.000296971	0.0218383	age_e11_first_reported_noninsulindependent_diabetes_mellitus_f130708_0_0	0.0184423	0.00299748	0.206439	0.098426
ret-Alhydrogel_21h-RET2_SD_FSC	venous thrombosis	-0.0523793	0.0167931	-3.11911	0.00181401	0.067316	age_i82_first_reported_other_venous_embolism_and_thrombosis_f131400_0_0	0.018589	0.0380518	0.206482	0.305756
ret-Baseline-RET2_CV_SFL	atherosclerosis	0.0446921	0.0144157	3.10025	0.00193359	0.0691908	age_i70_first_reported_atherosclerosis_f131380_0_0	0.31353	0.00225005	0.589515	0.0862242
ret-Baseline-RET2_CV_SFL	essential hypertension	0.00702446	0.00231111	3.03944	0.00237022	0.0775453	age_i10_first_reported_essential_primary_hypertension_f131286_0_0	0.308195	0.00418876	0.586159	0.114349
ret-Baseline-RET2_CV_SFL	lipidemia	0.0138189	0.00284871	4.85093	1.22885e-06	0.000518414	age_e78_first_reported_disorders_of_lipoprotein_metabolism_and_other_lipidaemias_f130814_0_0	0.0694294	6.77691e-06	0.36542	0.00204873
ret-Baseline-RET2_SD_SFL	atherosclerosis	0.0543942	0.0143462	3.79154	0.000149718	0.0136372	age_i70_first_reported_atherosclerosis_f131380_0_0	0.104317	0.000507244	0.42545	0.0356924
ret-Baseline-RET2_SD_SFL	essential hypertension	0.00843035	0.00230379	3.65933	0.000252871	0.0196786	age_i10_first_reported_essential_primary_hypertension_f131286_0_0	0.103637	0.000943197	0.424753	0.0523723
ret-Baseline-RET2_SD_SFL	lipidemia	0.0153442	0.00283889	5.40499	6.48133e-08	8.6325e-05	age_e78_first_reported_disorders_of_lipoprotein_metabolism_and_other_lipidaemias_f130814_0_0	0.0253885	8.58883e-07	0.233219	0.000581729
ret-Butyric_2.5h-PLT_Count	essential hypertension	0.00717232	0.00229708	3.12237	0.00179404	0.067316	age_i10_first_reported_essential_primary_hypertension_f131286_0_0	0.785609	0.00132989	0.759685	0.067844
ret-Captopril_5.5h-RET1_Count	gout	0.0218536	0.00710423	3.07614	0.00209697	0.0720779	age_m10_first_reported_gout_f131858_0_0	0.165168	0.00565778	0.486518	0.134224
ret-Captopril_5.5h-RET2_Count	gout	0.0241424	0.00710793	3.39655	0.000682421	0.0377239	age_m10_first_reported_gout_f131858_0_0	0.152294	0.00198805	0.472513	0.0810449
ret-Captopril_5.5h-RET2_Percentage	gout	0.024686	0.0070991	3.47734	0.000506422	0.0312249	age_m10_first_reported_gout_f131858_0_0	0.143735	0.00153906	0.46548	0.0737855
ret-Captopril_5.5h-RET2_Percentage	type 2 diabetes mellitus	0.0147347	0.00490286	3.00533	0.00265293	0.0843835	age_e11_first_reported_noninsulindependent_diabetes_mellitus_f130708_0_0	0.123569	0.00897371	0.446924	0.166093
ret-Chloroform_8h-RBC1_SD_SFL	sphingolipid metabolism disorders	-0.179945	0.048904	-3.67956	0.000233634	0.0189162	age_e75_first_reported_disorders_of_sphingolipid_metabolism_and_other_lipid_storage_disorders_f130808_0_0	0.00373342	0.0190578	0.0934927	0.22709
ret-Ciproflaxin_22h-RBC_Med_SSC	essential hypertension	-0.00752855	0.00230784	-3.26216	0.00110565	0.0512275	age_i10_first_reported_essential_primary_hypertension_f131286_0_0	0.84906	0.000683192	0.776048	0.0435662
ret-Ciproflaxin_22h-RBC_Med_SSC	lipidemia	-0.0101839	0.00284232	-3.58293	0.000339757	0.023477	age_e78_first_reported_disorders_of_lipoprotein_metabolism_and_other_lipidaemias_f130814_0_0	0.212257	0.000760591	0.52922	0.0459869
ret-Ciproflaxin_22h-RBC_Med_SSC	obesity	-0.0183134	0.00440951	-4.15317	3.27905e-05	0.00596543	age_e66_first_reported_obesity_f130792_0_0	0.11135	0.000121569	0.432157	0.0160047
ret-Ciproflaxin_22h-RBC_Med_SSC	type 2 diabetes mellitus	-0.0201042	0.00492776	-4.07978	4.50788e-05	0.00669131	age_e11_first_reported_noninsulindependent_diabetes_mellitus_f130708_0_0	0.0160596	0.000658465	0.192159	0.0429971
ret-Ciproflaxin_22h-RET1_Med_SSC	Erythema nodosum	0.169772	0.0559126	3.03639	0.00239432	0.0780154	age_l52_first_reported_erythema_nodosum_f131758_0_0	0.137866	0.0078856	0.462241	0.157269
ret-Ciproflaxin_22h-RET1_Med_SSC	Systemic lupus erythematosus	0.118683	0.0398776	2.97618	0.00291865	0.0882813	age_m32_first_reported_systemic_lupus_erythematosus_f131894_0_0	0.000137613	0.0205702	0.0144277	0.235447
ret-Empa_1.5h-RET2_Count	gout	0.0229071	0.00709844	3.22705	0.00125072	0.0558204	age_m10_first_reported_gout_f131858_0_0	0.125255	0.00407152	0.448309	0.111897
ret-H2O2_16h-PLT_Med_SFL	Drug- and heavy-metal-induced tubulo-interstitial and tubular conditions	0.242885	0.0692162	3.50908	0.000449663	0.0283802	age_n14_first_reported_drug_and_heavymetalinduced_tubulointerstitial_and_tubular_conditions_f132024_0_0	0.00216375	0.0735312	0.0714875	0.392737
ret-H2O2_16h-PLT_Med_SFL	chronic obstructive pulmonary disease	-0.0206953	0.0062814	-3.2947	0.000985275	0.0483863	age_j44_first_reported_other_chronic_obstructive_pulmonary_disease_f131492_0_0	0.127268	0.00296752	0.450176	0.098426
ret-Isobutyric_3h-RET1_Med_SSC	Systemic lupus erythematosus	0.0963861	0.0219814	4.38489	1.16043e-05	0.00320739	age_m32_first_reported_systemic_lupus_erythematosus_f131894_0_0	0.00068948	0.00546684	0.0369987	0.133201
ret-Isobutyric_3h-RET1_Med_SSC	essential hypertension	-0.00804038	0.0023306	-3.44992	0.000560752	0.0328082	age_i10_first_reported_essential_primary_hypertension_f131286_0_0	0.840593	0.000336578	0.775258	0.0274728
ret-Isobutyric_3h-RET1_Med_SSC	obesity	-0.0139061	0.00444777	-3.12653	0.00176884	0.0671952	age_e66_first_reported_obesity_f130792_0_0	0.199853	0.00433459	0.520704	0.116767
ret-Isobutyric_3h-RET1_Med_SSC	type 2 diabetes mellitus	-0.0191886	0.00496843	-3.86211	0.00011241	0.0112629	age_e11_first_reported_noninsulindependent_diabetes_mellitus_f130708_0_0	0.159012	0.000320862	0.481871	0.027271
ret-KCl_17h-PLT_Med_SFL	Drug- and heavy-metal-induced tubulo-interstitial and tubular conditions	0.236464	0.0801171	2.95148	0.00316253	0.0938864	age_n14_first_reported_drug_and_heavymetalinduced_tubulointerstitial_and_tubular_conditions_f132024_0_0	0.0118323	0.0916837	0.165784	0.429597
ret-KCl_17h-RBC1_SD_FSC	heart failure	0.0292056	0.00710989	4.10774	3.99544e-05	0.00640512	age_i50_first_reported_heart_failure_f131354_0_0	0.0049388	0.00148822	0.106567	0.0731072
ret-KCl_17h-RBC1_SD_FSC	type 1 diabetes mellitus	0.0546831	0.014567	3.75391	0.000174101	0.0150055	age_e10_first_reported_insulindependent_diabetes_mellitus_f130706_0_0	0.0483826	0.00105781	0.312864	0.0573523
ret-KCl_17h-RBC_CV_SFL	lipidemia	0.0104732	0.00283967	3.68818	0.00022586	0.0184734	age_e78_first_reported_disorders_of_lipoprotein_metabolism_and_other_lipidaemias_f130814_0_0	0.0330854	0.00200524	0.269593	0.0810449
ret-KCl_17h-RBC_CV_SFL	type 2 diabetes mellitus	0.016298	0.00492339	3.31031	0.000931919	0.0475785	age_e11_first_reported_noninsulindependent_diabetes_mellitus_f130708_0_0	0.0435389	0.00619037	0.302739	0.14114
ret-KCl_17h-RBC_SD_FSC	heart failure	0.0241382	0.00703653	3.43042	0.000602645	0.0340178	age_i50_first_reported_heart_failure_f131354_0_0	0.107646	0.00244727	0.42834	0.0907981
ret-KCl_17h-RET1_Med_SSC	chronic ischaemic heart disease	-0.0144156	0.00439337	-3.28121	0.00103362	0.0487352	age_i25_first_reported_chronic_ischaemic_heart_disease_f131306_0_0	0.110787	0.00380749	0.432157	0.109108
ret-KCl_17h-RET1_Med_SSC	type 2 diabetes mellitus	-0.0244093	0.00492171	-4.95952	7.06671e-07	0.000314686	age_e11_first_reported_noninsulindependent_diabetes_mellitus_f130708_0_0	0.00955487	1.79711e-05	0.151476	0.00444505
ret-KCl_17h-RET1_Percentage	essential hypertension	0.0110646	0.00232179	4.76555	1.88335e-06	0.000754802	age_i10_first_reported_essential_primary_hypertension_f131286_0_0	0.216834	3.87204e-06	0.531937	0.00137413
ret-KCl_17h-RET1_Percentage	type 2 diabetes mellitus	0.0254954	0.00495523	5.14515	2.67313e-07	0.000153047	age_e11_first_reported_noninsulindependent_diabetes_mellitus_f130708_0_0	0.0228932	3.77004e-06	0.22224	0.00137413
ret-KCl_17h-RET1_SD_SSC	lipidemia	-0.00936175	0.00283582	-3.30124	0.000962572	0.0478309	age_e78_first_reported_disorders_of_lipoprotein_metabolism_and_other_lipidaemias_f130814_0_0	0.196684	0.00237525	0.516903	0.0897578
ret-KCl_17h-RET2_SD_SSC	obesity	-0.0183623	0.00585554	-3.13588	0.0017134	0.0660279	age_e66_first_reported_obesity_f130792_0_0	0.00632825	0.00250443	0.11933	0.0919641
ret-LPS_18h-PLT_CV_SFL	Systemic lupus erythematosus	0.147778	0.0488027	3.02806	0.00246129	0.0795507	age_m32_first_reported_systemic_lupus_erythematosus_f131894_0_0	3.01919e-06	0.00368987	0.000879279	0.107565
ret-LPS_18h-PLT_CV_SFL	Systemic sclerosis	0.127952	0.042749	2.99311	0.00276148	0.0861274	age_m34_first_reported_systemic_sclerosis_f131898_0_0	0.134721	0.00944901	0.457158	0.170775
ret-LPS_18h-RBC2_Med_SSC	chronic ischaemic heart disease	-0.0150869	0.0043841	-3.44127	0.000578996	0.0333882	age_i25_first_reported_chronic_ischaemic_heart_disease_f131306_0_0	0.454668	0.000643208	0.650243	0.0423396
ret-LPS_18h-RBC2_Med_SSC	essential hypertension	-0.0127858	0.00230102	-5.5566	2.7508e-08	5.51228e-05	age_i10_first_reported_essential_primary_hypertension_f131286_0_0	0.230009	4.50085e-08	0.539078	0.000122459
ret-LPS_18h-RBC2_Med_SSC	heart failure	-0.0242706	0.00701528	-3.45967	0.000540833	0.0325737	age_i50_first_reported_heart_failure_f131354_0_0	0.0203336	0.00721031	0.212334	0.148996
ret-LPS_18h-RBC2_Med_SSC	lipidemia	-0.015138	0.00283491	-5.33986	9.30191e-08	8.67046e-05	age_e78_first_reported_disorders_of_lipoprotein_metabolism_and_other_lipidaemias_f130814_0_0	0.0518141	6.40455e-07	0.321821	0.000524536
ret-LPS_18h-RBC2_Med_SSC	obesity	-0.026901	0.00439525	-6.12048	9.32959e-10	3.73908e-06	age_e66_first_reported_obesity_f130792_0_0	0.00137869	1.4867e-07	0.0564634	0.0002427
ret-LPS_18h-RBC_CV_SFL	type 2 diabetes mellitus	0.014919	0.00488621	3.05329	0.0022635	0.0759129	age_e11_first_reported_noninsulindependent_diabetes_mellitus_f130708_0_0	0.429988	0.00284963	0.642671	0.0973211
ret-LPS_18h-RBC_Med_SSC	essential hypertension	-0.00987547	0.00230428	-4.28572	1.82152e-05	0.003971	age_i10_first_reported_essential_primary_hypertension_f131286_0_0	0.0990036	7.42241e-05	0.418992	0.0118793
ret-LPS_18h-RBC_Med_SSC	lipidemia	-0.0150775	0.00283815	-5.31243	1.08171e-07	8.67046e-05	age_e78_first_reported_disorders_of_lipoprotein_metabolism_and_other_lipidaemias_f130814_0_0	0.041358	9.26503e-07	0.296219	0.000581729
ret-LPS_18h-RBC_Med_SSC	obesity	-0.0220873	0.00440084	-5.01889	5.1971e-07	0.000245044	age_e66_first_reported_obesity_f130792_0_0	0.00525277	2.35845e-05	0.108409	0.00566193
ret-Pam3CSK4_19h-PLT_CV_SFL	Systemic sclerosis	0.140959	0.0420573	3.35159	0.000803491	0.0426517	age_m34_first_reported_systemic_sclerosis_f131898_0_0	0.011329	0.0187237	0.162087	0.226628
ret-Pam3CSK4_19h-PLT_CV_SFL	varicose veins	-0.0256328	0.00651167	-3.93644	8.26997e-05	0.00933593	age_i83_first_reported_varicose_veins_of_lower_extremities_f131402_0_0	0.153232	0.000220196	0.473797	0.0216553
ret-Pam3CSK4_19h-PLT_SD_SSC	type 1 diabetes mellitus	-0.0619015	0.0144488	-4.2842	1.83399e-05	0.003971	age_e10_first_reported_insulindependent_diabetes_mellitus_f130706_0_0	0.239934	3.63708e-05	0.54407	0.00742181
ret-Pam3CSK4_19h-RBC_SD_FSC	type 1 diabetes mellitus	0.0428955	0.014543	2.94956	0.00318227	0.0939084	age_e10_first_reported_insulindependent_diabetes_mellitus_f130706_0_0	0.0684278	0.0132629	0.362332	0.194357
ret-Pam3CSK4_19h-RET1_Med_SSC	chronic ischaemic heart disease	-0.0135534	0.0044288	-3.06028	0.00221128	0.0751797	age_i25_first_reported_chronic_ischaemic_heart_disease_f131306_0_0	0.510896	0.00237282	0.672911	0.0897578
ret-Pam3CSK4_19h-RET1_Med_SSC	lipidemia	-0.0126611	0.00285831	-4.42958	9.44158e-06	0.00270283	age_e78_first_reported_disorders_of_lipoprotein_metabolism_and_other_lipidaemias_f130814_0_0	0.111548	3.46458e-05	0.432157	0.00725108
ret-Pam3CSK4_19h-RET1_Med_SSC	obesity	-0.0161698	0.00443787	-3.64358	0.00026887	0.0201415	age_e66_first_reported_obesity_f130792_0_0	0.025242	0.00300256	0.232416	0.098426
ret-Rotenone_6h_overnight-RBC_CV_SSC	lipidemia	-0.00891942	0.00283853	-3.14226	0.00167648	0.0651039	age_e78_first_reported_disorders_of_lipoprotein_metabolism_and_other_lipidaemias_f130814_0_0	0.212299	0.00392193	0.52922	0.109717
ret-Rotenone_6h_overnight-RBC_SD_FSC	essential hypertension	-0.00736291	0.00231293	-3.18337	0.00145573	0.0592307	age_i10_first_reported_essential_primary_hypertension_f131286_0_0	0.0481661	0.00747316	0.312732	0.152117
ret-TMAO_3.5h-RBC2_Med_SFL	disorders of arteries	0.0422592	0.01388	3.04461	0.00232986	0.077301	age_i77_first_reported_other_disorders_of_arteries_and_arterioles_f131390_0_0	0.040264	0.0243254	0.293549	0.247826
ret-TMAO_3.5h-RBC2_Med_SFL	purpura and haemorrhagic conditions	0.035938	0.0118813	3.02477	0.00248826	0.0800993	age_d69_first_reported_purpura_and_other_haemorrhagic_conditions_f130658_0_0	0.0348768	0.0263306	0.277575	0.256775
ret-TMAO_3.5h-RET1_Percentage	gout	0.0251384	0.00706103	3.56016	0.000370634	0.0249649	age_m10_first_reported_gout_f131858_0_0	0.244441	0.000757154	0.545746	0.0459869
ret-TMAO_3.5h-RET2_Percentage	gout	0.0332801	0.00709113	4.6932	2.68964e-06	0.000979949	age_m10_first_reported_gout_f131858_0_0	0.0243695	3.08808e-05	0.229488	0.00663473
ret-Valsartan_6h-RET2_Count	gout	0.022784	0.00711261	3.20333	0.00135849	0.0575073	age_m10_first_reported_gout_f131858_0_0	0.083383	0.00553828	0.394053	0.13335
ret-Water_15h-PLT_Med_SFL	Systemic lupus erythematosus	-0.0937346	0.027013	-3.46997	0.000520507	0.0318484	age_m32_first_reported_systemic_lupus_erythematosus_f131894_0_0	0.0172267	0.0112642	0.198405	0.184624
ret-Water_15h-PLT_Med_SFL	chronic obstructive pulmonary disease	-0.0220736	0.00625429	-3.52934	0.000416592	0.0269291	age_j44_first_reported_other_chronic_obstructive_pulmonary_disease_f131492_0_0	0.0494189	0.00209587	0.314904	0.0822467
ret-Water_15h-PLT_Med_SFL	type 1 diabetes mellitus	-0.0649168	0.0142903	-4.54272	5.55342e-06	0.00178055	age_e10_first_reported_insulindependent_diabetes_mellitus_f130706_0_0	0.0181382	7.36452e-05	0.205378	0.0118793
ret-Water_15h-PLT_Med_SFL	varicose veins	0.0209889	0.00650852	3.22483	0.00126049	0.0558204	age_i83_first_reported_varicose_veins_of_lower_extremities_f131402_0_0	0.871696	0.000981797	0.780096	0.0541473
ret-Water_15h-RET1_SD_SSC	asthma	-0.012628	0.00383438	-3.29335	0.000989996	0.0483863	age_j45_first_reported_asthma_f131494_0_0	0.113798	0.00313795	0.434566	0.101238
ret-Water_15h-RET1_SD_SSC	heart failure	-0.0294212	0.00735717	-3.99899	6.3614e-05	0.00815303	age_i50_first_reported_heart_failure_f131354_0_0	0.282686	2.54865e-05	0.569662	0.00581866
ret-Water_15h-RET1_SD_SSC	iron deficiency anemia	-0.0174692	0.00593405	-2.94389	0.00324116	0.0944713	age_d50_first_reported_iron_deficiency_anaemia_f130622_0_0	0.549529	0.0035881	0.688386	0.106435
ret-Water_23h-PLT_CV_SFL	Juvenile arthritis	-0.209928	0.0662754	-3.16751	0.00153749	0.0619286	age_m08_first_reported_juvenile_arthritis_f131854_0_0	0.01694	0.037097	0.19752	0.30334
ret-Water_23h-PLT_CV_SFL	type 2 diabetes mellitus	0.015379	0.00491704	3.1277	0.00176181	0.0671952	age_e11_first_reported_noninsulindependent_diabetes_mellitus_f130708_0_0	0.151374	0.00525894	0.472143	0.130768
wdf-Alhydrogel_21h-EO1_Med_SSC	venous thrombosis	0.060802	0.0166568	3.65029	0.000261947	0.019808	age_i82_first_reported_other_venous_embolism_and_thrombosis_f131400_0_0	0.00410141	0.0234584	0.0979676	0.243585
wdf-Alhydrogel_21h-EO2_Med_SFL	essential hypertension	0.0104825	0.00234862	4.46327	8.07194e-06	0.0024885	age_i10_first_reported_essential_primary_hypertension_f131286_0_0	0.108857	3.0888e-05	0.43001	0.00663473
wdf-Alhydrogel_21h-NE2_NE4_ratio	Systemic lupus erythematosus	0.140609	0.0331394	4.24295	2.20596e-05	0.00450892	age_m32_first_reported_systemic_lupus_erythematosus_f131894_0_0	2.26641e-05	0.00168147	0.00396028	0.0762489
wdf-Alhydrogel_21h-NE4_CV_SFL	Systemic lupus erythematosus	0.119367	0.0347676	3.43328	0.000596318	0.0338993	age_m32_first_reported_systemic_lupus_erythematosus_f131894_0_0	0.000174281	0.0119924	0.0167123	0.188243
wdf-Alhydrogel_21h-NE4_SD_SFL	type 1 diabetes mellitus	0.0547412	0.0145087	3.773	0.000161293	0.0145264	age_e10_first_reported_insulindependent_diabetes_mellitus_f130706_0_0	0.0550404	0.000905432	0.330198	0.0512164
wdf-Baseline-MO2_CV_SFL	heart failure	0.0221545	0.00700496	3.16269	0.00156321	0.0626497	age_i50_first_reported_heart_failure_f131354_0_0	0.0350074	0.0135263	0.277699	0.197155
wdf-Baseline-NE1_CV_SFL	varicose veins	0.0230617	0.00655788	3.51663	0.000437062	0.0278038	age_i83_first_reported_varicose_veins_of_lower_extremities_f131402_0_0	0.0783503	0.00153613	0.385232	0.0737855
wdf-Baseline-NE1_Med_FSC	sphingolipid metabolism disorders	-0.223827	0.0750454	-2.98256	0.00285852	0.0871201	age_e75_first_reported_disorders_of_sphingolipid_metabolism_and_other_lipid_storage_disorders_f130808_0_0	0.00538424	0.104085	0.109664	0.450228
wdf-Baseline-NE1_SD_FSC	Systemic lupus erythematosus	-0.10856	0.0270949	-4.00665	6.15858e-05	0.00815303	age_m32_first_reported_systemic_lupus_erythematosus_f131894_0_0	0.0125178	0.00172603	0.170886	0.0767434
wdf-Baseline-NE2_Med_SFL	obesity	0.016853	0.00441355	3.81847	0.000134285	0.0126631	age_e66_first_reported_obesity_f130792_0_0	0.0434507	0.00108697	0.302739	0.0579887
wdf-Baseline-NE2_Med_SFL	type 2 diabetes mellitus	0.0155279	0.00492901	3.15031	0.00163097	0.0647184	age_e11_first_reported_noninsulindependent_diabetes_mellitus_f130708_0_0	0.489477	0.00175313	0.664666	0.076934
wdf-Captopril_5.5h-MO2_CV_SFL	chronic kidney disease	-0.0190184	0.00588039	-3.23421	0.00121981	0.0557858	age_n18_first_reported_chronic_renal_failure_f132032_0_0	0.356407	0.00167176	0.611521	0.0762489
wdf-Captopril_5.5h-MO_CV_SFL	chronic kidney disease	-0.0176678	0.00587465	-3.00746	0.00263442	0.0841286	age_n18_first_reported_chronic_renal_failure_f132032_0_0	0.218988	0.00603828	0.533707	0.139374
wdf-Cholic_Acid_6.5h-NE4_SD_SSC	essential hypertension	-0.0097421	0.00230149	-4.23296	2.30634e-05	0.00450892	age_i10_first_reported_essential_primary_hypertension_f131286_0_0	0.0374448	0.000175762	0.28685	0.0191268
wdf-Ciproflaxin_22h-EO1_Med_SSC	transient ischaemic attacks	-0.03143	0.00983818	-3.1947	0.00139978	0.0578722	age_g45_first_reported_transient_cerebral_ischaemic_attacks_and_related_syndromes_f131056_0_0	0.238116	0.00298804	0.543657	0.098426
wdf-Ciproflaxin_22h-EO1_Med_SSC	type 1 diabetes mellitus	-0.0515718	0.0144139	-3.57792	0.000346345	0.0237277	age_e10_first_reported_insulindependent_diabetes_mellitus_f130706_0_0	0.267204	0.000665678	0.560116	0.0431232
wdf-Ciproflaxin_22h-MO_SD_SFL	type 1 diabetes mellitus	0.0456208	0.0146203	3.12038	0.00180616	0.067316	age_e10_first_reported_insulindependent_diabetes_mellitus_f130706_0_0	0.144017	0.00527233	0.46548	0.130768
wdf-Colchicine_20h-EO1_Med_SSC	essential hypertension	0.0115788	0.00229894	5.03658	4.73912e-07	0.000237416	age_i10_first_reported_essential_primary_hypertension_f131286_0_0	0.0105293	9.06843e-06	0.158913	0.00260733
wdf-Colchicine_20h-EO1_Med_SSC	type 1 diabetes mellitus	-0.0590696	0.0144371	-4.09152	4.28549e-05	0.00669131	age_e10_first_reported_insulindependent_diabetes_mellitus_f130706_0_0	0.0227535	0.000424301	0.221705	0.0317734
wdf-Colchicine_20h-EO1_Med_SSC	varicose veins	0.0290219	0.00653289	4.44243	8.89498e-06	0.00264067	age_i83_first_reported_varicose_veins_of_lower_extremities_f131402_0_0	0.042417	5.02743e-05	0.299133	0.00932633
wdf-Colchicine_20h-EO2_Med_SFL	sphingolipid metabolism disorders	-0.183593	0.0543837	-3.37588	0.000735793	0.0393185	age_e75_first_reported_disorders_of_sphingolipid_metabolism_and_other_lipid_storage_disorders_f130808_0_0	0.00123617	0.213513	0.0522594	0.578352
wdf-Colchicine_20h-LY_CV_SSC	essential hypertension	-0.00769665	0.0023	-3.34638	0.000818747	0.0431756	age_i10_first_reported_essential_primary_hypertension_f131286_0_0	0.439628	0.00105386	0.647109	0.0573523
wdf-Colchicine_20h-NE2_NE4_ratio	Systemic lupus erythematosus	0.0802514	0.0274073	2.92811	0.0034103	0.0986837	age_m32_first_reported_systemic_lupus_erythematosus_f131894_0_0	0.0357879	0.0389431	0.280702	0.308311
wdf-Colchicine_20h-NE2_NE4_ratio	essential hypertension	-0.00766285	0.00232205	-3.30004	0.0009667	0.0478309	age_i10_first_reported_essential_primary_hypertension_f131286_0_0	0.259225	0.00192686	0.555407	0.0807885
wdf-Colchicine_20h-NE2_NE4_ratio	obesity	-0.0186168	0.00443064	-4.20184	2.6476e-05	0.00505283	age_e66_first_reported_obesity_f130792_0_0	0.0610861	0.000168704	0.344703	0.0190226
wdf-Dapa_2h-NE1_CV_SFL	asthma	-0.0134145	0.0038059	-3.52466	0.000424026	0.0271904	age_j45_first_reported_asthma_f131494_0_0	0.685517	0.000362469	0.733721	0.0284481
wdf-Dapa_2h-NE1_CV_SFL	essential hypertension	-0.00677641	0.00229327	-2.95491	0.00312758	0.0931941	age_i10_first_reported_essential_primary_hypertension_f131286_0_0	0.745577	0.00255055	0.748536	0.0920472
wdf-H2O2_16h-EO1_Med_FSC	cerebral infarction	0.0314711	0.00956707	3.28952	0.00100357	0.0483964	age_i63_first_reported_cerebral_infarction_f131366_0_0	0.0424075	0.00843104	0.299133	0.162146
wdf-KCl_17h-EO2_SD_SFL	essential hypertension	0.0067568	0.002313	2.92122	0.00348662	0.099811	age_i10_first_reported_essential_primary_hypertension_f131286_0_0	0.658229	0.00325717	0.727244	0.102793
wdf-KCl_17h-EO2_SD_SFL	obesity	0.013185	0.00441998	2.98304	0.00285405	0.0871201	age_e66_first_reported_obesity_f130792_0_0	0.26583	0.00552881	0.559347	0.13335
wdf-KCl_17h-NE2_NE4_ratio	essential hypertension	-0.00738994	0.0023117	-3.19675	0.00138985	0.0578722	age_i10_first_reported_essential_primary_hypertension_f131286_0_0	0.238545	0.00293649	0.543691	0.098426
wdf-KCl_17h-NE2_NE4_ratio	obesity	-0.0190541	0.0044144	-4.31636	1.58624e-05	0.00373957	age_e66_first_reported_obesity_f130792_0_0	0.0812204	7.80629e-05	0.392424	0.0122534
wdf-KCl_17h-NE2_NE4_ratio	type 2 diabetes mellitus	-0.0182673	0.00493587	-3.70092	0.000214816	0.0177512	age_e11_first_reported_noninsulindependent_diabetes_mellitus_f130708_0_0	0.0186208	0.0024751	0.206482	0.0914149
wdf-KCl_17h-NE2_Percentage	obesity	-0.01897	0.00441551	-4.29623	1.73731e-05	0.003971	age_e66_first_reported_obesity_f130792_0_0	0.072	9.54849e-05	0.370757	0.0129897
wdf-KCl_17h-NE4_SD_SFL	Systemic lupus erythematosus	0.10356	0.032339	3.20234	0.00136315	0.0575073	age_m32_first_reported_systemic_lupus_erythematosus_f131894_0_0	0.000751389	0.0333617	0.039128	0.292484
wdf-LPS_18h-NE1_CV_SFL	essential hypertension	-0.00898362	0.00295362	-3.04156	0.00235353	0.0773149	age_i10_first_reported_essential_primary_hypertension_f131286_0_0	0.024134	0.00173883	0.227816	0.0767434
wdf-LPS_18h-NE2_NE4_ratio	Systemic lupus erythematosus	0.107224	0.0271903	3.94348	8.03075e-05	0.00919582	age_m32_first_reported_systemic_lupus_erythematosus_f131894_0_0	0.0399682	0.000638897	0.293011	0.0423396
wdf-LPS_18h-NE4_Med_SSC	asthma	-0.0152328	0.00381847	-3.98925	6.62834e-05	0.0081738	age_j45_first_reported_asthma_f131494_0_0	0.122102	0.000220205	0.444952	0.0216553
wdf-LiCL_4h-NE4_CV_FSC	Systemic lupus erythematosus	-0.0844909	0.026671	-3.16789	0.0015355	0.0619286	age_m32_first_reported_systemic_lupus_erythematosus_f131894_0_0	0.00570058	0.0704601	0.112831	0.385729
wdf-LiCL_4h-NE4_CV_FSC	essential hypertension	-0.00700429	0.00229305	-3.05458	0.00225379	0.0759048	age_i10_first_reported_essential_primary_hypertension_f131286_0_0	0.317248	0.00389906	0.591756	0.109717
wdf-Nigericin_0.5h-NE3_SD_SSC	obesity	-0.0141571	0.00441148	-3.20916	0.00133124	0.0572687	age_e66_first_reported_obesity_f130792_0_0	0.425956	0.00149575	0.64054	0.0731072
wdf-Nigericin_7.5h-EO2_CV_FSC	mononeuropathies upper limb	-0.0193602	0.00635992	-3.04409	0.00233382	0.077301	age_g56_first_reported_mononeuropathies_of_upper_limb_f131074_0_0	0.148467	0.00660971	0.469799	0.145148
wdf-Pam3CSK4_19h-EO1_Med_FSC	type 1 diabetes mellitus	-0.0440422	0.0147406	-2.98782	0.00280977	0.0866222	age_e10_first_reported_insulindependent_diabetes_mellitus_f130706_0_0	0.370172	0.00432243	0.619694	0.116767
wdf-Pam3CSK4_19h-MO2_Med_SSC	asthma	-0.0120423	0.00386773	-3.11354	0.00184858	0.0674457	age_j45_first_reported_asthma_f131494_0_0	0.248799	0.00372816	0.547725	0.108294
wdf-Pam3CSK4_19h-MO_Med_SSC	Systemic lupus erythematosus	0.0804247	0.0262827	3.05998	0.0022135	0.0751797	age_m32_first_reported_systemic_lupus_erythematosus_f131894_0_0	0.00932304	0.0777597	0.149306	0.401686
wdf-Pam3CSK4_19h-NE1_CV_FSC	Systemic lupus erythematosus	-0.112014	0.0270021	-4.14833	3.34905e-05	0.00596543	age_m32_first_reported_systemic_lupus_erythematosus_f131894_0_0	0.00121128	0.00715413	0.0514842	0.148354
wdf-Pam3CSK4_19h-NE1_Med_FSC	essential hypertension	0.00684491	0.00234316	2.92123	0.00348655	0.099811	age_i10_first_reported_essential_primary_hypertension_f131286_0_0	0.290048	0.00645457	0.574342	0.143651
wdf-Pam3CSK4_19h-NE1_Med_SFL	essential hypertension	-0.00713769	0.00229474	-3.11046	0.00186799	0.0674457	age_i10_first_reported_essential_primary_hypertension_f131286_0_0	0.268313	0.00363809	0.560373	0.106435
wdf-Pam3CSK4_19h-NE1_Med_SFL	obesity	-0.0172229	0.00438525	-3.92746	8.58477e-05	0.00942623	age_e66_first_reported_obesity_f130792_0_0	0.215583	0.000170021	0.531923	0.0190226
wdf-Pam3CSK4_19h-NE2_NE4_ratio	gout	-0.0256038	0.00724861	-3.53224	0.000412061	0.0268527	age_m10_first_reported_gout_f131858_0_0	0.357734	0.000610109	0.612041	0.0411566
wdf-Pam3CSK4_19h-NE2_NE4_ratio	obesity	-0.0143565	0.00446998	-3.21175	0.0013193	0.0572687	age_e66_first_reported_obesity_f130792_0_0	0.127782	0.00463736	0.450573	0.122896
wdf-Pam3CSK4_19h-NE3_Med_FSC	sphingolipid metabolism disorders	-0.304711	0.0810977	-3.75733	0.000171734	0.0150055	age_e75_first_reported_disorders_of_sphingolipid_metabolism_and_other_lipid_storage_disorders_f130808_0_0	0.174178	0.000294148	0.496002	0.026977
wdf-Pam3CSK4_19h-NE4_CV_FSC	Systemic lupus erythematosus	-0.117439	0.0271404	-4.32707	1.51105e-05	0.00373957	age_m32_first_reported_systemic_lupus_erythematosus_f131894_0_0	0.0104413	0.000463305	0.157888	0.0334661
wdf-Pam3CSK4_19h-NE4_Med_SFL	chronic obstructive pulmonary disease	-0.0185375	0.00628576	-2.94913	0.0031867	0.0939084	age_j44_first_reported_other_chronic_obstructive_pulmonary_disease_f131492_0_0	0.322175	0.0054286	0.592594	0.132845
wdf-Pam3CSK4_19h-NE4_Med_SFL	essential hypertension	-0.00861722	0.00229546	-3.75402	0.00017402	0.0150055	age_i10_first_reported_essential_primary_hypertension_f131286_0_0	0.229056	0.000376081	0.53866	0.0291691
wdf-Pam3CSK4_19h-NE4_Med_SFL	obesity	-0.0185831	0.00438581	-4.2371	2.26426e-05	0.00450892	age_e66_first_reported_obesity_f130792_0_0	0.0181526	0.000357607	0.205378	0.0283391
wdf-Pam3CSK4_19h-NE4_Med_SSC	varicose veins	-0.0216464	0.00655747	-3.30103	0.00096331	0.0478309	age_i83_first_reported_varicose_veins_of_lower_extremities_f131402_0_0	0.128493	0.00262998	0.450813	0.0936878
wdf-Pam3CSK4_19h-NE4_SD_SFL	obesity	-0.0139856	0.00444472	-3.14657	0.001652	0.0649102	age_e66_first_reported_obesity_f130792_0_0	0.0317106	0.0137455	0.264419	0.198577
wdf-Valsartan_6h-NE4_CV_FSC	essential hypertension	-0.012002	0.00229167	-5.23722	1.63013e-07	0.000118785	age_i10_first_reported_essential_primary_hypertension_f131286_0_0	0.0373373	1.45428e-06	0.286431	0.000698259
wdf-Water_15h-EO1_Med_FSC	Drug- and heavy-metal-induced tubulo-interstitial and tubular conditions	0.337025	0.0849137	3.96902	7.21677e-05	0.0085068	age_n14_first_reported_drug_and_heavymetalinduced_tubulointerstitial_and_tubular_conditions_f132024_0_0	0.069323	0.000259736	0.365312	0.0246519
wdf-Water_15h-EO1_Med_FSC	gout	0.0217526	0.00714088	3.04621	0.00231746	0.077301	age_m10_first_reported_gout_f131858_0_0	0.172501	0.00611689	0.493778	0.140643
wdf-Water_15h-EO1_Med_FSC	sphingolipid metabolism disorders	-0.202773	0.0675369	-3.00241	0.00267856	0.0844466	age_e75_first_reported_disorders_of_sphingolipid_metabolism_and_other_lipid_storage_disorders_f130808_0_0	0.015861	0.0684825	0.191285	0.380777
wdf-Water_15h-EO1_Med_FSC	type 1 diabetes mellitus	-0.0429342	0.0145084	-2.95926	0.00308382	0.0922331	age_e10_first_reported_insulindependent_diabetes_mellitus_f130706_0_0	0.310428	0.00543595	0.587603	0.132845
wdf-Water_15h-EO1_Med_SSC	essential hypertension	0.00946103	0.00229128	4.12915	3.64111e-05	0.00620967	age_i10_first_reported_essential_primary_hypertension_f131286_0_0	0.0746249	0.000177377	0.377601	0.0191268
wdf-Water_15h-EO1_Med_SSC	transient ischaemic attacks	-0.0340272	0.00984064	-3.45783	0.000544553	0.0325737	age_g45_first_reported_transient_cerebral_ischaemic_attacks_and_related_syndromes_f131056_0_0	0.313688	0.000906272	0.589672	0.0512164
wdf-Water_15h-MO2_Med_SSC	gout	-0.0233345	0.00712604	-3.27454	0.00105836	0.0496099	age_m10_first_reported_gout_f131858_0_0	0.14496	0.00315727	0.466388	0.10129
wdf-Water_15h-MO_Med_SSC	hemolytic anemia	0.150199	0.040855	3.6764	0.00023655	0.0189608	age_d59_first_reported_acquired_haemolytic_anaemia_f130638_0_0	0.00344541	0.0214942	0.0907278	0.237166
wdf-Water_15h-NE1_Med_SSC	asthma	-0.0151134	0.0038136	-3.96303	7.40048e-05	0.00859693	age_j45_first_reported_asthma_f131494_0_0	0.448074	8.98862e-05	0.647964	0.0129897
wdf-Water_15h-NE1_Med_SSC	varicose veins	-0.0231871	0.00653717	-3.54696	0.000389704	0.0260307	age_i83_first_reported_varicose_veins_of_lower_extremities_f131402_0_0	0.411882	0.000556071	0.633304	0.0381417
wdf-Water_15h-NE2_NE4_ratio	Systemic lupus erythematosus	0.0956913	0.0273248	3.50199	0.000461791	0.028918	age_m32_first_reported_systemic_lupus_erythematosus_f131894_0_0	0.0149301	0.0114243	0.184144	0.185019
wdf-Water_15h-NE2_NE4_ratio	gout	-0.0244957	0.00722541	-3.39022	0.000698372	0.0383413	age_m10_first_reported_gout_f131858_0_0	0.162996	0.00193994	0.4849	0.0807885
wdf-Water_15h-NE2_NE4_ratio	obesity	-0.0186053	0.00445497	-4.17631	2.96276e-05	0.00552281	age_e66_first_reported_obesity_f130792_0_0	0.129986	9.40295e-05	0.452576	0.0129897
wdf-Water_15h-NE2_Percentage	gout	-0.028999	0.00721344	-4.02013	5.81651e-05	0.00815303	age_m10_first_reported_gout_f131858_0_0	0.131337	0.000192523	0.454296	0.0196431
wdf-Water_15h-NE2_Percentage	obesity	-0.0231407	0.00445	-5.20015	1.99126e-07	0.000122777	age_e66_first_reported_obesity_f130792_0_0	0.0818963	8.14256e-07	0.392424	0.000581729
wdf-Water_15h-NE4_CV_SFL	varicose veins	0.0202872	0.00650762	3.11745	0.00182422	0.0673831	age_i83_first_reported_varicose_veins_of_lower_extremities_f131402_0_0	0.900507	0.00141018	0.782604	0.0706159
wdf-Water_15h-NE4_Med_SFL	Systemic lupus erythematosus	0.0984484	0.0271996	3.61947	0.000295204	0.0218383	age_m32_first_reported_systemic_lupus_erythematosus_f131894_0_0	0.0596295	0.00170491	0.341065	0.0767434
wdf-Water_15h-NE4_Med_SFL	chronic obstructive pulmonary disease	-0.0195345	0.0063394	-3.08145	0.00205997	0.0720779	age_j44_first_reported_other_chronic_obstructive_pulmonary_disease_f131492_0_0	0.0944401	0.00677769	0.413945	0.145969
wdf-Water_15h-NE4_Med_SSC	asthma	-0.0113798	0.00381147	-2.98569	0.00282943	0.0868941	age_j45_first_reported_asthma_f131494_0_0	0.645736	0.00284039	0.7233	0.0973211
wdf-Water_15h-NE4_Med_SSC	varicose veins	-0.0224969	0.0065316	-3.44432	0.000572507	0.0332532	age_i83_first_reported_varicose_veins_of_lower_extremities_f131402_0_0	0.146853	0.00148114	0.467947	0.0731072
wdf-Water_15h-NE4_SD_SFL	purpura and haemorrhagic conditions	-0.0353105	0.0117213	-3.0125	0.00259104	0.0830742	age_d69_first_reported_purpura_and_other_haemorrhagic_conditions_f130658_0_0	0.0179644	0.042771	0.20413	0.319788
wdf-Water_23h-MO2_CV_FSC	chronic ischaemic heart disease	0.0135015	0.00438765	3.07717	0.0020898	0.0720779	age_i25_first_reported_chronic_ischaemic_heart_disease_f131306_0_0	0.330991	0.00342886	0.598434	0.105217
wdf-Water_23h-MO2_CV_FSC	mononeuropathies upper limb	0.0224157	0.00633783	3.53681	0.000404994	0.0268285	age_g56_first_reported_mononeuropathies_of_upper_limb_f131074_0_0	0.306543	0.000700713	0.584343	0.0442008
wdf-Water_23h-MO2_SD_FSC	mononeuropathies upper limb	0.0209636	0.00631384	3.32026	0.000899351	0.046628	age_g56_first_reported_mononeuropathies_of_upper_limb_f131074_0_0	0.695768	0.000729643	0.736434	0.0451184
wdf-Water_23h-NE1_Med_SFL	essential hypertension	-0.00886069	0.00229101	-3.86758	0.00010992	0.0111527	age_i10_first_reported_essential_primary_hypertension_f131286_0_0	0.0632455	0.000565002	0.35068	0.0384313
wdf-Water_23h-NE2_NE4_ratio	Systemic lupus erythematosus	0.117505	0.029344	4.0044	6.21738e-05	0.00815303	age_m32_first_reported_systemic_lupus_erythematosus_f131894_0_0	0.000352811	0.0083376	0.0286003	0.161293
wnr-Baseline-UK1_SD_FSC	essential hypertension	0.00671808	0.00229189	2.93125	0.00337606	0.0980467	age_i10_first_reported_essential_primary_hypertension_f131286_0_0	0.774175	0.00263994	0.757619	0.0936878
wnr-Captopril_5.5h-PLT_CV_FSC	asthma	-0.0118908	0.00380982	-3.12108	0.0018019	0.067316	age_j45_first_reported_asthma_f131494_0_0	0.292661	0.00327431	0.5763	0.102793
wnr-Chloroform_1h-PLT_CV_SSC	essential hypertension	-0.00825376	0.00230053	-3.58776	0.000333529	0.0232471	age_i10_first_reported_essential_primary_hypertension_f131286_0_0	0.0715284	0.00154579	0.370028	0.0737855
wnr-Chloroform_8h-PLT_CV_FSC	lipidemia	-0.00930326	0.00284647	-3.26835	0.00108177	0.0504124	age_e78_first_reported_disorders_of_lipoprotein_metabolism_and_other_lipidaemias_f130814_0_0	0.223175	0.00240797	0.535594	0.0901595
wnr-Chloroform_8h-PLT_CV_SFL	Erythema nodosum	0.173523	0.0562321	3.08583	0.00202982	0.0719914	age_l52_first_reported_erythema_nodosum_f131758_0_0	0.519989	0.00199185	0.675497	0.0810449
wnr-Chloroform_8h-PLT_CV_SFL	essential hypertension	-0.0083582	0.00231501	-3.61044	0.000305672	0.0222356	age_i10_first_reported_essential_primary_hypertension_f131286_0_0	0.582822	0.00028073	0.700421	0.0263382
wnr-Chloroform_8h-PLT_CV_SSC	Erythema nodosum	0.166109	0.0553419	3.0015	0.00268652	0.0844466	age_l52_first_reported_erythema_nodosum_f131758_0_0	0.191923	0.00687151	0.512439	0.1469
wnr-Chloroform_8h-PLT_SD_FSC	Erythema nodosum	0.174395	0.0561623	3.1052	0.0019015	0.0683478	age_l52_first_reported_erythema_nodosum_f131758_0_0	0.392101	0.00256461	0.627456	0.0920472
wnr-Chloroform_8h-PLT_SD_FSC	essential hypertension	-0.00899865	0.00230776	-3.8993	9.64693e-05	0.01031	age_i10_first_reported_essential_primary_hypertension_f131286_0_0	0.295193	0.000166845	0.577795	0.0190226
wnr-Chloroform_8h-PLT_SD_FSC	lipidemia	-0.00905978	0.0028423	-3.18749	0.00143515	0.0586912	age_e78_first_reported_disorders_of_lipoprotein_metabolism_and_other_lipidaemias_f130814_0_0	0.21118	0.0033665	0.52922	0.103693
wnr-Chloroform_8h-PLT_SD_SFL	Erythema nodosum	0.181455	0.0562379	3.22656	0.0012529	0.0558204	age_l52_first_reported_erythema_nodosum_f131758_0_0	0.400806	0.00157756	0.631221	0.0746781
wnr-Chloroform_8h-PLT_SD_SFL	essential hypertension	-0.00873713	0.00284124	-3.07512	0.00210419	0.0720779	age_i10_first_reported_essential_primary_hypertension_f131286_0_0	0.76861	5.16267e-05	0.75657	0.00936437
wnr-Chloroform_8h-PLT_SD_SFL	lipidemia	-0.00921471	0.00285724	-3.22504	0.00125957	0.0558204	age_e78_first_reported_disorders_of_lipoprotein_metabolism_and_other_lipidaemias_f130814_0_0	0.393919	0.00164802	0.628674	0.0762489
wnr-Chloroform_8h-PLT_SD_SSC	Erythema nodosum	0.18078	0.0533779	3.3868	0.000707133	0.0384506	age_l52_first_reported_erythema_nodosum_f131758_0_0	0.0401451	0.00637917	0.293373	0.143441
wnr-Chloroform_8h-PLT_SD_SSC	essential hypertension	-0.00816741	0.00231172	-3.53304	0.000410805	0.0268527	age_i10_first_reported_essential_primary_hypertension_f131286_0_0	0.361053	0.000618182	0.613906	0.0413593
wnr-DMSO_4.5h-WBC_CV_SSC	essential hypertension	-0.00894138	0.00230309	-3.88235	0.000103453	0.0107218	age_i10_first_reported_essential_primary_hypertension_f131286_0_0	0.31488	0.000170108	0.5905	0.0190226
wnr-KCl_17h-BASO_Med_SSC	Systemic lupus erythematosus	-0.116749	0.027288	-4.27838	1.88257e-05	0.003971	age_m32_first_reported_systemic_lupus_erythematosus_f131894_0_0	0.00365413	0.0016327	0.0932953	0.0761526
wnr-LPS_18h-WBC_CV_FSC	essential hypertension	0.00918719	0.00230684	3.98259	6.81675e-05	0.00827877	age_i10_first_reported_essential_primary_hypertension_f131286_0_0	0.0506011	0.000405997	0.318436	0.0306843
wnr-LPS_18h-WBC_Med_FSC	essential hypertension	-0.00770411	0.00232084	-3.31954	0.000901667	0.046628	age_i10_first_reported_essential_primary_hypertension_f131286_0_0	0.10348	0.0032237	0.424753	0.102385
wnr-LPS_18h-WBC_Med_SSC	asthma	-0.0203039	0.00382019	-5.31488	1.06728e-07	8.67046e-05	age_j45_first_reported_asthma_f131494_0_0	0.250343	1.87582e-07	0.549247	0.000255186
wnr-Nigericin_0.5h-UK1_CV_FSC	Systemic lupus erythematosus	-0.108356	0.0275499	-3.93309	8.38605e-05	0.00933593	age_m32_first_reported_systemic_lupus_erythematosus_f131894_0_0	0.0495705	0.000527806	0.315175	0.0368218
wnr-Nigericin_0.5h-UK1_SD_FSC	Systemic lupus erythematosus	-0.111779	0.0275384	-4.05904	4.92749e-05	0.00718118	age_m32_first_reported_systemic_lupus_erythematosus_f131894_0_0	0.0432699	0.000341796	0.302436	0.0276224
wnr-Nigericin_6h_overnight-WBC2_SD_SSC	essential hypertension	0.00930919	0.00232697	4.00057	6.3191e-05	0.00815303	age_i10_first_reported_essential_primary_hypertension_f131286_0_0	0.535039	5.78589e-05	0.682603	0.0100482
wnr-Pam3CSK4_19h-BASO_Med_SSC	asthma	-0.0122389	0.00383123	-3.19451	0.00140068	0.0578722	age_j45_first_reported_asthma_f131494_0_0	0.900418	0.000925425	0.782604	0.0517375
wnr-Pam3CSK4_19h-WBC_CV_FSC	chronic kidney disease	0.0189811	0.00589254	3.22121	0.00127651	0.0562193	age_n18_first_reported_chronic_renal_failure_f132032_0_0	0.121376	0.00466941	0.444526	0.123345
wnr-Pam3CSK4_19h-WBC_CV_FSC	essential hypertension	0.00742037	0.00232586	3.19037	0.0014209	0.0584067	age_i10_first_reported_essential_primary_hypertension_f131286_0_0	0.162908	0.00385573	0.4849	0.109658
wnr-Pam3CSK4_19h-WBC_CV_FSC	type 1 diabetes mellitus	0.0462039	0.0146302	3.15812	0.0015879	0.0633227	age_e10_first_reported_insulindependent_diabetes_mellitus_f130706_0_0	0.0522234	0.00788867	0.322833	0.157269
wnr-Pam3CSK4_19h-WBC_SD_FSC	asthma	0.0157306	0.00385191	4.08385	4.42957e-05	0.00669131	age_j45_first_reported_asthma_f131494_0_0	0.0287627	0.000330008	0.248536	0.027271
wnr-Pam3CSK4_19h-WBC_SD_FSC	essential hypertension	0.00958959	0.00231946	4.13441	3.55864e-05	0.00620095	age_i10_first_reported_essential_primary_hypertension_f131286_0_0	0.182122	9.09079e-05	0.503171	0.0129897
wnr-Pam3CSK4_19h-WBC_SD_FSC	type 1 diabetes mellitus	0.0425098	0.0145503	2.92159	0.00348255	0.099811	age_e10_first_reported_insulindependent_diabetes_mellitus_f130706_0_0	0.0718823	0.014335	0.370757	0.203492
wnr-TMAO_3.5h-PLT_CV_FSC	essential hypertension	0.00883304	0.00230206	3.83702	0.000124535	0.0120266	age_i10_first_reported_essential_primary_hypertension_f131286_0_0	0.0382168	0.000843535	0.289102	0.0495342
wnr-TMAO_3.5h-PLT_CV_FSC	obesity	0.0158877	0.0044028	3.60854	0.000307921	0.0222356	age_e66_first_reported_obesity_f130792_0_0	0.0277102	0.0031644	0.243374	0.10129
wnr-TMAO_3.5h-PLT_CV_SFL	disorders of arteries	0.0453015	0.0137987	3.28302	0.00102702	0.0487109	age_i77_first_reported_other_disorders_of_arteries_and_arterioles_f131390_0_0	0.0112051	0.0313479	0.161666	0.285573
wnr-TMAO_3.5h-PLT_CV_SFL	essential hypertension	0.00915851	0.00230184	3.97878	6.92702e-05	0.00828713	age_i10_first_reported_essential_primary_hypertension_f131286_0_0	0.077975	0.000319867	0.385192	0.027271
wnr-TMAO_3.5h-PLT_CV_SFL	obesity	0.016298	0.00440223	3.70223	0.000213716	0.0177512	age_e66_first_reported_obesity_f130792_0_0	0.0812536	0.00107111	0.392424	0.0575187
wnr-TMAO_3.5h-PLT_CV_SSC	disorders of arteries	0.0438958	0.0137392	3.19494	0.00139859	0.0578722	age_i77_first_reported_other_disorders_of_arteries_and_arterioles_f131390_0_0	0.0107842	0.0432304	0.160389	0.320857
wnr-TMAO_3.5h-PLT_CV_SSC	essential hypertension	0.00857846	0.00229896	3.73146	0.000190376	0.0161905	age_i10_first_reported_essential_primary_hypertension_f131286_0_0	0.115036	0.000672673	0.435699	0.0432332
wnr-TMAO_3.5h-PLT_CV_SSC	obesity	0.0144533	0.00439551	3.2882	0.00100832	0.0483964	age_e66_first_reported_obesity_f130792_0_0	0.202739	0.00240443	0.523196	0.0901595
wnr-TMAO_3.5h-PLT_SD_FSC	essential hypertension	0.00793646	0.00229947	3.45143	0.000557621	0.0328082	age_i10_first_reported_essential_primary_hypertension_f131286_0_0	0.0602846	0.00271926	0.342058	0.0960851
wnr-TMAO_3.5h-PLT_SD_FSC	obesity	0.0141229	0.00439821	3.21105	0.00132252	0.0572687	age_e66_first_reported_obesity_f130792_0_0	0.0724442	0.00687492	0.371398	0.1469
wnr-TMAO_3.5h-PLT_SD_SFL	disorders of arteries	0.0449417	0.0137994	3.25679	0.00112679	0.0519072	age_i77_first_reported_other_disorders_of_arteries_and_arterioles_f131390_0_0	0.0107598	0.0352141	0.160389	0.297749
wnr-TMAO_3.5h-PLT_SD_SFL	essential hypertension	0.00858595	0.0023022	3.72946	0.00019189	0.0161905	age_i10_first_reported_essential_primary_hypertension_f131286_0_0	0.187804	0.000482603	0.507911	0.0342538
wnr-TMAO_3.5h-PLT_SD_SFL	obesity	0.014902	0.00440145	3.3857	0.000709958	0.0384506	age_e66_first_reported_obesity_f130792_0_0	0.202548	0.00167526	0.523088	0.0762489
wnr-TMAO_3.5h-PLT_SD_SSC	disorders of arteries	0.0428685	0.013708	3.12725	0.00176447	0.0671952	age_i77_first_reported_other_disorders_of_arteries_and_arterioles_f131390_0_0	0.0058928	0.0793215	0.113569	0.405672
wnr-TMAO_3.5h-PLT_SD_SSC	essential hypertension	0.00767068	0.00229654	3.34011	0.000837455	0.0438735	age_i10_first_reported_essential_primary_hypertension_f131286_0_0	0.202145	0.00199109	0.523088	0.0810449
wnr-TMAO_3.5h-PLT_SD_SSC	obesity	0.0144144	0.00438975	3.28366	0.00102468	0.0487109	age_e66_first_reported_obesity_f130792_0_0	0.251253	0.00199871	0.549446	0.0810449
wnr-TMAO_3.5h-UK1_CV_SFL	aortic aneurism and dissection	0.0405147	0.0130025	3.11592	0.00183371	0.0674229	age_i71_first_reported_aortic_aneurysm_and_dissection_f131382_0_0	0.109515	0.00740775	0.430288	0.151922
wnr-TMAO_3.5h-UK1_SD_SFL	aortic aneurism and dissection	0.0417012	0.0129986	3.20813	0.00133603	0.0572687	age_i71_first_reported_aortic_aneurysm_and_dissection_f131382_0_0	0.0440741	0.0119839	0.3031	0.188243
wnr-TMAO_3.5h-UK1_SD_SSC	aortic aneurism and dissection	0.0398856	0.0131114	3.04206	0.00234962	0.0773149	age_i71_first_reported_aortic_aneurysm_and_dissection_f131382_0_0	0.105751	0.00997085	0.426487	0.173869
wnr-Valsartan_6h-WBC_SD_SSC	essential hypertension	-0.00996987	0.00230927	-4.31732	1.57934e-05	0.00373957	age_i10_first_reported_essential_primary_hypertension_f131286_0_0	0.184265	3.96961e-05	0.504848	0.0079028
wnr-Water_15h-WBC2_CV_FSC	Systemic lupus erythematosus	0.133235	0.0284576	4.68188	2.84252e-06	0.000990623	age_m32_first_reported_systemic_lupus_erythematosus_f131894_0_0	0.00388266	5.11568e-06	0.0946297	0.00168939
wnr-Water_15h-WBC2_CV_FSC	chronic kidney disease	0.0363794	0.00586237	6.20558	5.4496e-10	3.73908e-06	age_n18_first_reported_chronic_renal_failure_f132032_0_0	0.00101173	1.1498e-07	0.0459852	0.000234627
wnr-Water_15h-WBC2_Med_FSC	Systemic lupus erythematosus	-0.148077	0.0270815	-5.46783	4.55591e-08	7.30361e-05	age_m32_first_reported_systemic_lupus_erythematosus_f131894_0_0	0.00388714	1.044e-06	0.0946297	0.000608682
wnr-Water_15h-WBC2_Med_FSC	Systemic sclerosis	-0.12883	0.04177	-3.08427	0.00204051	0.072052	age_m34_first_reported_systemic_sclerosis_f131898_0_0	0.0469891	0.0174868	0.310167	0.219591
wnr-Water_15h-WBC2_Med_FSC	chronic kidney disease	-0.035495	0.00611213	-5.80731	6.34831e-09	1.69617e-05	age_n18_first_reported_chronic_renal_failure_f132032_0_0	0.000379894	6.42627e-07	0.0287044	0.000524536
wnr-Water_15h-WBC2_Med_FSC	purpura and haemorrhagic conditions	-0.0423646	0.0117569	-3.60337	0.000314118	0.0222816	age_d69_first_reported_purpura_and_other_haemorrhagic_conditions_f130658_0_0	0.0333666	0.00362592	0.271322	0.106435
wnr-Water_15h-WBC2_Med_FSC	type 2 diabetes mellitus	-0.0166039	0.00531844	-3.12194	0.00179661	0.067316	age_e11_first_reported_noninsulindependent_diabetes_mellitus_f130708_0_0	0.0249906	0.00833251	0.231453	0.161293
wnr-Water_23h-BASO_Med_SSC	Systemic lupus erythematosus	-0.110949	0.0269765	-4.11279	3.90906e-05	0.00640512	age_m32_first_reported_systemic_lupus_erythematosus_f131894_0_0	0.00239487	0.00478948	0.0759639	0.125703
