# Supplementary material for: Perturbational phenotyping of human blood cells reveals genetically determined latent traits associated with subsets of common diseases
Source: Nat Genet. 2023 Dec 4;56(1):37–50. doi: 10.1038/s41588-023-01600-x (PMC10786715; doi:10.1038/s41588-023-01600-x)
Supplement: Supplementary file 7 — Listing of PGS associations in MGB Biobank. [file 41588_2023_1600_MOESM7_ESM.xlsx]

## Sheet: S7_PGS_MGB
# Association of blood trait PGS and clinical outcomes in MGB Biobank.
blood_trait	clinical_trait	q-value	estimated log HR	std.error	statistic	p-value	concordance	se_concordance	case_count
pltf-Butyric_2.5h-PLT_F_Count	sphingolipid metabolism disorders	0.0805702	-0.221013	0.0734002	-3.01107	0.00260325	0.614282	0.0516718	37
pltf-Cholic_Acid_6.5h-RBC_Med_SFL	gout	0.0907278	0.0606216	0.0207483	2.92176	0.00348057	0.67251	0.00540578	2342
pltf-Cholic_Acid_6.5h-RBC_Med_SFL	Systemic lupus erythematosus	0.0590093	0.133838	0.0422445	3.16818	0.00153397	0.738984	0.00897921	532
pltf-Ciproflaxin_22h-IPF_SD_SFL	obesity	0.0523656	-0.0331492	0.0102732	-3.22676	0.001252	0.539705	0.00324957	9499
pltf-Colchicine_20h-IPF_Med_FSC	gout	0.0188386	-0.0733917	0.0197742	-3.7115	0.000206038	0.6743	0.0053931	2342
pltf-Colchicine_20h-IPF_Med_FSC	obesity	0.000159743	-0.0527258	0.0101085	-5.21599	1.82837e-07	0.5405	0.00323811	9499
pltf-DMSO_4.5h-RBC_CV_SSC	Erythema nodosum	0.0153211	-0.136603	0.036094	-3.78465	0.000153928	0.736159	0.0323133	54
pltf-DMSO_4.5h-RBC_CV_SSC	type 1 diabetes mellitus	0.0236173	0.137716	0.0378749	3.63606	0.000276841	0.542461	0.0132354	530
pltf-H2O2_16h-IPF_SD_FSC	gout	0.0856622	-0.060854	0.0205482	-2.96152	0.00306123	0.672537	0.00532478	2342
pltf-H2O2_16h-PLT_F_Med_FSC	Drug- and heavy-metal-induced tubulo-interstitial and tubular conditions	0.0327315	0.342917	0.0990033	3.46369	0.000532814	0.692891	0.0379803	42
pltf-H2O2_16h-PLT_F_Med_SFL	anxiety	0.0933373	0.0292511	0.0100785	2.90232	0.00370414	0.585937	0.00311865	9866
pltf-H2O2_16h-PLT_F_Med_SFL	type 1 diabetes mellitus	0.048622	-0.13608	0.0416779	-3.26504	0.00109448	0.548633	0.0138922	530
pltf-H2O2_16h-RBC_CV_SFL	chronic ischaemic heart disease	0.0932953	0.0336967	0.0115974	2.90554	0.00366622	0.617242	0.00362956	7471
pltf-H2O2_16h-RBC_CV_SFL	type 1 diabetes mellitus	0.0176551	0.154334	0.0413008	3.73683	0.000186358	0.535456	0.0133787	530
pltf-H2O2_16h-RBC_SD_SFL	chronic ischaemic heart disease	0.0990158	0.0328823	0.0114995	2.85946	0.0042436	0.616906	0.00362266	7471
pltf-H2O2_16h-RBC_SD_SFL	obesity	0.0882479	0.0300385	0.0101895	2.94799	0.00319852	0.53814	0.00325755	9499
pltf-Isobutyric_3h-IPF_CV_FSC	chronic ischaemic heart disease	3.93002e-05	-0.0554158	0.00978795	-5.66163	1.4994e-08	0.617012	0.00363376	7471
pltf-Isobutyric_3h-IPF_SD_FSC	chronic ischaemic heart disease	0.000151492	-0.0549177	0.0104654	-5.24756	1.54127e-07	0.616156	0.00363444	7471
pltf-Isobutyric_3h-IPF_SD_FSC	essential hypertension	0.0841225	-0.0201811	0.0067841	-2.97476	0.00293215	0.529827	0.00234972	21044
pltf-Isobutyric_3h-IPF_SD_FSC	obesity	0.0333098	-0.0330737	0.00960713	-3.44262	0.000576117	0.540066	0.00323485	9499
pltf-Isobutyric_3h-IPF_SD_FSC	type 2 diabetes mellitus	0.0353217	-0.0398864	0.0116864	-3.41307	0.000642359	0.553936	0.00407316	6226
pltf-KCl_17h-IPF_Med_FSC	purpura and haemorrhagic conditions	0.048386	0.0655953	0.0200719	3.26802	0.00108301	0.522154	0.00699961	2365
pltf-KCl_17h-WBC1_Med_SSC	venous thrombosis	0.0810346	-0.0611166	0.0203407	-3.00465	0.00265883	0.52773	0.00646146	2338
pltf-LiCL_4h-RBC_Med_SFL	sphingolipid metabolism disorders	0.0932953	0.292309	0.100572	2.90647	0.00365534	0.62042	0.0512542	37
pltf-LPS_18h-PLT_F_Med_SFL	chronic kidney disease	0.0933373	-0.0388235	0.0133686	-2.90407	0.00368341	0.556887	0.00457019	5627
pltf-LPS_18h-PLT_F_Med_SFL	Systemic lupus erythematosus	0.0188386	-0.154487	0.041623	-3.71158	0.00020597	0.743796	0.00915137	532
pltf-LPS_18h-PLT_F_Med_SFL	type 1 diabetes mellitus	0.0514842	-0.134163	0.0414224	-3.2389	0.0011999	0.544456	0.0137942	530
pltf-LPS_18h-PLT_F_Percentage	purpura and haemorrhagic conditions	0.00861751	-0.0816182	0.0205094	-3.97956	6.90434e-05	0.525679	0.00718368	2365
pltf-LPS_18h-RBC_Percentage	purpura and haemorrhagic conditions	0.0392294	0.0691607	0.0205483	3.36577	0.000763313	0.523576	0.00723639	2365
pltf-Nigericin_0.5h-RBC_CV_SFL	irritable bowel syndrome	0.0209891	0.0749643	0.0203808	3.67819	0.000234896	0.660286	0.0058959	2100
pltf-Nigericin_0.5h-RBC_SD_SFL	iron deficiency anemia	0.0353217	0.0603465	0.017673	3.41462	0.000638708	0.609228	0.00539362	3236
pltf-Pam3CSK4_19h-PLT_F_Percentage	purpura and haemorrhagic conditions	0.0152889	-0.0777716	0.0205292	-3.78833	0.00015166	0.523191	0.00723676	2365
pltf-Pam3CSK4_19h-RBC_Percentage	chronic obstructive pulmonary disease	0.0982855	-0.060249	0.021018	-2.86654	0.0041498	0.547509	0.00656399	2259
pltf-Pam3CSK4_19h-RBC_Percentage	purpura and haemorrhagic conditions	0.0535141	0.0663457	0.0206202	3.21751	0.00129307	0.521886	0.00726301	2365
pltf-Water_15h-RBC_CV_SFL	chronic kidney disease	0.0571852	0.0428556	0.0134304	3.19093	0.00141814	0.553445	0.00461777	5627
pltf-Water_15h-RBC_CV_SFL	gout	0.0642077	0.0643801	0.0205317	3.13564	0.00171477	0.671191	0.00534841	2342
pltf-Water_15h-RBC_CV_SFL	iron deficiency anemia	0.0945503	0.0508552	0.0175736	2.89384	0.00380565	0.607015	0.00536856	3236
pltf-Water_15h-RBC_CV_SFL	obesity	0.0105912	0.0399723	0.0102236	3.90981	9.23698e-05	0.539198	0.0032579	9499
pltf-Water_15h-RBC_CV_SFL	type 1 diabetes mellitus	0.00440274	0.173265	0.0411745	4.20807	2.57562e-05	0.550866	0.0134255	530
pltf-Water_23h-PLT_F_Med_SFL	type 1 diabetes mellitus	0.0752649	-0.127462	0.0419087	-3.04142	0.00235466	0.544072	0.0140326	530
ret-Alhydrogel_21h-RET1_Med_SSC	iron deficiency anemia	0.00182203	-0.0773064	0.0173933	-4.44461	8.80521e-06	0.608609	0.00541467	3236
ret-Alhydrogel_21h-RET1_Med_SSC	Systemic lupus erythematosus	0.0188386	0.156407	0.042083	3.71662	0.000201902	0.744403	0.00897076	532
ret-Baseline-RET2_CV_SFL	chronic ischaemic heart disease	0.000845276	0.0552652	0.0117617	4.69875	2.61757e-06	0.616914	0.0036148	7471
ret-Baseline-RET2_CV_SFL	heart failure	0.0579025	0.0485696	0.0152537	3.18411	0.00145198	0.575803	0.00514622	4421
ret-Baseline-RET2_CV_SFL	obesity	0.039128	0.0346867	0.0102908	3.37065	0.000749911	0.539574	0.00327279	9499
ret-Baseline-RET2_CV_SFL	type 2 diabetes mellitus	0.000107328	0.0691816	0.0128742	5.37366	7.71545e-08	0.554276	0.00404022	6226
ret-Baseline-RET2_SD_SFL	chronic ischaemic heart disease	0.000631858	0.0560442	0.0116821	4.79743	1.60712e-06	0.617698	0.00361348	7471
ret-Baseline-RET2_SD_SFL	chronic kidney disease	0.0459852	0.0442211	0.0134499	3.28785	0.00100955	0.553804	0.00460572	5627
ret-Baseline-RET2_SD_SFL	heart failure	0.0287044	0.053845	0.0151312	3.55854	0.000372919	0.576898	0.00516843	4421
ret-Baseline-RET2_SD_SFL	iron deficiency anemia	0.0906815	0.0514561	0.0175812	2.92676	0.00342511	0.607859	0.00539741	3236
ret-Baseline-RET2_SD_SFL	obesity	0.0054748	0.0423671	0.0102275	4.14245	3.4362e-05	0.539786	0.00327926	9499
ret-Baseline-RET2_SD_SFL	type 2 diabetes mellitus	3.43128e-07	0.0829812	0.0127909	6.4875	8.72744e-11	0.555906	0.0040325	6226
ret-Butyric_2.5h-PLT_Count	sphingolipid metabolism disorders	0.0886986	-0.17201	0.0584225	-2.94425	0.00323742	0.628295	0.0462482	37
ret-Captopril_5.5h-RET1_Count	chronic kidney disease	0.0915218	0.0392933	0.0134728	2.91649	0.00353997	0.553845	0.00458554	5627
ret-Captopril_5.5h-RET1_Count	sphingolipid metabolism disorders	0.00198463	0.290898	0.0658054	4.42059	9.84338e-06	0.650464	0.0554406	37
ret-Captopril_5.5h-RET2_Count	chronic kidney disease	0.0907278	0.039283	0.0134328	2.92441	0.00345112	0.554516	0.00459405	5627
ret-Captopril_5.5h-RET2_Count	sphingolipid metabolism disorders	0.000570211	0.300117	0.0619287	4.84618	1.25864e-06	0.657502	0.0553175	37
ret-Captopril_5.5h-RET2_Percentage	chronic kidney disease	0.083723	0.040141	0.0134699	2.98006	0.00288188	0.554729	0.00458577	5627
ret-Captopril_5.5h-RET2_Percentage	sphingolipid metabolism disorders	0.0105912	0.270528	0.06928	3.90485	9.42855e-05	0.647349	0.0556765	37
ret-Captopril_5.5h-RET2_Percentage	Systemic lupus erythematosus	0.0690181	0.119257	0.0386215	3.08785	0.00201614	0.739174	0.00899605	532
ret-Chloroform_6h_overnight-RBC_CV_FSC	type 1 diabetes mellitus	0.000925216	0.186853	0.0402934	4.6373	3.52992e-06	0.554834	0.0131779	530
ret-Chloroform_8h-RBC1_SD_SFL	mononeuropathies upper limb	0.00628759	0.0799742	0.0195192	4.09722	4.18149e-05	0.591193	0.00595956	2737
ret-Chloroform_8h-RBC1_SD_SFL	sphingolipid metabolism disorders	0.0934927	-0.163124	0.0562527	-2.89985	0.00373342	0.622506	0.0475994	37
ret-Ciproflaxin_22h-PLT_CV_SFL	purpura and haemorrhagic conditions	0.0458052	0.0675776	0.0205209	3.29311	0.00099084	0.524476	0.00704787	2365
ret-Ciproflaxin_22h-PLT_CV_SFL	sphingolipid metabolism disorders	0.0907278	0.375721	0.12861	2.92141	0.00348455	0.634224	0.0453797	37
ret-Ciproflaxin_22h-RBC_Med_SSC	iron deficiency anemia	0.0827106	-0.0522628	0.0174768	-2.99041	0.00278607	0.608224	0.0053932	3236
ret-Ciproflaxin_22h-RBC_Med_SSC	Systemic lupus erythematosus	0.0458052	0.141881	0.0431038	3.29162	0.000996119	0.742409	0.00911686	532
ret-Ciproflaxin_22h-RBC_Med_SSC	type 1 diabetes mellitus	0.0850604	-0.124021	0.0418145	-2.96599	0.00301708	0.529737	0.0133569	530
ret-Ciproflaxin_22h-RET1_Med_SSC	iron deficiency anemia	0.000588582	-0.0833867	0.0172934	-4.82187	1.4222e-06	0.608874	0.00544009	3236
ret-Ciproflaxin_22h-RET1_Med_SSC	Systemic lupus erythematosus	0.0144277	0.162158	0.0425341	3.81242	0.000137613	0.743815	0.00897686	532
ret-Colchicine_20h-PLT_CV_SFL	gout	0.0723542	0.0628829	0.0205423	3.06115	0.0022049	0.674955	0.00535808	2342
ret-Colchicine_20h-PLT_CV_SFL	purpura and haemorrhagic conditions	0.0830646	0.0618205	0.0206929	2.98752	0.00281247	0.524817	0.00702642	2365
ret-Colchicine_20h-PLT_CV_SFL	type 2 diabetes mellitus	0.0514842	0.0411869	0.0127155	3.23911	0.00119904	0.555065	0.0040169	6226
ret-Colchicine_20h-PLT_SD_FSC	purpura and haemorrhagic conditions	0.0805796	0.0620169	0.0206123	3.00873	0.0026234	0.52225	0.00704624	2365
ret-Colchicine_20h-PLT_SD_FSC	type 2 diabetes mellitus	0.0123187	0.0488304	0.0126462	3.86128	0.000112797	0.554105	0.00401256	6226
ret-Dapa_2h-RBC_Med_SFL	lipidemia	0.00109336	0.0331839	0.00724101	4.58277	4.58857e-06	0.540216	0.00236648	20390
ret-Empa_1.5h-RET2_Count	obesity	0.0684318	0.0315018	0.010169	3.09783	0.00194942	0.539036	0.00324908	9499
ret-Empa_1.5h-RET2_Count	sphingolipid metabolism disorders	0.00039992	0.27828	0.0561269	4.95805	7.12034e-07	0.65722	0.0517237	37
ret-H2O2_16h-PLT_CV_SFL	purpura and haemorrhagic conditions	0.0751976	0.0632905	0.0207993	3.04291	0.00234299	0.521855	0.0070321	2365
ret-H2O2_16h-PLT_CV_SFL	type 1 diabetes mellitus	0.0990158	0.122661	0.042889	2.85996	0.0042369	0.530065	0.0133586	530
ret-H2O2_16h-PLT_Med_SFL	Drug- and heavy-metal-induced tubulo-interstitial and tubular conditions	0.0714875	0.273323	0.0891236	3.06678	0.00216375	0.687269	0.0402283	42
ret-H2O2_16h-PLT_Med_SFL	Systemic sclerosis	0.0330254	-0.204134	0.0590698	-3.45581	0.000548645	0.705609	0.020587	156
ret-H2O2_16h-RBC_CV_SFL	chronic kidney disease	0.00814761	0.0534168	0.0133229	4.00939	6.08752e-05	0.552389	0.00457197	5627
ret-H2O2_16h-RBC_CV_SFL	Drug- and heavy-metal-induced tubulo-interstitial and tubular conditions	0.0306347	0.360476	0.102966	3.50094	0.000463619	0.683429	0.0499234	42
ret-H2O2_16h-RBC_CV_SFL	heart failure	0.0979676	0.042653	0.0148614	2.87006	0.00410393	0.57483	0.00518549	4421
ret-H2O2_16h-RBC1_CV_SFL	chronic kidney disease	0.000925216	0.0609451	0.0131186	4.64571	3.38909e-06	0.551859	0.00458432	5627
ret-H2O2_16h-RBC1_CV_SFL	Drug- and heavy-metal-induced tubulo-interstitial and tubular conditions	0.0690181	0.239688	0.0774797	3.09356	0.00197768	0.688909	0.0449536	42
ret-Isobutyric_3h-RET1_Med_SSC	Systemic lupus erythematosus	0.0369987	0.094819	0.0279395	3.39373	0.00068948	0.739045	0.00878773	532
ret-KCl_17h-PLT_CV_SFL	Erythema nodosum	0.0827106	0.351874	0.117558	2.9932	0.00276065	0.698652	0.0324785	54
ret-KCl_17h-PLT_CV_SFL	purpura and haemorrhagic conditions	0.00267289	0.089475	0.0205677	4.35027	1.35969e-05	0.526865	0.00711816	2365
ret-KCl_17h-PLT_CV_SFL	type 2 diabetes mellitus	0.0710427	0.0391646	0.0127418	3.07371	0.00211415	0.55441	0.00399961	6226
ret-KCl_17h-PLT_Med_SFL	Systemic sclerosis	0.0410363	-0.24075	0.0719478	-3.34617	0.000819348	0.711744	0.0208465	156
ret-KCl_17h-RBC_CV_SFL	chronic kidney disease	0.000107328	0.0717688	0.0133825	5.3629	8.18966e-08	0.554048	0.00458176	5627
ret-KCl_17h-RBC_CV_SFL	obesity	0.0827106	0.0303927	0.0101638	2.99029	0.00278709	0.5392	0.00324252	9499
ret-KCl_17h-RBC_SD_FSC	iron deficiency anemia	0.0841225	0.0520635	0.0174931	2.97623	0.00291819	0.605875	0.00541536	3236
ret-KCl_17h-RBC1_CV_SFL	chronic kidney disease	0.000925216	0.0620114	0.0133644	4.64004	3.48346e-06	0.55222	0.00457376	5627
ret-KCl_17h-RBC1_CV_SFL	Drug- and heavy-metal-induced tubulo-interstitial and tubular conditions	0.0827106	0.308323	0.102935	2.99531	0.00274163	0.691239	0.0452114	42
ret-KCl_17h-RBC1_SD_FSC	iron deficiency anemia	0.00344129	0.0742561	0.0173284	4.28524	1.82546e-05	0.606872	0.00545054	3236
ret-KCl_17h-RBC1_SD_FSC	purpura and haemorrhagic conditions	0.0156781	0.0767123	0.0203318	3.77302	0.000161283	0.523251	0.00696361	2365
ret-KCl_17h-RET1_Med_SSC	iron deficiency anemia	0.0330254	-0.0607449	0.0176048	-3.45047	0.000559608	0.60606	0.00536683	3236
ret-KCl_17h-RET1_Med_SSC	type 1 diabetes mellitus	0.0450542	-0.137368	0.0415619	-3.30515	0.000949252	0.536839	0.0133018	530
ret-KCl_17h-RET1_Percentage	obesity	0.00737065	0.0415656	0.0102777	4.04424	5.2492e-05	0.538854	0.00326479	9499
ret-KCl_17h-RET1_SD_SSC	Systemic lupus erythematosus	0.0522917	0.137459	0.0425741	3.22869	0.00124358	0.741607	0.0091944	532
ret-KCl_17h-RET2_SD_SSC	chronic ischaemic heart disease	0.0432499	-0.0388616	0.0116892	-3.32457	0.000885545	0.618722	0.00356819	7471
ret-KCl_17h-RET2_SD_SSC	chronic kidney disease	0.00109336	-0.062103	0.0135156	-4.59491	4.32929e-06	0.55403	0.00459669	5627
ret-KCl_17h-RET2_SD_SSC	heart failure	0.00182203	-0.0672354	0.0150715	-4.46109	8.15448e-06	0.577718	0.00516814	4421
ret-KCl_17h-RET2_SD_SSC	type 1 diabetes mellitus	0.0481215	-0.13372	0.0408781	-3.27119	0.00107097	0.524672	0.0139467	530
ret-KCl_17h-RET2_SD_SSC	type 2 diabetes mellitus	0.0293431	-0.0444571	0.012583	-3.53311	0.000410708	0.554619	0.00401358	6226
ret-LiCL_4h-RET2_Count	chronic kidney disease	0.0293431	0.0473339	0.0134155	3.5283	0.000418244	0.55425	0.00465817	5627
ret-LiCL_4h-RET2_Count	essential hypertension	0.0584044	0.02214	0.00697408	3.17461	0.00150037	0.530085	0.00235245	21044
ret-LiCL_4h-RET2_Count	obesity	0.0662218	0.031626	0.0101421	3.11828	0.00181909	0.539645	0.00324006	9499
ret-LiCL_4h-RET2_Count	sphingolipid metabolism disorders	0.00861751	0.261992	0.0657942	3.982	6.83389e-05	0.660697	0.0488393	37
ret-LPS_18h-PLT_CV_SFL	gout	0.0827106	0.0611903	0.0204632	2.99025	0.00278745	0.674542	0.00533418	2342
ret-LPS_18h-PLT_CV_SFL	purpura and haemorrhagic conditions	0.00977213	0.0808427	0.0205455	3.9348	8.32653e-05	0.524828	0.00701109	2365
ret-LPS_18h-PLT_CV_SFL	Systemic lupus erythematosus	0.000879279	0.199728	0.0427729	4.66951	3.01919e-06	0.752972	0.00878575	532
ret-LPS_18h-PLT_Percentage	chronic obstructive pulmonary disease	0.0960471	0.0606493	0.0210477	2.88152	0.00395757	0.547336	0.00653509	2259
ret-LPS_18h-PLT_Percentage	purpura and haemorrhagic conditions	0.0304318	-0.0720591	0.0205592	-3.50496	0.000456678	0.522332	0.00718879	2365
ret-LPS_18h-RBC_CV_SFL	chronic kidney disease	0.0156781	0.0500026	0.0132539	3.77268	0.000161502	0.55417	0.0045784	5627
ret-LPS_18h-RBC_CV_SFL	Drug- and heavy-metal-induced tubulo-interstitial and tubular conditions	0.0723542	0.243099	0.0794588	3.05943	0.00221759	0.685974	0.0441585	42
ret-LPS_18h-RBC_CV_SFL	hemolytic anemia	0.0578649	0.217452	0.0682514	3.18604	0.00144235	0.581945	0.0355938	97
ret-LPS_18h-RBC_Med_SSC	iron deficiency anemia	0.00182203	-0.0776866	0.017474	-4.44583	8.75543e-06	0.609958	0.00544071	3236
ret-LPS_18h-RBC_Med_SSC	type 1 diabetes mellitus	0.00814761	-0.163322	0.0407789	-4.00507	6.19995e-05	0.552147	0.0130795	530
ret-LPS_18h-RBC_Med_SSC	type 2 diabetes mellitus	0.00344129	-0.0536766	0.0125304	-4.2837	1.8381e-05	0.554726	0.00399412	6226
ret-LPS_18h-RBC_Percentage	purpura and haemorrhagic conditions	0.0287044	0.0732057	0.0206012	3.55346	0.000380199	0.522467	0.00717989	2365
ret-LPS_18h-RBC1_CV_SFL	chronic kidney disease	0.0529296	0.0428161	0.013288	3.22218	0.00127221	0.553244	0.0046397	5627
ret-LPS_18h-RBC1_CV_SFL	type 1 diabetes mellitus	0.0641736	0.125956	0.0401491	3.1372	0.0017057	0.530856	0.0137165	530
ret-LPS_18h-RBC1_SD_FSC	chronic kidney disease	0.060932	0.0419487	0.0132952	3.15517	0.00160404	0.556008	0.00460769	5627
ret-LPS_18h-RBC1_SD_FSC	heart failure	0.0751976	0.0455775	0.0149744	3.04369	0.00233698	0.575579	0.00519104	4421
ret-LPS_18h-RBC1_SD_FSC	iron deficiency anemia	0.000774364	0.0815303	0.0172171	4.73541	2.18608e-06	0.60699	0.00537903	3236
ret-LPS_18h-RBC1_SD_FSC	type 2 diabetes mellitus	0.0431253	0.0414888	0.0124699	3.32711	0.000877509	0.553087	0.00400535	6226
ret-LPS_18h-RBC2_Med_SSC	chronic kidney disease	0.0404312	-0.044736	0.0133387	-3.35384	0.000796982	0.554607	0.00465304	5627
ret-LPS_18h-RBC2_Med_SSC	iron deficiency anemia	0.00109336	-0.0797788	0.0173937	-4.58664	4.50428e-06	0.610385	0.00545416	3236
ret-LPS_18h-RBC2_Med_SSC	obesity	0.0564634	-0.0325643	0.0101793	-3.19907	0.00137869	0.538801	0.00325136	9499
ret-LPS_18h-RBC2_Med_SSC	type 1 diabetes mellitus	0.00977213	-0.159404	0.0404454	-3.94121	8.10705e-05	0.550073	0.0134728	530
ret-LPS_18h-RBC2_Med_SSC	type 2 diabetes mellitus	0.00376059	-0.0532776	0.0125235	-4.25421	2.09785e-05	0.554213	0.00400088	6226
ret-Pam3CSK4_19h-PLT_CV_SFL	purpura and haemorrhagic conditions	0.0369987	0.0696134	0.0205289	3.391	0.000696382	0.522248	0.0069733	2365
ret-Pam3CSK4_19h-PLT_CV_SFL	Systemic lupus erythematosus	0.000122985	0.221264	0.0416674	5.31024	1.09483e-07	0.751032	0.00884664	532
ret-Pam3CSK4_19h-PLT_Percentage	chronic obstructive pulmonary disease	0.0906815	0.0614279	0.0209811	2.92777	0.00341398	0.547361	0.00662348	2259
ret-Pam3CSK4_19h-PLT_Percentage	purpura and haemorrhagic conditions	0.0352158	-0.0702414	0.0205438	-3.41911	0.000628263	0.522429	0.00728004	2365
ret-Pam3CSK4_19h-PLT_SD_SSC	essential hypertension	0.0946297	0.0200807	0.00694682	2.89064	0.00384461	0.52947	0.00235825	21044
ret-Pam3CSK4_19h-RBC_Percentage	chronic obstructive pulmonary disease	0.0982855	-0.0601704	0.0209893	-2.86672	0.00414755	0.547095	0.00661682	2259
ret-Pam3CSK4_19h-RBC_Percentage	purpura and haemorrhagic conditions	0.0327315	0.071212	0.0205424	3.46659	0.000527098	0.523184	0.00726547	2365
ret-Pam3CSK4_19h-RBC_SD_FSC	chronic kidney disease	0.0287044	0.0477013	0.0134459	3.54765	0.000388687	0.557928	0.00457334	5627
ret-Pam3CSK4_19h-RBC_SD_FSC	iron deficiency anemia	0.00727389	0.0707874	0.0174717	4.05156	5.08779e-05	0.606441	0.00543792	3236
ret-Pam3CSK4_19h-RBC_SD_FSC	type 2 diabetes mellitus	0.0386249	0.0426051	0.012615	3.37734	0.000731903	0.554103	0.00401235	6226
ret-Pam3CSK4_19h-RET1_Med_SSC	iron deficiency anemia	0.000107328	-0.0937016	0.0174708	-5.36332	8.17079e-08	0.610449	0.00544194	3236
ret-Pam3CSK4_19h-RET1_Med_SSC	type 2 diabetes mellitus	0.0293431	-0.044337	0.0126068	-3.51691	0.000436609	0.553106	0.00401323	6226
ret-Rotenone_6h_overnight-RBC_CV_FSC	chronic obstructive pulmonary disease	0.0714536	0.0627421	0.0204408	3.06945	0.00214455	0.540681	0.00647472	2259
ret-Rotenone_6h_overnight-RBC_CV_FSC	iron deficiency anemia	0.0135234	0.0654658	0.0170705	3.83503	0.000125548	0.604338	0.00542029	3236
ret-Rotenone_6h_overnight-RBC_CV_FSC	type 1 diabetes mellitus	0.0989105	0.114707	0.0400706	2.86263	0.00420135	0.524528	0.0132028	530
ret-Rotenone_6h_overnight-RBC_CV_SSC	iron deficiency anemia	0.0286101	0.0605905	0.0169766	3.56907	0.000358253	0.605583	0.00538154	3236
ret-Rotenone_6h_overnight-RBC_CV_SSC	type 1 diabetes mellitus	0.0759639	0.120042	0.0395527	3.03498	0.00240551	0.525309	0.0136121	530
ret-Rotenone_6h_overnight-RBC_SD_FSC	iron deficiency anemia	0.0330254	0.0588663	0.017068	3.44894	0.000562798	0.604862	0.00542701	3236
ret-Rotenone_6h_overnight-RBC1_SD_FSC	lipidemia	0.0933373	-0.0201859	0.00695737	-2.90137	0.00371535	0.539306	0.00237319	20390
ret-TMAO_3.5h-RBC_Med_SFL	hemolytic anemia	0.0751976	-0.121441	0.0398924	-3.04421	0.00233291	0.583678	0.0360641	97
ret-TMAO_3.5h-RBC_Med_SFL	mononeuropathies upper limb	0.0369987	0.0672943	0.0198379	3.3922	0.000693337	0.590539	0.00587186	2737
ret-TMAO_3.5h-RBC1_Med_SFL	mononeuropathies upper limb	0.0443669	0.0655606	0.0197921	3.31247	0.000924762	0.590416	0.0058667	2737
ret-TMAO_3.5h-RBC2_Med_SFL	lipidemia	0.0323545	0.0248329	0.00714991	3.47318	0.000514333	0.540971	0.00236666	20390
ret-TMAO_3.5h-RBC2_Med_SFL	mononeuropathies upper limb	0.0581349	0.0614961	0.0193448	3.17896	0.00147807	0.589828	0.00588499	2737
ret-TMAO_3.5h-RET2_Percentage	chronic kidney disease	0.0909542	0.0390601	0.0133786	2.9196	0.00350482	0.553306	0.00458075	5627
ret-TMAO_3.5h-RET2_Percentage	chronic obstructive pulmonary disease	0.0979676	0.0586621	0.0204233	2.87231	0.00407487	0.5406	0.00650536	2259
ret-Valsartan_6h-RET2_Count	sphingolipid metabolism disorders	0.000518163	0.291847	0.0596347	4.89392	9.88458e-07	0.64158	0.053179	37
ret-Water_15h-RET1_SD_SSC	chronic kidney disease	0.0514842	-0.0432121	0.0133505	-3.23675	0.00120901	0.55595	0.00458718	5627
ret-Water_23h-PLT_CV_SFL	purpura and haemorrhagic conditions	0.0451638	0.0682501	0.02067	3.30189	0.000960361	0.523616	0.00698519	2365
ret-Water_23h-PLT_CV_SFL	Systemic lupus erythematosus	0.0690181	0.133897	0.0433682	3.08745	0.00201879	0.742701	0.00881065	532
ret-Water_23h-RBC_CV_SFL	chronic kidney disease	0.0830646	0.0397059	0.0132995	2.98551	0.00283107	0.551825	0.00456807	5627
ret-Water_23h-RBC1_CV_SFL	chronic kidney disease	0.0827106	0.0399029	0.0133438	2.99038	0.00278634	0.551808	0.00461375	5627
ret-Water_23h-RBC1_CV_SFL	type 1 diabetes mellitus	0.0320126	0.139842	0.0401803	3.48035	0.000500756	0.53426	0.0137907	530
wdf-Alhydrogel_21h-EO1_Med_SSC	venous thrombosis	0.0979676	0.0582605	0.020298	2.87025	0.00410141	0.52514	0.0065162	2338
wdf-Alhydrogel_21h-EO2_Med_SFL	chronic ischaemic heart disease	0.0495699	0.0380532	0.0116897	3.25528	0.00113282	0.617181	0.00359895	7471
wdf-Alhydrogel_21h-NE1_Med_SSC	type 1 diabetes mellitus	0.0366683	-0.142217	0.04184	-3.39906	0.000676174	0.531987	0.0141642	530
wdf-Alhydrogel_21h-NE2_NE4_ratio	Systemic lupus erythematosus	0.00396028	0.177796	0.0419638	4.23689	2.26641e-05	0.74717	0.00904981	532
wdf-Alhydrogel_21h-NE4_CV_SFL	Systemic lupus erythematosus	0.0167123	0.158229	0.0421533	3.75365	0.000174281	0.745007	0.00901871	532
wdf-Alhydrogel_21h-NE4_SD_SFL	Systemic lupus erythematosus	0.0080716	0.168751	0.0419911	4.01874	5.85106e-05	0.745966	0.00897774	532
wdf-Baseline-MO_Med_SSC	chronic kidney disease	0.0286101	0.0471068	0.0132039	3.56764	0.000360208	0.553256	0.00463889	5627
wdf-Baseline-MO_Med_SSC	essential hypertension	0.0491558	0.0224008	0.00687066	3.26035	0.00111274	0.531023	0.00234379	21044
wdf-Baseline-MO_Med_SSC	obesity	0.0987105	0.0292423	0.0102095	2.86423	0.0041803	0.539593	0.00326439	9499
wdf-Baseline-MO2_Med_SSC	chronic ischaemic heart disease	0.0495699	0.0378908	0.0116472	3.25323	0.00114103	0.616668	0.00360609	7471
wdf-Baseline-MO2_Med_SSC	chronic kidney disease	0.0351216	0.0457315	0.0133626	3.42234	0.000620853	0.553731	0.00461212	5627
wdf-Baseline-MO2_Med_SSC	chronic obstructive pulmonary disease	0.022378	0.0761082	0.0208171	3.65605	0.000256132	0.548577	0.00663099	2259
wdf-Baseline-MO2_Med_SSC	essential hypertension	0.0323545	0.0241412	0.00694776	3.47467	0.000511477	0.531103	0.00234638	21044
wdf-Baseline-MO2_Med_SSC	heart failure	0.0451638	0.0494739	0.0149896	3.30055	0.000964939	0.575063	0.00513082	4421
wdf-Baseline-MO2_Med_SSC	mononeuropathies upper limb	0.0946297	0.0544258	0.0188491	2.88745	0.0038838	0.590671	0.00588968	2737
wdf-Baseline-MO2_Med_SSC	obesity	0.0330254	0.0354131	0.0102594	3.45177	0.000556932	0.539871	0.00326652	9499
wdf-Baseline-MO2_Med_SSC	type 2 diabetes mellitus	0.029158	0.0445476	0.0125935	3.53733	0.000404189	0.552527	0.0040321	6226
wdf-Baseline-NE1_CV_SFL	venous thrombosis	0.0915218	0.0594956	0.0204112	2.91484	0.00355866	0.530289	0.00638564	2338
wdf-Baseline-NE1_Med_FSC	varicose veins	0.0236173	-0.0901809	0.0248195	-3.63346	0.000279642	0.590796	0.00774655	1563
wdf-Baseline-NE2_Count	chronic kidney disease	0.0293431	0.0470468	0.0133535	3.52319	0.000426383	0.553907	0.00463789	5627
wdf-Baseline-NE2_NE4_ratio	chronic kidney disease	0.0827106	0.0400484	0.0133861	2.9918	0.00277341	0.55406	0.00460962	5627
wdf-Baseline-NE2_Percentage	chronic kidney disease	0.0293431	0.0472227	0.0133795	3.52949	0.000416358	0.554578	0.00462654	5627
wdf-Baseline-NE4_CV_SFL	varicose veins	0.0690181	0.0777035	0.025151	3.08947	0.00200511	0.590842	0.00788167	1563
wdf-Baseline-NE4_Med_FSC	sphingolipid metabolism disorders	0.099995	-0.312546	0.109494	-2.85446	0.004311	0.6485	0.0469419	37
wdf-Baseline-NE4_Med_FSC	varicose veins	0.0201931	-0.0915947	0.024816	-3.69095	0.00022342	0.59039	0.00775468	1563
wdf-Captopril_5.5h-MO_CV_SFL	anxiety	0.0714875	0.0309832	0.0101014	3.06723	0.00216056	0.587458	0.0031194	9866
wdf-Captopril_5.5h-MO_CV_SFL	mononeuropathies upper limb	0.0805702	0.0564522	0.0187428	3.01195	0.00259579	0.591621	0.00597534	2737
wdf-Cholic_Acid_6.5h-NE3_SD_SSC	heart failure	0.0725765	0.0458215	0.0149877	3.05727	0.00223363	0.574392	0.0051839	4421
wdf-Cholic_Acid_6.5h-NE3_SD_SSC	obesity	0.0249773	0.0371821	0.0102967	3.61107	0.000304941	0.538978	0.00324649	9499
wdf-Ciproflaxin_22h-MO_CV_SFL	aortic aneurism and dissection	0.0850604	0.072405	0.0244127	2.96587	0.00301825	0.636855	0.00765243	1635
wdf-Ciproflaxin_22h-MO2_CV_SSC	sphingolipid metabolism disorders	0.0404543	-0.245466	0.0732319	-3.3519	0.000802581	0.632767	0.0496841	37
wdf-Ciproflaxin_22h-MO2_CV_SSC	Systemic sclerosis	0.0662921	-0.197655	0.0634385	-3.1157	0.00183508	0.700638	0.0192318	156
wdf-Ciproflaxin_22h-MO2_SD_SSC	sphingolipid metabolism disorders	0.0105912	-0.256864	0.0657784	-3.90499	9.42298e-05	0.636046	0.0504371	37
wdf-Colchicine_20h-EO2_Med_SFL	essential hypertension	0.0330254	0.023515	0.00681616	3.44989	0.00056082	0.530144	0.00234514	21044
wdf-Colchicine_20h-EO2_Med_SFL	hemolytic anemia	0.0878534	-0.163081	0.0552529	-2.95155	0.00316188	0.569034	0.0343324	97
wdf-Colchicine_20h-EO2_Med_SFL	sphingolipid metabolism disorders	0.0522594	-0.211513	0.0654759	-3.2304	0.00123617	0.633855	0.0510506	37
wdf-Colchicine_20h-NE2_NE4_ratio	chronic kidney disease	0.0694588	-0.0412821	0.0133896	-3.08315	0.0020482	0.5552	0.00459845	5627
wdf-Colchicine_20h-NE2_NE4_ratio	type 2 diabetes mellitus	0.0861099	-0.0374252	0.0126487	-2.95882	0.00308818	0.552779	0.00401824	6226
wdf-Colchicine_20h-NE4_CV_SFL	Systemic lupus erythematosus	0.000342661	0.213009	0.0425823	5.0023	5.66511e-07	0.747747	0.00895552	532
wdf-Colchicine_20h-NE4_SD_SFL	Systemic lupus erythematosus	0.00464557	0.179527	0.0428849	4.18626	2.83583e-05	0.745212	0.00889265	532
wdf-Dapa_2h-NE1_CV_SFL	type 1 diabetes mellitus	0.0318055	-0.131786	0.037823	-3.48428	0.000493472	0.533277	0.0136171	530
wdf-Empa_1.5h-NE3_CV_SFL	sphingolipid metabolism disorders	0.000190474	-0.312732	0.0605646	-5.16361	2.42234e-07	0.635939	0.0454933	37
wdf-Empa_1.5h-NE3_SD_SFL	sphingolipid metabolism disorders	0.00628759	-0.190894	0.0466266	-4.09411	4.23799e-05	0.617821	0.0498368	37
wdf-Empa_1.5h-NE3_SD_SFL	type 1 diabetes mellitus	0.0964709	-0.104359	0.0362462	-2.87916	0.00398731	0.521392	0.0130569	530
wdf-H2O2_16h-EO1_Med_FSC	essential hypertension	0.0581349	0.0220102	0.00692396	3.17884	0.00147866	0.529952	0.00235349	21044
wdf-H2O2_16h-EO1_Med_FSC	lipidemia	0.0766024	0.0213959	0.00706125	3.03004	0.00244521	0.539624	0.00236519	20390
wdf-H2O2_16h-NE1_Med_SSC	type 1 diabetes mellitus	0.0333098	-0.134934	0.0391869	-3.44335	0.000574558	0.534148	0.0139456	530
wdf-KCl_17h-MO2_SD_SFL	chronic obstructive pulmonary disease	0.0236173	0.0764698	0.0210409	3.63434	0.000278697	0.551531	0.00653843	2259
wdf-KCl_17h-NE1_Med_SSC	chronic kidney disease	0.0287044	-0.047506	0.0133303	-3.56375	0.000365596	0.557283	0.00455146	5627
wdf-KCl_17h-NE1_Med_SSC	type 1 diabetes mellitus	0.0293431	-0.138094	0.0392279	-3.52031	0.000431049	0.545255	0.0138701	530
wdf-KCl_17h-NE2_Percentage	cerebral infarction	0.0850604	-0.0588755	0.0198569	-2.96498	0.00302699	0.546471	0.00650748	2610
wdf-KCl_17h-NE4_SD_SFL	Systemic lupus erythematosus	0.039128	0.139863	0.0415012	3.37011	0.000751389	0.747004	0.00880471	532
wdf-LiCL_4h-NE1_CV_FSC	chronic kidney disease	0.0990158	-0.0387142	0.0135371	-2.85986	0.00423827	0.554403	0.00462339	5627
wdf-LiCL_4h-NE1_CV_FSC	type 1 diabetes mellitus	0.00727371	-0.156866	0.0386764	-4.05585	4.99516e-05	0.552417	0.0132816	530
wdf-LiCL_4h-NE4_CV_FSC	type 1 diabetes mellitus	0.0287044	-0.141608	0.0399305	-3.54635	0.0003906	0.545155	0.0133289	530
wdf-LPS_18h-NE1_Med_SFL	gout	0.0429576	-0.068514	0.0205643	-3.3317	0.000863172	0.672761	0.0053181	2342
wdf-LPS_18h-NE4_CV_SFL	type 2 diabetes mellitus	0.0118836	-0.0494844	0.0127753	-3.87346	0.000107302	0.552281	0.00401447	6226
wdf-LPS_18h-NE4_Med_SSC	type 1 diabetes mellitus	0.0841225	-0.122807	0.0412797	-2.975	0.00292992	0.530142	0.0133723	530
wdf-LPS_18h-NE4_SD_SFL	type 2 diabetes mellitus	0.0706842	-0.0390064	0.0126788	-3.0765	0.00209449	0.552563	0.00401188	6226
wdf-Nigericin_7.5h-EO2_CV_FSC	irritable bowel syndrome	0.0906815	0.0652313	0.0222244	2.93512	0.0033342	0.657838	0.00588639	2100
wdf-Nigericin_7.5h-EO2_CV_SFL	heart failure	0.0590093	-0.0470947	0.0148689	-3.16734	0.00153842	0.573386	0.005176	4421
wdf-Nigericin_7.5h-EO2_CV_SSC	heart failure	0.0645225	-0.0467318	0.0149275	-3.13059	0.00174456	0.573825	0.00517084	4421
wdf-Nigericin_7.5h-EO2_CV_SSC	irritable bowel syndrome	0.0662921	0.068973	0.0221404	3.11525	0.00183788	0.658865	0.00593834	2100
wdf-Nigericin_7.5h-EO2_SD_FSC	anxiety	0.0579025	0.0325797	0.0102358	3.18291	0.00145802	0.587095	0.0031215	9866
wdf-Nigericin_7.5h-EO2_SD_FSC	atherosclerosis	0.0450542	-0.0751483	0.0227405	-3.30459	0.000951138	0.53582	0.00867188	1520
wdf-Nigericin_7.5h-EO2_SD_SFL	heart failure	0.0669706	-0.0465155	0.0149524	-3.11089	0.00186521	0.573269	0.00516512	4421
wdf-Nigericin_7.5h-EO2_SD_SFL	sphingolipid metabolism disorders	0.000570211	0.302234	0.0622635	4.85411	1.20926e-06	0.599719	0.0526505	37
wdf-Nigericin_7.5h-EO2_SD_SSC	heart failure	0.0759639	-0.0454043	0.0149555	-3.03596	0.0023977	0.57347	0.00517544	4421
wdf-Nigericin_7.5h-EO2_SD_SSC	irritable bowel syndrome	0.0643193	0.0694685	0.0221679	3.13374	0.00172593	0.659087	0.00593816	2100
wdf-Pam3CSK4_19h-MO_CV_FSC	obesity	0.0878871	0.0301295	0.0102122	2.95034	0.00317427	0.539154	0.00323976	9499
wdf-Pam3CSK4_19h-MO_CV_FSC	type 2 diabetes mellitus	0.0352158	0.0430834	0.0126059	3.41772	0.000631476	0.553941	0.00403113	6226
wdf-Pam3CSK4_19h-MO_Med_SSC	mononeuropathies upper limb	0.0850604	0.0550549	0.0185696	2.96479	0.0030289	0.592348	0.00599035	2737
wdf-Pam3CSK4_19h-MO_Med_SSC	type 2 diabetes mellitus	0.0945503	0.0360124	0.01245	2.89256	0.00382115	0.553996	0.00402053	6226
wdf-Pam3CSK4_19h-MO_SD_FSC	type 2 diabetes mellitus	0.0906815	0.0370903	0.0126583	2.93012	0.00338832	0.554068	0.00401994	6226
wdf-Pam3CSK4_19h-MO2_Med_SSC	chronic ischaemic heart disease	0.0945503	0.0330544	0.0114282	2.89235	0.00382375	0.618131	0.00359541	7471
wdf-Pam3CSK4_19h-MO2_Med_SSC	mononeuropathies upper limb	0.0906815	0.0552749	0.0188683	2.92951	0.00339497	0.592403	0.00599153	2737
wdf-Pam3CSK4_19h-MO2_Med_SSC	type 2 diabetes mellitus	0.0996997	0.0356435	0.0124788	2.85634	0.00428559	0.553675	0.00402207	6226
wdf-Pam3CSK4_19h-NE1_CV_FSC	obesity	0.0945503	-0.0297137	0.01027	-2.89326	0.00381263	0.539502	0.00322816	9499
wdf-Pam3CSK4_19h-NE1_CV_FSC	Systemic lupus erythematosus	0.0514842	-0.134241	0.0414808	-3.23621	0.00121128	0.744754	0.00893247	532
wdf-Pam3CSK4_19h-NE1_CV_FSC	type 2 diabetes mellitus	0.0805702	-0.0381199	0.0126513	-3.01311	0.00258586	0.555915	0.00399154	6226
wdf-Pam3CSK4_19h-NE1_Med_FSC	type 2 diabetes mellitus	0.0690181	0.038158	0.0123575	3.08785	0.00201609	0.554987	0.00401404	6226
wdf-Pam3CSK4_19h-NE1_Med_SFL	gout	0.0330254	-0.0703849	0.0203767	-3.45418	0.000551959	0.675253	0.00534569	2342
wdf-Pam3CSK4_19h-NE4_CV_FSC	obesity	0.0636962	-0.0318706	0.0101473	-3.14079	0.00168491	0.539843	0.00322038	9499
wdf-Pam3CSK4_19h-NE4_CV_FSC	type 2 diabetes mellitus	0.0906815	-0.0365215	0.0124723	-2.92821	0.00340919	0.555694	0.00398576	6226
wdf-Pam3CSK4_19h-NE4_CV_SSC	chronic kidney disease	0.0673468	0.0414282	0.0133472	3.10389	0.00190995	0.55293	0.00454371	5627
wdf-Pam3CSK4_19h-NE4_Med_SFL	gout	0.0979676	-0.0587853	0.0204864	-2.86948	0.00411146	0.673235	0.00531532	2342
wdf-Pam3CSK4_19h-NE4_SD_SFL	type 2 diabetes mellitus	0.0570344	-0.0401036	0.0125591	-3.19318	0.00140714	0.553185	0.00401499	6226
wdf-TMAO_3.5h-MO2_Med_SSC	sphingolipid metabolism disorders	0.0213826	-0.185905	0.0506476	-3.67056	0.000242019	0.600064	0.0501315	37
wdf-Valsartan_6h-NE4_CV_FSC	cerebral infarction	0.0673148	-0.0587286	0.0189039	-3.10669	0.00189192	0.5454	0.00647207	2610
wdf-Valsartan_6h-NE4_CV_FSC	type 1 diabetes mellitus	0.0148247	-0.126967	0.0333911	-3.80243	0.000143284	0.535179	0.0137131	530
wdf-Water_15h-EO1_Med_FSC	essential hypertension	0.029158	0.0243397	0.00688045	3.53751	0.000403916	0.530678	0.00235059	21044
wdf-Water_15h-EO1_Med_FSC	lipidemia	0.0723542	0.0217011	0.00709285	3.05957	0.00221656	0.540398	0.00236729	20390
wdf-Water_15h-MO_Med_SSC	hemolytic anemia	0.0907278	0.175189	0.0598953	2.92492	0.00344541	0.613345	0.0317312	97
wdf-Water_15h-MO_Med_SSC	varicose veins	0.0249773	0.0829789	0.0229659	3.61313	0.000302522	0.593636	0.00801119	1563
wdf-Water_15h-MO2_Med_SSC	varicose veins	0.0906815	0.0733945	0.0250231	2.93307	0.00335633	0.590106	0.00803266	1563
wdf-Water_15h-NE1_Med_SSC	type 1 diabetes mellitus	0.0566013	-0.126514	0.0395743	-3.19687	0.00138926	0.535443	0.0139172	530
wdf-Water_15h-NE2_Med_SSC	type 1 diabetes mellitus	0.0810276	-0.12349	0.041083	-3.00586	0.00264829	0.531924	0.0141142	530
wdf-Water_15h-NE4_CV_SFL	type 2 diabetes mellitus	0.0946297	-0.036716	0.0127129	-2.88808	0.00387596	0.554381	0.00402977	6226
wdf-Water_15h-NE4_SD_SFL	hemolytic anemia	0.0974731	-0.264803	0.0921076	-2.87493	0.00404113	0.627431	0.0379517	97
wdf-Water_15h-NE4_SD_SFL	type 2 diabetes mellitus	0.0712159	-0.0390666	0.0127182	-3.07171	0.00212836	0.553283	0.00403572	6226
wdf-Water_23h-MO2_CV_FSC	type 1 diabetes mellitus	0.000879279	0.186054	0.0398272	4.67153	2.98961e-06	0.543262	0.0137996	530
wdf-Water_23h-MO2_SD_FSC	type 1 diabetes mellitus	0.00182203	0.173302	0.0388972	4.45539	8.37415e-06	0.53444	0.0139485	530
wdf-Water_23h-NE1_Med_SFL	aortic aneurism and dissection	0.0886986	-0.0719914	0.0244488	-2.94458	0.00323397	0.634206	0.00746851	1635
wdf-Water_23h-NE2_NE4_ratio	Systemic lupus erythematosus	0.0286003	0.152123	0.0425748	3.57308	0.000352811	0.745337	0.00886893	532
wnr-Alhydrogel_21h-WBC_Med_SSC	chronic kidney disease	0.000845276	-0.0625031	0.0133173	-4.69337	2.68744e-06	0.557181	0.004623	5627
wnr-Alhydrogel_21h-WBC_Med_SSC	iron deficiency anemia	0.0550372	-0.0559863	0.0174524	-3.20794	0.00133687	0.605588	0.00540353	3236
wnr-Captopril_5.5h-PLT_CV_SFL	chronic ischaemic heart disease	0.0906815	-0.0337326	0.0115076	-2.93134	0.00337506	0.617044	0.0036523	7471
wnr-Captopril_5.5h-PLT_CV_SSC	chronic ischaemic heart disease	0.00977213	-0.0446865	0.0113492	-3.93742	8.23633e-05	0.616561	0.00365774	7471
wnr-Captopril_5.5h-PLT_CV_SSC	type 2 diabetes mellitus	0.0590093	-0.0391261	0.0123491	-3.16834	0.00153314	0.554151	0.00403509	6226
wnr-Captopril_5.5h-PLT_SD_SFL	chronic ischaemic heart disease	0.0805702	-0.0346111	0.0114989	-3.00996	0.00261285	0.617114	0.0036528	7471
wnr-Captopril_5.5h-PLT_SD_SSC	chronic ischaemic heart disease	0.00895638	-0.0452129	0.0113983	-3.96663	7.28975e-05	0.61668	0.00365269	7471
wnr-Chloroform_1h-PLT_CV_SSC	Juvenile arthritis	0.0434515	0.247806	0.0746055	3.32155	0.000895198	0.709682	0.0194219	121
wnr-Chloroform_8h-PLT_CV_FSC	chronic ischaemic heart disease	0.00861751	-0.044632	0.0112073	-3.9824	6.8224e-05	0.615748	0.00360783	7471
wnr-Chloroform_8h-PLT_CV_FSC	purpura and haemorrhagic conditions	0.0645225	0.0662742	0.0211736	3.13005	0.00174779	0.525721	0.00690127	2365
wnr-Chloroform_8h-PLT_CV_SFL	mononeuropathies upper limb	0.0287044	0.0697152	0.0196386	3.5499	0.000385376	0.590935	0.00590079	2737
wnr-Chloroform_8h-PLT_CV_SFL	purpura and haemorrhagic conditions	0.0906815	0.06184	0.0211029	2.9304	0.00338528	0.525708	0.00708256	2365
wnr-Chloroform_8h-PLT_CV_SFL	Systemic lupus erythematosus	0.00376059	0.18085	0.0425176	4.25353	2.1043e-05	0.746438	0.00894834	532
wnr-Chloroform_8h-PLT_CV_SSC	purpura and haemorrhagic conditions	0.0650275	0.0656078	0.0209944	3.12501	0.00177802	0.523903	0.00696674	2365
wnr-Chloroform_8h-PLT_SD_SFL	mononeuropathies upper limb	0.0830646	0.0586257	0.0196296	2.9866	0.00282095	0.590113	0.00592267	2737
wnr-Chloroform_8h-PLT_SD_SFL	Systemic lupus erythematosus	0.00182203	0.189556	0.0426479	4.44467	8.80265e-06	0.745979	0.00896283	532
wnr-Ciproflaxin_22h-BASO_Med_SSC	iron deficiency anemia	0.0054748	-0.0717148	0.0173247	-4.13946	3.48128e-05	0.608866	0.00548661	3236
wnr-Ciproflaxin_22h-BASO_Med_SSC	Systemic lupus erythematosus	0.0360834	-0.139393	0.0409336	-3.40535	0.0006608	0.741002	0.00897057	532
wnr-Ciproflaxin_22h-BASO_Med_SSC	type 1 diabetes mellitus	0.000570211	-0.192176	0.0397144	-4.83895	1.30529e-06	0.558029	0.0134549	530
wnr-Ciproflaxin_22h-BASO_SD_SFL	type 1 diabetes mellitus	0.0673468	0.131409	0.0423229	3.10492	0.00190331	0.53558	0.0134777	530
wnr-Ciproflaxin_22h-BASO_SD_SSC	lipidemia	0.0650275	-0.0219588	0.00702656	-3.12512	0.00177734	0.53919	0.00236223	20390
wnr-DMSO_4.5h-WBC_CV_SSC	obesity	0.0690181	0.0320954	0.0103872	3.0899	0.00200221	0.539469	0.00325347	9499
wnr-Isobutyric_3h-PLT_CV_SFL	Erythema nodosum	0.0933373	0.276355	0.0952468	2.90146	0.0037143	0.719085	0.033971	54
wnr-KCl_17h-BASO_Med_SSC	Systemic lupus erythematosus	0.0932953	-0.125334	0.0431209	-2.90657	0.00365413	0.741534	0.00943698	532
wnr-KCl_17h-BASO_Med_SSC	type 1 diabetes mellitus	5.18821e-08	-0.254946	0.0371311	-6.8661	6.59808e-12	0.579793	0.0137111	530
wnr-KCl_17h-WBC_Med_SSC	chronic kidney disease	0.00578136	-0.0556945	0.0135103	-4.12238	3.74973e-05	0.556545	0.0046323	5627
wnr-KCl_17h-WBC_Med_SSC	iron deficiency anemia	0.0495699	-0.0574653	0.0176634	-3.25336	0.00114047	0.605648	0.00538868	3236
wnr-LPS_18h-WBC_CV_FSC	sphingolipid metabolism disorders	0.0327315	-0.343111	0.0990304	-3.4647	0.000530822	0.634645	0.04885	37
wnr-LPS_18h-WBC_Med_FSC	iron deficiency anemia	0.0293431	-0.0615641	0.0175026	-3.51742	0.000435769	0.606619	0.00533635	3236
wnr-LPS_18h-WBC_Med_FSC	sphingolipid metabolism disorders	0.00455657	0.329579	0.0785568	4.19543	2.72355e-05	0.64503	0.0481079	37
wnr-LPS_18h-WBC_Med_SSC	chronic kidney disease	0.00814761	-0.0497321	0.0124193	-4.00442	6.21701e-05	0.555658	0.00460845	5627
wnr-LPS_18h-WBC_Med_SSC	iron deficiency anemia	0.0293431	-0.0587619	0.0166894	-3.5209	0.00043008	0.606148	0.00543068	3236
wnr-LPS_18h-WBC_Med_SSC	type 1 diabetes mellitus	0.0236173	-0.121304	0.0334079	-3.631	0.00028233	0.547185	0.0136142	530
wnr-Nigericin_0.5h-PLT_CV_SSC	Systemic sclerosis	0.0841225	0.220862	0.074271	2.97373	0.00294202	0.70825	0.0195008	156
wnr-Nigericin_0.5h-UK1_CV_FSC	sphingolipid metabolism disorders	0.000774364	0.305102	0.0645279	4.72821	2.26503e-06	0.677778	0.0382455	37
wnr-Nigericin_0.5h-UK1_CV_FSC	type 1 diabetes mellitus	0.0467583	-0.143906	0.0438613	-3.28092	0.00103468	0.543438	0.0137077	530
wnr-Nigericin_0.5h-UK1_SD_FSC	sphingolipid metabolism disorders	0.000749905	0.306173	0.0644149	4.75315	2.00275e-06	0.678679	0.0389791	37
wnr-Nigericin_0.5h-UK1_SD_FSC	type 1 diabetes mellitus	0.0443669	-0.145337	0.0438781	-3.31229	0.000925344	0.543659	0.0137375	530
wnr-Nigericin_6h_overnight-WBC2_CV_SSC	Erythema nodosum	0.0850604	0.294795	0.0993113	2.96839	0.0029936	0.727184	0.0347453	54
wnr-Nigericin_7.5h-UK1_CV_FSC	lipidemia	0.0348077	-0.0244819	0.00714437	-3.42674	0.000610878	0.540172	0.00236946	20390
wnr-Nigericin_7.5h-UK1_CV_SFL	lipidemia	0.0458052	-0.0235104	0.00713988	-3.29283	0.000991857	0.540247	0.0023708	20390
wnr-Nigericin_7.5h-UK1_CV_SSC	anxiety	0.0915218	-0.0295247	0.01013	-2.91459	0.00356161	0.58685	0.00310089	9866
wnr-Nigericin_7.5h-UK1_CV_SSC	lipidemia	0.083723	-0.0212777	0.00713607	-2.98171	0.00286641	0.540497	0.00237049	20390
wnr-Nigericin_7.5h-UK1_SD_FSC	lipidemia	0.0318055	-0.0248851	0.00713843	-3.48607	0.000490169	0.540128	0.00236987	20390
wnr-Nigericin_7.5h-UK1_SD_SFL	lipidemia	0.0694588	-0.0220417	0.00714946	-3.08299	0.00204934	0.540161	0.00237076	20390
wnr-Nigericin_7.5h-UK1_SD_SSC	lipidemia	0.0764889	-0.0217506	0.00717439	-3.03169	0.00243186	0.540413	0.00236939	20390
wnr-Pam3CSK4_19h-BASO_Med_SSC	type 1 diabetes mellitus	0.0392294	-0.142078	0.0421918	-3.36743	0.000758736	0.535245	0.0137836	530
wnr-Pam3CSK4_19h-WBC_Med_FSC	chronic kidney disease	0.0287044	-0.0480832	0.0135171	-3.55722	0.000374798	0.555839	0.00456942	5627
wnr-TMAO_3.5h-UK1_CV_SFL	mononeuropathies upper limb	0.0605476	0.0570616	0.0180664	3.15843	0.00158622	0.589807	0.00599497	2737
wnr-TMAO_3.5h-UK1_CV_SSC	mononeuropathies upper limb	0.0393737	0.0615707	0.0183085	3.36296	0.000771128	0.588977	0.00598876	2737
wnr-TMAO_3.5h-UK1_SD_SFL	mononeuropathies upper limb	0.0673148	0.0539087	0.0173487	3.10736	0.00188765	0.59001	0.00599386	2737
wnr-TMAO_3.5h-UK1_SD_SSC	mononeuropathies upper limb	0.0430125	0.0608757	0.0182833	3.32959	0.000869744	0.589172	0.00598705	2737
wnr-Valsartan_6h-WBC_SD_SSC	type 1 diabetes mellitus	0.0342602	-0.122761	0.035759	-3.43301	0.000596912	0.528762	0.0136464	530
wnr-Water_15h-WBC2_CV_FSC	chronic kidney disease	0.0459852	0.0439939	0.0133832	3.28724	0.00101173	0.556283	0.00464292	5627
wnr-Water_15h-WBC2_CV_FSC	hemolytic anemia	0.0139758	0.231201	0.060467	3.82358	0.000131525	0.581472	0.0350956	97
wnr-Water_15h-WBC2_CV_FSC	obesity	0.0318055	0.0351624	0.0100818	3.4877	0.000487194	0.539699	0.00323113	9499
wnr-Water_15h-WBC2_CV_FSC	Systemic lupus erythematosus	0.0946297	0.104294	0.0361186	2.88754	0.00388266	0.738649	0.00878556	532
wnr-Water_15h-WBC2_CV_FSC	type 2 diabetes mellitus	0.0152656	0.0472245	0.012454	3.79192	0.000149487	0.554087	0.00402466	6226
wnr-Water_15h-WBC2_Med_FSC	chronic kidney disease	0.0287044	-0.0476012	0.0133949	-3.55367	0.000379894	0.556948	0.0045893	5627
wnr-Water_15h-WBC2_Med_FSC	Erythema nodosum	0.0584044	-0.296572	0.0933797	-3.17598	0.00149332	0.707398	0.0355894	54
wnr-Water_15h-WBC2_Med_FSC	Systemic lupus erythematosus	0.0946297	-0.117023	0.0405319	-2.88718	0.00388714	0.739271	0.0092453	532
wnr-Water_15h-WBC2_Med_FSC	type 1 diabetes mellitus	0.000269041	-0.198479	0.0391942	-5.06398	4.10582e-07	0.569621	0.0134646	530
wnr-Water_23h-BASO_CV_SSC	chronic ischaemic heart disease	0.0906815	-0.0341837	0.0116685	-2.92957	0.00339433	0.617501	0.00360678	7471
wnr-Water_23h-BASO_CV_SSC	Systemic lupus erythematosus	0.083723	0.120976	0.0406003	2.97968	0.00288545	0.745014	0.00839358	532
wnr-Water_23h-BASO_Med_SSC	Systemic lupus erythematosus	0.0759639	-0.127376	0.0419508	-3.03632	0.00239487	0.742201	0.00904891	532
wnr-Water_23h-BASO_Med_SSC	type 1 diabetes mellitus	0.000199219	-0.207376	0.0403666	-5.13732	2.78691e-07	0.560051	0.0133492	530
wnr-Water_23h-BASO_SD_SSC	chronic ischaemic heart disease	0.0907278	-0.0340478	0.0116502	-2.9225	0.00347234	0.617523	0.00361412	7471
