# Supplementary material for: Perturbational phenotyping of human blood cells reveals genetically determined latent traits associated with subsets of common diseases
Source: Nat Genet. 2023 Dec 4;56(1):37–50. doi: 10.1038/s41588-023-01600-x (PMC10786715; doi:10.1038/s41588-023-01600-x)
Supplement: Supplementary file 8 — Listing of PGS associations in UK Biobank. [file 41588_2023_1600_MOESM8_ESM.xlsx]

## Sheet: S8_PGS_UKBB
# Association of blood trait PGS and clinical outcomes in UKBB.
blood_trait	clinical_trait	UKBB_field	q-value	estimated log HR	std.error	statistic	p.value	concordance	se_concordance	case_count
wnr-Ciproflaxin_22h-WBC2_CV_SFL	hemolytic anemia	date_d59_first_reported_acquired_haemolytic_anaemia_f130638_0_0	0.0810449	-0.171937	0.0556674	-3.08864	0.00201074	0.562538	0.0167512	320
pltf-Pam3CSK4_19h-WBC1_Med_SSC	purpura and haemorrhagic conditions	date_d69_first_reported_purpura_and_other_haemorrhagic_conditions_f130658_0_0	0.064673	-0.0460676	0.0142686	-3.2286	0.00124396	0.535115	0.00433997	4874
pltf-Baseline-WBC1_Med_SSC	type 1 diabetes mellitus	date_e10_first_reported_insulindependent_diabetes_mellitus_f130706_0_0	0.0333533	-0.0541216	0.0154246	-3.50879	0.000450148	0.571037	0.00454826	4207
pltf-Ciproflaxin_22h-IPF_CV_SFL	type 1 diabetes mellitus	date_e10_first_reported_insulindependent_diabetes_mellitus_f130706_0_0	0.0993931	0.045392	0.0153248	2.96201	0.00305642	0.567189	0.00459875	4207
pltf-Ciproflaxin_22h-IPF_Percentage	type 1 diabetes mellitus	date_e10_first_reported_insulindependent_diabetes_mellitus_f130706_0_0	0.0573523	-0.0501367	0.0153144	-3.27383	0.00106099	0.56788	0.0045674	4207
pltf-Ciproflaxin_22h-PLT_F_Med_FSC	type 1 diabetes mellitus	date_e10_first_reported_insulindependent_diabetes_mellitus_f130706_0_0	0.00203198	-0.0692412	0.0153517	-4.51033	6.47255e-06	0.571194	0.00454825	4207
pltf-Ciproflaxin_22h-PLT_F_SD_SSC	type 1 diabetes mellitus	date_e10_first_reported_insulindependent_diabetes_mellitus_f130706_0_0	0.0714067	-0.049102	0.0154042	-3.18757	0.00143472	0.567442	0.00459864	4207
pltf-H2O2_16h-IPF_Percentage	type 1 diabetes mellitus	date_e10_first_reported_insulindependent_diabetes_mellitus_f130706_0_0	0.0840193	-0.0469176	0.0153043	-3.06566	0.00217192	0.566203	0.00457417	4207
pltf-H2O2_16h-PLT_F_Med_FSC	type 1 diabetes mellitus	date_e10_first_reported_insulindependent_diabetes_mellitus_f130706_0_0	0.027271	-0.0552893	0.0153837	-3.59402	0.000325609	0.568638	0.00457885	4207
pltf-H2O2_16h-PLT_F_Med_SFL	type 1 diabetes mellitus	date_e10_first_reported_insulindependent_diabetes_mellitus_f130706_0_0	0.000616763	-0.0744503	0.0153142	-4.86151	1.16496e-06	0.571449	0.00454675	4207
pltf-KCl_17h-PLT_F_Med_FSC	type 1 diabetes mellitus	date_e10_first_reported_insulindependent_diabetes_mellitus_f130706_0_0	0.000343848	-0.0784596	0.0153041	-5.12669	2.94882e-07	0.57254	0.00456385	4207
pltf-KCl_17h-PLT_F_Med_SSC	type 1 diabetes mellitus	date_e10_first_reported_insulindependent_diabetes_mellitus_f130706_0_0	0.0191268	-0.0573837	0.0153096	-3.74823	0.000178089	0.569336	0.00455538	4207
pltf-LPS_18h-PLT_F_Med_SFL	type 1 diabetes mellitus	date_e10_first_reported_insulindependent_diabetes_mellitus_f130706_0_0	5.24589e-05	-0.0869429	0.0152853	-5.688	1.28538e-08	0.573291	0.00451429	4207
pltf-LPS_18h-PLT_F_SD_SSC	type 1 diabetes mellitus	date_e10_first_reported_insulindependent_diabetes_mellitus_f130706_0_0	0.0127264	-0.0608338	0.0154533	-3.93663	8.26353e-05	0.569264	0.00457807	4207
pltf-Pam3CSK4_19h-PLT_F_Med_SSC	type 1 diabetes mellitus	date_e10_first_reported_insulindependent_diabetes_mellitus_f130706_0_0	0.00168939	-0.069851	0.0153263	-4.55759	5.17431e-06	0.570118	0.0045312	4207
pltf-Pam3CSK4_19h-PLT_F_SD_FSC	type 1 diabetes mellitus	date_e10_first_reported_insulindependent_diabetes_mellitus_f130706_0_0	0.00932633	-0.0624216	0.0153768	-4.05947	4.91848e-05	0.568221	0.00458996	4207
pltf-Water_15h-PLT_F_Med_FSC	type 1 diabetes mellitus	date_e10_first_reported_insulindependent_diabetes_mellitus_f130706_0_0	0.00137413	-0.070843	0.0152911	-4.63296	3.60472e-06	0.571122	0.00456802	4207
pltf-Water_23h-PLT_F_Med_SFL	type 1 diabetes mellitus	date_e10_first_reported_insulindependent_diabetes_mellitus_f130706_0_0	0.000865503	-0.0728317	0.0153267	-4.75195	2.01468e-06	0.571351	0.00452718	4207
ret-Chloroform_6h_overnight-RBC_CV_FSC	type 1 diabetes mellitus	date_e10_first_reported_insulindependent_diabetes_mellitus_f130706_0_0	0.000798766	0.0733884	0.0153564	4.77903	1.76147e-06	0.571121	0.0046408	4207
ret-KCl_17h-PLT_Med_SFL	type 1 diabetes mellitus	date_e10_first_reported_insulindependent_diabetes_mellitus_f130706_0_0	0.0196431	-0.0572608	0.0153316	-3.73483	0.000187839	0.569092	0.00458741	4207
ret-KCl_17h-RBC1_SD_FSC	type 1 diabetes mellitus	date_e10_first_reported_insulindependent_diabetes_mellitus_f130706_0_0	0.0573523	0.0508034	0.015514	3.27468	0.00105781	0.568679	0.00460818	4207
ret-LPS_18h-PLT_Med_SFL	type 1 diabetes mellitus	date_e10_first_reported_insulindependent_diabetes_mellitus_f130706_0_0	0.0468154	-0.0516665	0.0153829	-3.3587	0.000783111	0.568092	0.00458614	4207
ret-Pam3CSK4_19h-PLT_SD_SSC	type 1 diabetes mellitus	date_e10_first_reported_insulindependent_diabetes_mellitus_f130706_0_0	0.00742181	-0.0633462	0.0153403	-4.1294	3.63708e-05	0.570114	0.00455322	4207
ret-Water_15h-PLT_Med_SFL	type 1 diabetes mellitus	date_e10_first_reported_insulindependent_diabetes_mellitus_f130706_0_0	0.0118793	-0.0605378	0.0152712	-3.96419	7.36452e-05	0.569624	0.0045816	4207
wdf-Alhydrogel_21h-NE4_SD_SFL	type 1 diabetes mellitus	date_e10_first_reported_insulindependent_diabetes_mellitus_f130706_0_0	0.0512164	0.0511954	0.0154279	3.31837	0.000905432	0.568295	0.00455338	4207
wdf-Baseline-NE4_SD_FSC	type 1 diabetes mellitus	date_e10_first_reported_insulindependent_diabetes_mellitus_f130706_0_0	0.0822467	-0.0472624	0.0153565	-3.07768	0.00208621	0.568538	0.00456373	4207
wdf-Ciproflaxin_22h-EO1_Med_SSC	type 1 diabetes mellitus	date_e10_first_reported_insulindependent_diabetes_mellitus_f130706_0_0	0.0431232	-0.0521477	0.0153225	-3.40334	0.000665678	0.56859	0.00453743	4207
wdf-Ciproflaxin_22h-MO_CV_SFL	type 1 diabetes mellitus	date_e10_first_reported_insulindependent_diabetes_mellitus_f130706_0_0	0.0511026	0.0512991	0.0154354	3.32348	0.000889027	0.56897	0.00450004	4207
wdf-Colchicine_20h-EO1_Med_SSC	type 1 diabetes mellitus	date_e10_first_reported_insulindependent_diabetes_mellitus_f130706_0_0	0.0317734	-0.0541619	0.0153673	-3.52449	0.000424301	0.569491	0.00452683	4207
wnr-LPS_18h-WBC_Med_SSC	type 1 diabetes mellitus	date_e10_first_reported_insulindependent_diabetes_mellitus_f130706_0_0	0.0807885	-0.0478125	0.0154029	-3.10413	0.00190839	0.567959	0.00460082	4207
wnr-Water_15h-WBC2_Med_FSC	type 1 diabetes mellitus	date_e10_first_reported_insulindependent_diabetes_mellitus_f130706_0_0	0.00301423	-0.067912	0.0154522	-4.39498	1.10785e-05	0.571846	0.00454848	4207
pltf-H2O2_16h-PLT_F_Med_SFL	type 2 diabetes mellitus	date_e11_first_reported_noninsulindependent_diabetes_mellitus_f130708_0_0	0.0973211	-0.0158749	0.00531838	-2.98491	0.00283666	0.586248	0.00158792	34941
pltf-Water_15h-RBC_CV_SFL	type 2 diabetes mellitus	date_e11_first_reported_noninsulindependent_diabetes_mellitus_f130708_0_0	0.0629819	0.0172657	0.00532918	3.23983	0.001196	0.58627	0.00158367	34941
ret-Alhydrogel_21h-RBC1_CV_SFL	type 2 diabetes mellitus	date_e11_first_reported_noninsulindependent_diabetes_mellitus_f130708_0_0	0.098426	0.0158262	0.005317	2.97653	0.0029153	0.586239	0.0015838	34941
ret-Alhydrogel_21h-RET1_Med_SSC	type 2 diabetes mellitus	date_e11_first_reported_noninsulindependent_diabetes_mellitus_f130708_0_0	0.098426	-0.0159244	0.00536536	-2.968	0.00299748	0.586585	0.00158946	34941
ret-Ciproflaxin_22h-RBC_Med_SSC	type 2 diabetes mellitus	date_e11_first_reported_noninsulindependent_diabetes_mellitus_f130708_0_0	0.0429971	-0.0182666	0.00536256	-3.40631	0.000658465	0.586389	0.00158841	34941
ret-Isobutyric_3h-RET1_Med_SSC	type 2 diabetes mellitus	date_e11_first_reported_noninsulindependent_diabetes_mellitus_f130708_0_0	0.027271	-0.0194216	0.00539811	-3.59785	0.000320862	0.586006	0.00158812	34941
ret-KCl_17h-RET1_Med_SSC	type 2 diabetes mellitus	date_e11_first_reported_noninsulindependent_diabetes_mellitus_f130708_0_0	0.00444505	-0.022919	0.00534403	-4.28871	1.79711e-05	0.586424	0.00159047	34941
ret-KCl_17h-RET1_Percentage	type 2 diabetes mellitus	date_e11_first_reported_noninsulindependent_diabetes_mellitus_f130708_0_0	0.00137413	0.0248914	0.00538346	4.62367	3.77004e-06	0.586574	0.00158521	34941
ret-LPS_18h-RBC_CV_SFL	type 2 diabetes mellitus	date_e11_first_reported_noninsulindependent_diabetes_mellitus_f130708_0_0	0.0973211	0.0158586	0.00531542	2.98351	0.00284963	0.586121	0.00158541	34941
ret-LPS_18h-RBC_Med_SSC	type 2 diabetes mellitus	date_e11_first_reported_noninsulindependent_diabetes_mellitus_f130708_0_0	0.0333533	-0.0187359	0.00534641	-3.50439	0.000457657	0.586337	0.00158738	34941
ret-LPS_18h-RBC2_Med_SSC	type 2 diabetes mellitus	date_e11_first_reported_noninsulindependent_diabetes_mellitus_f130708_0_0	0.00328737	-0.0233192	0.00533749	-4.36894	1.24851e-05	0.586596	0.00158804	34941
wdf-Baseline-MO_CV_SFL	type 2 diabetes mellitus	date_e11_first_reported_noninsulindependent_diabetes_mellitus_f130708_0_0	0.0459869	0.0179273	0.00532195	3.36856	0.000755617	0.586231	0.00158393	34941
wdf-Baseline-MO2_CV_SFL	type 2 diabetes mellitus	date_e11_first_reported_noninsulindependent_diabetes_mellitus_f130708_0_0	0.0897578	0.0161478	0.00530968	3.0412	0.00235635	0.586059	0.00158574	34941
wdf-Baseline-NE2_Med_SFL	type 2 diabetes mellitus	date_e11_first_reported_noninsulindependent_diabetes_mellitus_f130708_0_0	0.076934	0.0167573	0.00535522	3.12915	0.00175313	0.586043	0.00158603	34941
wdf-Empa_1.5h-NE3_CV_SFL	type 2 diabetes mellitus	date_e11_first_reported_noninsulindependent_diabetes_mellitus_f130708_0_0	0.0969543	-0.0161056	0.00538447	-2.99113	0.0027795	0.586177	0.00158816	34941
wdf-KCl_17h-MO2_SD_SFL	type 2 diabetes mellitus	date_e11_first_reported_noninsulindependent_diabetes_mellitus_f130708_0_0	0.0973211	-0.0159535	0.00534701	-2.98364	0.00284841	0.586118	0.00158743	34941
wdf-KCl_17h-NE2_NE4_ratio	type 2 diabetes mellitus	date_e11_first_reported_noninsulindependent_diabetes_mellitus_f130708_0_0	0.0914149	-0.0161984	0.00535241	-3.02637	0.0024751	0.586054	0.00158592	34941
wdf-TMAO_3.5h-MO_Med_SSC	type 2 diabetes mellitus	date_e11_first_reported_noninsulindependent_diabetes_mellitus_f130708_0_0	0.0810449	0.016531	0.00535344	3.08792	0.0020156	0.586164	0.00158658	34941
pltf-Pam3CSK4_19h-PLT_F_Percentage	obesity	date_e66_first_reported_obesity_f130792_0_0	0.0280493	0.0174441	0.00487976	3.57479	0.000350514	0.520776	0.00146252	41893
pltf-Water_23h-WBC1_Med_SSC	obesity	date_e66_first_reported_obesity_f130792_0_0	0.0468154	0.0163318	0.0048668	3.35575	0.000791499	0.520642	0.0014613	41893
ret-Baseline-RET2_SD_SFL	obesity	date_e66_first_reported_obesity_f130792_0_0	0.0920472	0.0147053	0.00487763	3.01484	0.00257116	0.520813	0.00146328	41893
ret-Ciproflaxin_22h-RBC_Med_SSC	obesity	date_e66_first_reported_obesity_f130792_0_0	0.0160047	-0.0188086	0.00489432	-3.84294	0.000121569	0.520974	0.00146272	41893
ret-KCl_17h-RET1_Med_SSC	obesity	date_e66_first_reported_obesity_f130792_0_0	0.027271	-0.0176126	0.00487922	-3.60971	0.000306543	0.520682	0.00146162	41893
ret-KCl_17h-RET1_Percentage	obesity	date_e66_first_reported_obesity_f130792_0_0	0.0118793	0.0195252	0.00491908	3.96928	7.20908e-05	0.520783	0.00146378	41893
ret-KCl_17h-RET2_SD_SSC	obesity	date_e66_first_reported_obesity_f130792_0_0	0.0919641	-0.0148271	0.00490509	-3.02281	0.00250443	0.520785	0.0014642	41893
ret-LPS_18h-RBC_Med_SSC	obesity	date_e66_first_reported_obesity_f130792_0_0	0.00566193	-0.0206319	0.00487989	-4.22794	2.35845e-05	0.520979	0.0014624	41893
ret-LPS_18h-RBC2_Med_SSC	obesity	date_e66_first_reported_obesity_f130792_0_0	0.0002427	-0.0256032	0.0048729	-5.2542	1.4867e-07	0.521618	0.00146404	41893
ret-Pam3CSK4_19h-RET1_Med_SSC	obesity	date_e66_first_reported_obesity_f130792_0_0	0.098426	-0.014608	0.00492271	-2.96748	0.00300256	0.520598	0.00146295	41893
wdf-Baseline-NE2_Med_SFL	obesity	date_e66_first_reported_obesity_f130792_0_0	0.0579887	0.0159821	0.004892	3.26699	0.00108697	0.5206	0.00146194	41893
wdf-Colchicine_20h-NE2_NE4_ratio	obesity	date_e66_first_reported_obesity_f130792_0_0	0.0190226	-0.0184951	0.00491657	-3.76179	0.000168704	0.521236	0.00146232	41893
wdf-KCl_17h-NE2_NE4_ratio	obesity	date_e66_first_reported_obesity_f130792_0_0	0.0122534	-0.0193019	0.00488622	-3.95027	7.80629e-05	0.521095	0.00146149	41893
wdf-KCl_17h-NE2_Percentage	obesity	date_e66_first_reported_obesity_f130792_0_0	0.0129897	-0.0190896	0.00489251	-3.90179	9.54849e-05	0.521093	0.00146231	41893
wdf-Nigericin_0.5h-NE3_SD_SSC	obesity	date_e66_first_reported_obesity_f130792_0_0	0.0731072	-0.0155177	0.0048867	-3.17551	0.00149575	0.520467	0.00146199	41893
wdf-Pam3CSK4_19h-NE1_Med_SFL	obesity	date_e66_first_reported_obesity_f130792_0_0	0.0190226	-0.0182542	0.00485504	-3.75984	0.000170021	0.521094	0.00146247	41893
wdf-Pam3CSK4_19h-NE4_Med_SFL	obesity	date_e66_first_reported_obesity_f130792_0_0	0.0283391	-0.0173204	0.00485229	-3.56954	0.000357607	0.520872	0.00146142	41893
wdf-Water_15h-NE2_NE4_ratio	obesity	date_e66_first_reported_obesity_f130792_0_0	0.0129897	-0.0192941	0.00494024	-3.9055	9.40295e-05	0.520913	0.00145925	41893
wdf-Water_15h-NE2_Percentage	obesity	date_e66_first_reported_obesity_f130792_0_0	0.000581729	-0.0243225	0.00493166	-4.93192	8.14256e-07	0.521436	0.00145982	41893
wnr-Nigericin_0.5h-PLT_CV_FSC	obesity	date_e66_first_reported_obesity_f130792_0_0	0.00581866	-0.0206087	0.00489647	-4.20889	2.56631e-05	0.520962	0.00146081	41893
wnr-Nigericin_0.5h-PLT_CV_SFL	obesity	date_e66_first_reported_obesity_f130792_0_0	0.0190226	-0.0185133	0.00492416	-3.75968	0.000170128	0.520646	0.00146044	41893
wnr-Nigericin_0.5h-PLT_CV_SSC	obesity	date_e66_first_reported_obesity_f130792_0_0	0.098426	-0.0145543	0.00489621	-2.97256	0.00295329	0.520521	0.00146105	41893
wnr-Nigericin_0.5h-PLT_SD_FSC	obesity	date_e66_first_reported_obesity_f130792_0_0	0.00806899	-0.0200263	0.00488582	-4.09886	4.15195e-05	0.520812	0.00146023	41893
wnr-Nigericin_0.5h-PLT_SD_SFL	obesity	date_e66_first_reported_obesity_f130792_0_0	0.0183578	-0.018668	0.00491096	-3.8013	0.000143941	0.520691	0.00146056	41893
wnr-Nigericin_0.5h-PLT_SD_SSC	obesity	date_e66_first_reported_obesity_f130792_0_0	0.027271	-0.0176395	0.0049136	-3.58993	0.000330765	0.520614	0.00146074	41893
wnr-TMAO_3.5h-PLT_CV_SFL	obesity	date_e66_first_reported_obesity_f130792_0_0	0.0575187	0.015918	0.00486618	3.27115	0.00107111	0.520834	0.00146202	41893
wnr-TMAO_3.5h-PLT_CV_SSC	obesity	date_e66_first_reported_obesity_f130792_0_0	0.0901595	0.014764	0.00486438	3.03512	0.00240443	0.520765	0.00146227	41893
wnr-TMAO_3.5h-PLT_SD_SFL	obesity	date_e66_first_reported_obesity_f130792_0_0	0.0762489	0.0152968	0.00486775	3.14247	0.00167526	0.520808	0.00146211	41893
wnr-TMAO_3.5h-PLT_SD_SSC	obesity	date_e66_first_reported_obesity_f130792_0_0	0.0810449	0.0150216	0.00486069	3.09042	0.00199871	0.520792	0.00146295	41893
wdf-Pam3CSK4_19h-NE3_Med_FSC	sphingolipid metabolism disorders	date_e75_first_reported_disorders_of_sphingolipid_metabolism_and_other_lipid_storage_disorders_f130808_0_0	0.026977	-0.355215	0.0981147	-3.6204	0.000294148	0.622204	0.0316274	105
pltf-Isobutyric_3h-IPF_SD_FSC	lipidemia	date_e78_first_reported_disorders_of_lipoprotein_metabolism_and_other_lipidaemias_f130814_0_0	0.0206229	-0.0116218	0.00312986	-3.7132	0.000204653	0.568792	0.000929065	103710
ret-Alhydrogel_21h-RET1_Med_SSC	lipidemia	date_e78_first_reported_disorders_of_lipoprotein_metabolism_and_other_lipidaemias_f130814_0_0	0.00365905	-0.0135107	0.00311413	-4.33851	1.4345e-05	0.56902	0.000928685	103710
ret-Baseline-RET2_CV_SFL	lipidemia	date_e78_first_reported_disorders_of_lipoprotein_metabolism_and_other_lipidaemias_f130814_0_0	0.00204873	0.0139959	0.00310981	4.50058	6.77691e-06	0.569592	0.000928553	103710
ret-Baseline-RET2_SD_SFL	lipidemia	date_e78_first_reported_disorders_of_lipoprotein_metabolism_and_other_lipidaemias_f130814_0_0	0.000581729	0.0152618	0.00310104	4.92149	8.58883e-07	0.569874	0.000928452	103710
ret-Ciproflaxin_22h-RBC_Med_SSC	lipidemia	date_e78_first_reported_disorders_of_lipoprotein_metabolism_and_other_lipidaemias_f130814_0_0	0.0459869	-0.0104771	0.00311193	-3.36675	0.000760591	0.568612	0.00093107	103710
ret-Ciproflaxin_22h-RET1_Med_SSC	lipidemia	date_e78_first_reported_disorders_of_lipoprotein_metabolism_and_other_lipidaemias_f130814_0_0	0.027271	-0.0113008	0.00312828	-3.61247	0.000303296	0.568651	0.000929368	103710
ret-KCl_17h-RBC_CV_SFL	lipidemia	date_e78_first_reported_disorders_of_lipoprotein_metabolism_and_other_lipidaemias_f130814_0_0	0.0810449	0.00959744	0.00310651	3.08945	0.00200524	0.568309	0.000930303	103710
ret-KCl_17h-RET1_Med_SSC	lipidemia	date_e78_first_reported_disorders_of_lipoprotein_metabolism_and_other_lipidaemias_f130814_0_0	1.69054e-05	-0.0185822	0.00310109	-5.99213	2.07113e-09	0.570023	0.000929925	103710
ret-KCl_17h-RET1_Percentage	lipidemia	date_e78_first_reported_disorders_of_lipoprotein_metabolism_and_other_lipidaemias_f130814_0_0	0.000616763	0.0151805	0.00312732	4.85416	1.20899e-06	0.569507	0.000929048	103710
ret-KCl_17h-RET1_SD_SSC	lipidemia	date_e78_first_reported_disorders_of_lipoprotein_metabolism_and_other_lipidaemias_f130814_0_0	0.0897578	-0.00942966	0.00310309	-3.0388	0.00237525	0.567905	0.000930341	103710
ret-LPS_18h-RBC_Med_SSC	lipidemia	date_e78_first_reported_disorders_of_lipoprotein_metabolism_and_other_lipidaemias_f130814_0_0	0.000581729	-0.0152284	0.00310363	-4.90664	9.26503e-07	0.56947	0.000929326	103710
ret-LPS_18h-RBC2_Med_SSC	lipidemia	date_e78_first_reported_disorders_of_lipoprotein_metabolism_and_other_lipidaemias_f130814_0_0	0.000524536	-0.0154293	0.00309913	-4.9786	6.40455e-07	0.569571	0.000929006	103710
ret-Pam3CSK4_19h-RET1_Med_SSC	lipidemia	date_e78_first_reported_disorders_of_lipoprotein_metabolism_and_other_lipidaemias_f130814_0_0	0.00725108	-0.0129609	0.00313024	-4.14056	3.46458e-05	0.569261	0.0009299	103710
wnr-Chloroform_8h-PLT_CV_FSC	lipidemia	date_e78_first_reported_disorders_of_lipoprotein_metabolism_and_other_lipidaemias_f130814_0_0	0.0901595	-0.00943413	0.00310878	-3.03467	0.00240797	0.56827	0.000929057	103710
wnr-Chloroform_8h-PLT_SD_SFL	lipidemia	date_e78_first_reported_disorders_of_lipoprotein_metabolism_and_other_lipidaemias_f130814_0_0	0.0762489	-0.0098161	0.00311893	-3.14727	0.00164802	0.568572	0.000928174	103710
pltf-Baseline-WBC1_Med_FSC	anxiety	date_f41_first_reported_other_anxiety_disorders_f130906_0_0	0.0861336	0.0165977	0.00542976	3.0568	0.00223713	0.567487	0.00160197	33486
pltf-Pam3CSK4_19h-WBC1_Med_SSC	anxiety	date_f41_first_reported_other_anxiety_disorders_f130906_0_0	0.0784017	0.0169937	0.00544593	3.12044	0.00180579	0.56765	0.00160433	33486
pltf-Water_23h-WBC1_Med_SSC	anxiety	date_f41_first_reported_other_anxiety_disorders_f130906_0_0	0.0306843	0.0192509	0.00544042	3.5385	0.000402401	0.567596	0.0016037	33486
ret-DMSO_4.5h-RBC1_CV_FSC	anxiety	date_f41_first_reported_other_anxiety_disorders_f130906_0_0	0.0196431	-0.0203533	0.00545548	-3.73079	0.000190877	0.567501	0.00160308	33486
wdf-Baseline-NE1_SD_FSC	anxiety	date_f41_first_reported_other_anxiety_disorders_f130906_0_0	0.0118793	0.0215727	0.00543497	3.96923	7.21048e-05	0.567965	0.00160607	33486
wdf-Alhydrogel_21h-EO1_Med_SSC	transient ischaemic attacks	date_g45_first_reported_transient_cerebral_ischaemic_attacks_and_related_syndromes_f131056_0_0	0.0828274	-0.0327477	0.0106574	-3.07277	0.00212082	0.563427	0.00317823	8852
wdf-Ciproflaxin_22h-EO1_Med_SSC	transient ischaemic attacks	date_g45_first_reported_transient_cerebral_ischaemic_attacks_and_related_syndromes_f131056_0_0	0.098426	-0.0313544	0.0105607	-2.96897	0.00298804	0.562826	0.0031761	8852
wdf-Pam3CSK4_19h-NE1_Med_SFL	transient ischaemic attacks	date_g45_first_reported_transient_cerebral_ischaemic_attacks_and_related_syndromes_f131056_0_0	0.0691326	-0.0337931	0.0105588	-3.20046	0.00137208	0.563028	0.00318663	8852
wdf-Pam3CSK4_19h-NE4_Med_SFL	transient ischaemic attacks	date_g45_first_reported_transient_cerebral_ischaemic_attacks_and_related_syndromes_f131056_0_0	0.0920472	-0.031864	0.0105548	-3.01892	0.00253676	0.563195	0.00318224	8852
wdf-Water_15h-EO1_Med_SSC	transient ischaemic attacks	date_g45_first_reported_transient_cerebral_ischaemic_attacks_and_related_syndromes_f131056_0_0	0.0512164	-0.0350263	0.0105561	-3.31811	0.000906272	0.563016	0.00317558	8852
wdf-Water_23h-MO2_CV_FSC	mononeuropathies upper limb	date_g56_first_reported_mononeuropathies_of_upper_limb_f131074_0_0	0.0442008	0.0227583	0.00671474	3.3893	0.000700713	0.57923	0.00192244	22088
wdf-Water_23h-MO2_SD_FSC	mononeuropathies upper limb	date_g56_first_reported_mononeuropathies_of_upper_limb_f131074_0_0	0.0451184	0.0225711	0.00668142	3.37819	0.000729643	0.579207	0.00192241	22088
wnr-Water_15h-WBC2_CV_FSC	mononeuropathies upper limb	date_g56_first_reported_mononeuropathies_of_upper_limb_f131074_0_0	0.0267581	0.0244976	0.00675716	3.62543	0.000288483	0.579408	0.00192178	22088
wnr-Water_15h-WBC2_Med_FSC	mononeuropathies upper limb	date_g56_first_reported_mononeuropathies_of_upper_limb_f131074_0_0	0.0291691	-0.0239925	0.00675002	-3.55443	0.000378802	0.579357	0.00192063	22088
pltf-Baseline-WBC_Med_SSC	essential hypertension	date_i10_first_reported_essential_primary_hypertension_f131286_0_0	0.0683218	0.00780143	0.00243366	3.20564	0.00134762	0.549463	0.000743575	167011
pltf-Ciproflaxin_22h-IPF_CV_SFL	essential hypertension	date_i10_first_reported_essential_primary_hypertension_f131286_0_0	0.0190226	-0.00914868	0.00243199	-3.76181	0.000168691	0.549681	0.000743898	167011
pltf-Ciproflaxin_22h-IPF_SD_SFL	essential hypertension	date_i10_first_reported_essential_primary_hypertension_f131286_0_0	0.0762489	-0.00766307	0.00243673	-3.14482	0.00166188	0.549575	0.000744027	167011
pltf-Colchicine_20h-IPF_Med_FSC	essential hypertension	date_i10_first_reported_essential_primary_hypertension_f131286_0_0	0.0468154	-0.00817772	0.00243681	-3.35591	0.000791047	0.549603	0.000743392	167011
pltf-Isobutyric_3h-IPF_CV_FSC	essential hypertension	date_i10_first_reported_essential_primary_hypertension_f131286_0_0	0.0511026	-0.00814713	0.00245083	-3.32423	0.000886631	0.549482	0.000745035	167011
pltf-Isobutyric_3h-IPF_SD_FSC	essential hypertension	date_i10_first_reported_essential_primary_hypertension_f131286_0_0	0.0993359	-0.00730794	0.00246606	-2.96341	0.00304249	0.549409	0.000744925	167011
pltf-KCl_17h-WBC1_Med_SSC	essential hypertension	date_i10_first_reported_essential_primary_hypertension_f131286_0_0	0.012856	0.00958954	0.00244302	3.92529	8.66266e-05	0.549604	0.000743629	167011
pltf-LPS_18h-WBC1_Med_SSC	essential hypertension	date_i10_first_reported_essential_primary_hypertension_f131286_0_0	0.012856	0.00963466	0.00245279	3.92804	8.56418e-05	0.549589	0.000743475	167011
pltf-Pam3CSK4_19h-WBC1_Med_SSC	essential hypertension	date_i10_first_reported_essential_primary_hypertension_f131286_0_0	0.0234635	0.0089448	0.00243852	3.66812	0.00024434	0.549479	0.000743593	167011
pltf-Water_15h-WBC1_Med_SSC	essential hypertension	date_i10_first_reported_essential_primary_hypertension_f131286_0_0	0.0187004	0.00922076	0.00243591	3.78534	0.0001535	0.549438	0.000743263	167011
pltf-Water_23h-WBC1_Med_SSC	essential hypertension	date_i10_first_reported_essential_primary_hypertension_f131286_0_0	0.0129897	0.00951672	0.00243728	3.90465	9.43636e-05	0.549389	0.000743463	167011
ret-Baseline-RET2_SD_SFL	essential hypertension	date_i10_first_reported_essential_primary_hypertension_f131286_0_0	0.0523723	0.00807432	0.00244162	3.30694	0.000943197	0.549574	0.000743872	167011
ret-Butyric_2.5h-PLT_Count	essential hypertension	date_i10_first_reported_essential_primary_hypertension_f131286_0_0	0.067844	0.00779986	0.00243028	3.20945	0.00132989	0.549313	0.000744271	167011
ret-Ciproflaxin_22h-RBC_Med_SSC	essential hypertension	date_i10_first_reported_essential_primary_hypertension_f131286_0_0	0.0435662	-0.00832354	0.00245081	-3.39624	0.000683192	0.549579	0.000744178	167011
ret-Ciproflaxin_22h-RET1_Med_SSC	essential hypertension	date_i10_first_reported_essential_primary_hypertension_f131286_0_0	0.0973211	-0.00735661	0.00246436	-2.9852	0.00283392	0.549591	0.000743818	167011
ret-Isobutyric_3h-RET1_Med_SSC	essential hypertension	date_i10_first_reported_essential_primary_hypertension_f131286_0_0	0.0274728	-0.00885507	0.00246977	-3.58539	0.000336578	0.549419	0.000744374	167011
ret-KCl_17h-RET1_Med_SSC	essential hypertension	date_i10_first_reported_essential_primary_hypertension_f131286_0_0	0.00137413	-0.0113417	0.00244239	-4.64366	3.42288e-06	0.549647	0.000743888	167011
ret-KCl_17h-RET1_Percentage	essential hypertension	date_i10_first_reported_essential_primary_hypertension_f131286_0_0	0.00137413	0.0113741	0.00246293	4.61814	3.87204e-06	0.549612	0.000744396	167011
ret-LPS_18h-RBC_Med_SSC	essential hypertension	date_i10_first_reported_essential_primary_hypertension_f131286_0_0	0.0118793	-0.0096856	0.00244443	-3.96232	7.42241e-05	0.549636	0.000743895	167011
ret-LPS_18h-RBC2_Med_SSC	essential hypertension	date_i10_first_reported_essential_primary_hypertension_f131286_0_0	0.000122459	-0.0133545	0.00244142	-5.46998	4.50085e-08	0.549785	0.000743751	167011
ret-Pam3CSK4_19h-PLT_SD_SSC	essential hypertension	date_i10_first_reported_essential_primary_hypertension_f131286_0_0	0.0767434	0.00762946	0.00243639	3.13146	0.00173939	0.549458	0.000743847	167011
wdf-Alhydrogel_21h-EO2_Med_SFL	essential hypertension	date_i10_first_reported_essential_primary_hypertension_f131286_0_0	0.00663473	0.0103894	0.00249337	4.16682	3.0888e-05	0.54942	0.000744061	167011
wdf-Cholic_Acid_6.5h-NE4_SD_SSC	essential hypertension	date_i10_first_reported_essential_primary_hypertension_f131286_0_0	0.0191268	-0.00916875	0.00244401	-3.75153	0.000175762	0.549384	0.000744771	167011
wdf-Colchicine_20h-EO1_Med_SSC	essential hypertension	date_i10_first_reported_essential_primary_hypertension_f131286_0_0	0.00260733	0.0108202	0.00243793	4.43827	9.06843e-06	0.549507	0.000743555	167011
wdf-Colchicine_20h-LY_CV_SSC	essential hypertension	date_i10_first_reported_essential_primary_hypertension_f131286_0_0	0.0573523	-0.0079883	0.00243862	-3.27574	0.00105386	0.549372	0.00074405	167011
wdf-Colchicine_20h-NE2_NE4_ratio	essential hypertension	date_i10_first_reported_essential_primary_hypertension_f131286_0_0	0.0807885	-0.00764367	0.00246468	-3.10128	0.00192686	0.549576	0.00074381	167011
wdf-Dapa_2h-NE1_CV_SFL	essential hypertension	date_i10_first_reported_essential_primary_hypertension_f131286_0_0	0.0920472	-0.00733161	0.00242988	-3.01728	0.00255055	0.549413	0.000744026	167011
wdf-KCl_17h-NE2_NE4_ratio	essential hypertension	date_i10_first_reported_essential_primary_hypertension_f131286_0_0	0.098426	-0.00728596	0.00244963	-2.97431	0.00293649	0.54947	0.000743811	167011
wdf-LPS_18h-NE1_CV_SFL	essential hypertension	date_i10_first_reported_essential_primary_hypertension_f131286_0_0	0.0767434	-0.00766079	0.00244632	-3.13156	0.00173883	0.549399	0.000743839	167011
wdf-Pam3CSK4_19h-NE4_Med_SFL	essential hypertension	date_i10_first_reported_essential_primary_hypertension_f131286_0_0	0.0291691	-0.00864806	0.00243174	-3.55632	0.000376081	0.549538	0.000743672	167011
wdf-Valsartan_6h-NE4_CV_FSC	essential hypertension	date_i10_first_reported_essential_primary_hypertension_f131286_0_0	0.000698259	-0.0117252	0.00243391	-4.81742	1.45428e-06	0.54964	0.000743637	167011
wdf-Water_15h-EO1_Med_SSC	essential hypertension	date_i10_first_reported_essential_primary_hypertension_f131286_0_0	0.0191268	0.00911227	0.00243044	3.74923	0.000177377	0.549505	0.000743669	167011
wdf-Water_15h-NE4_SD_SFL	essential hypertension	date_i10_first_reported_essential_primary_hypertension_f131286_0_0	0.0814979	-0.00750561	0.00243309	-3.08481	0.00203685	0.549357	0.000744006	167011
wdf-Water_23h-NE1_Med_SFL	essential hypertension	date_i10_first_reported_essential_primary_hypertension_f131286_0_0	0.0384313	-0.00836737	0.00242681	-3.44788	0.000565002	0.549473	0.000743689	167011
wnr-Baseline-UK1_SD_FSC	essential hypertension	date_i10_first_reported_essential_primary_hypertension_f131286_0_0	0.0936878	0.00730669	0.00243004	3.00682	0.00263994	0.549529	0.000744069	167011
wnr-Chloroform_1h-PLT_CV_SSC	essential hypertension	date_i10_first_reported_essential_primary_hypertension_f131286_0_0	0.0737855	-0.00773454	0.00244304	-3.16595	0.00154579	0.54947	0.00074429	167011
wnr-Chloroform_8h-PLT_CV_SFL	essential hypertension	date_i10_first_reported_essential_primary_hypertension_f131286_0_0	0.0263382	-0.00890723	0.00245212	-3.63246	0.00028073	0.549387	0.00074404	167011
wnr-Chloroform_8h-PLT_SD_FSC	essential hypertension	date_i10_first_reported_essential_primary_hypertension_f131286_0_0	0.0190226	-0.00920079	0.00244406	-3.76456	0.000166845	0.549541	0.00074355	167011
wnr-Chloroform_8h-PLT_SD_SFL	essential hypertension	date_i10_first_reported_essential_primary_hypertension_f131286_0_0	0.00936437	-0.00994651	0.00245706	-4.04814	5.16267e-05	0.549419	0.000744056	167011
wnr-Chloroform_8h-PLT_SD_SSC	essential hypertension	date_i10_first_reported_essential_primary_hypertension_f131286_0_0	0.0413593	-0.00838487	0.0024492	-3.42351	0.000618182	0.549537	0.000743932	167011
wnr-DMSO_4.5h-WBC_CV_SSC	essential hypertension	date_i10_first_reported_essential_primary_hypertension_f131286_0_0	0.0190226	-0.00915484	0.00243498	-3.75971	0.000170108	0.549513	0.000744124	167011
wnr-LPS_18h-WBC_CV_FSC	essential hypertension	date_i10_first_reported_essential_primary_hypertension_f131286_0_0	0.0306843	0.00863889	0.00244302	3.53615	0.000405997	0.549469	0.000743979	167011
wnr-Nigericin_0.5h-PLT_CV_FSC	essential hypertension	date_i10_first_reported_essential_primary_hypertension_f131286_0_0	0.0372443	-0.00848548	0.00245183	-3.46087	0.000538425	0.549374	0.000743856	167011
wnr-Nigericin_0.5h-PLT_CV_SFL	essential hypertension	date_i10_first_reported_essential_primary_hypertension_f131286_0_0	0.0186286	-0.00934881	0.00246467	-3.79312	0.000148763	0.549393	0.000743885	167011
wnr-Nigericin_0.5h-PLT_CV_SSC	essential hypertension	date_i10_first_reported_essential_primary_hypertension_f131286_0_0	0.0498766	-0.00816776	0.0024497	-3.33419	0.000855477	0.54932	0.000744165	167011
wnr-Nigericin_0.5h-PLT_SD_FSC	essential hypertension	date_i10_first_reported_essential_primary_hypertension_f131286_0_0	0.0642154	-0.00790797	0.00244643	-3.23246	0.00122729	0.549362	0.000743911	167011
wnr-Nigericin_0.5h-PLT_SD_SFL	essential hypertension	date_i10_first_reported_essential_primary_hypertension_f131286_0_0	0.0183578	-0.00934587	0.0024582	-3.80192	0.000143582	0.549401	0.000743886	167011
wnr-Nigericin_0.5h-PLT_SD_SSC	essential hypertension	date_i10_first_reported_essential_primary_hypertension_f131286_0_0	0.027271	-0.00885517	0.00245814	-3.60239	0.000315307	0.549393	0.000743969	167011
wnr-Nigericin_6h_overnight-WBC2_SD_SSC	essential hypertension	date_i10_first_reported_essential_primary_hypertension_f131286_0_0	0.0100482	0.00991408	0.00246535	4.02138	5.78589e-05	0.549438	0.000743978	167011
wnr-Pam3CSK4_19h-WBC_SD_FSC	essential hypertension	date_i10_first_reported_essential_primary_hypertension_f131286_0_0	0.0129897	0.00963919	0.00246296	3.91366	9.09079e-05	0.549667	0.000743041	167011
wnr-TMAO_3.5h-PLT_CV_FSC	essential hypertension	date_i10_first_reported_essential_primary_hypertension_f131286_0_0	0.0495342	0.0081472	0.00244067	3.3381	0.000843535	0.549436	0.000743853	167011
wnr-TMAO_3.5h-PLT_CV_SFL	essential hypertension	date_i10_first_reported_essential_primary_hypertension_f131286_0_0	0.027271	0.00877557	0.00243857	3.59865	0.000319867	0.549431	0.000743955	167011
wnr-TMAO_3.5h-PLT_CV_SSC	essential hypertension	date_i10_first_reported_essential_primary_hypertension_f131286_0_0	0.0432332	0.00829289	0.00243874	3.40048	0.000672673	0.549453	0.000743825	167011
wnr-TMAO_3.5h-PLT_SD_FSC	essential hypertension	date_i10_first_reported_essential_primary_hypertension_f131286_0_0	0.0960851	0.00730765	0.00243766	2.99781	0.00271926	0.5494	0.000743994	167011
wnr-TMAO_3.5h-PLT_SD_SFL	essential hypertension	date_i10_first_reported_essential_primary_hypertension_f131286_0_0	0.0342538	0.00851553	0.00243982	3.49023	0.000482603	0.549435	0.000744035	167011
wnr-TMAO_3.5h-PLT_SD_SSC	essential hypertension	date_i10_first_reported_essential_primary_hypertension_f131286_0_0	0.0810449	0.00753378	0.00243689	3.09156	0.00199109	0.549437	0.000743918	167011
wnr-Valsartan_6h-WBC_SD_SSC	essential hypertension	date_i10_first_reported_essential_primary_hypertension_f131286_0_0	0.0079028	-0.0100482	0.00244526	-4.10924	3.96961e-05	0.549484	0.00074389	167011
wnr-Water_15h-WBC2_Med_FSC	essential hypertension	date_i10_first_reported_essential_primary_hypertension_f131286_0_0	0.0920472	0.00741983	0.00245832	3.01825	0.0025424	0.549492	0.000743537	167011
ret-LPS_18h-RBC2_Med_SSC	chronic ischaemic heart disease	date_i25_first_reported_chronic_ischaemic_heart_disease_f131306_0_0	0.0423396	-0.01617	0.00473819	-3.41271	0.000643208	0.639178	0.00133103	44379
ret-Pam3CSK4_19h-RET1_Med_SSC	chronic ischaemic heart disease	date_i25_first_reported_chronic_ischaemic_heart_disease_f131306_0_0	0.0897578	-0.0145585	0.0047904	-3.03911	0.00237282	0.639228	0.00133137	44379
ret-Alhydrogel_21h-RET1_Med_SSC	heart failure	date_i50_first_reported_heart_failure_f131354_0_0	0.098426	-0.0237436	0.00797285	-2.97806	0.00290083	0.614718	0.00238267	15811
ret-KCl_17h-RBC_SD_FSC	heart failure	date_i50_first_reported_heart_failure_f131354_0_0	0.0907981	0.02408	0.00794777	3.02979	0.00244727	0.615012	0.00238571	15811
ret-KCl_17h-RBC1_SD_FSC	heart failure	date_i50_first_reported_heart_failure_f131354_0_0	0.0731072	0.0254376	0.00800688	3.17697	0.00148822	0.614962	0.00238569	15811
ret-Water_15h-RET1_SD_SSC	heart failure	date_i50_first_reported_heart_failure_f131354_0_0	0.00581866	-0.0334823	0.0079522	-4.21045	2.54865e-05	0.61431	0.00237413	15811
ret-Baseline-RET2_CV_SFL	atherosclerosis	date_i70_first_reported_atherosclerosis_f131380_0_0	0.0862242	0.0529627	0.017336	3.05507	0.00225005	0.627533	0.00508177	3335
ret-Baseline-RET2_SD_SFL	atherosclerosis	date_i70_first_reported_atherosclerosis_f131380_0_0	0.0356924	0.0601141	0.0172896	3.4769	0.000507244	0.628584	0.0050634	3335
wdf-Colchicine_20h-LY_SD_SSC	aortic aneurism and dissection	date_i71_first_reported_aortic_aneurysm_and_dissection_f131382_0_0	0.0807885	-0.0476472	0.015354	-3.10323	0.00191419	0.680375	0.00393596	4222
wdf-LPS_18h-NE1_CV_SFL	venous thrombosis	date_i82_first_reported_other_venous_embolism_and_thrombosis_f131400_0_0	0.0767434	-0.0910859	0.0290526	-3.13521	0.00171731	0.533581	0.00879648	1183
ret-Pam3CSK4_19h-PLT_CV_SFL	varicose veins	date_i83_first_reported_varicose_veins_of_lower_extremities_f131402_0_0	0.0216553	-0.024877	0.00673327	-3.69464	0.000220196	0.557181	0.00197408	21668
ret-Pam3CSK4_19h-PLT_SD_SSC	varicose veins	date_i83_first_reported_varicose_veins_of_lower_extremities_f131402_0_0	0.0341723	0.0236136	0.00675987	3.4932	0.000477268	0.556723	0.00197698	21668
ret-Water_15h-PLT_Med_SFL	varicose veins	date_i83_first_reported_varicose_veins_of_lower_extremities_f131402_0_0	0.0541473	0.0222099	0.00673907	3.29569	0.000981797	0.556753	0.00197759	21668
wdf-Baseline-NE1_CV_SFL	varicose veins	date_i83_first_reported_varicose_veins_of_lower_extremities_f131402_0_0	0.0737855	0.0215145	0.00679169	3.16777	0.00153613	0.556817	0.00197758	21668
wdf-Baseline-NE4_CV_SFL	varicose veins	date_i83_first_reported_varicose_veins_of_lower_extremities_f131402_0_0	0.0196431	0.025629	0.00685912	3.73648	0.000186611	0.557001	0.00197632	21668
wdf-Colchicine_20h-EO1_Med_SSC	varicose veins	date_i83_first_reported_varicose_veins_of_lower_extremities_f131402_0_0	0.00932633	0.0274289	0.0067653	4.05435	5.02743e-05	0.557427	0.00197109	21668
wdf-Pam3CSK4_19h-NE4_Med_SSC	varicose veins	date_i83_first_reported_varicose_veins_of_lower_extremities_f131402_0_0	0.0936878	-0.0204376	0.00679448	-3.00797	0.00262998	0.556651	0.00197537	21668
wdf-Water_15h-NE1_Med_SSC	varicose veins	date_i83_first_reported_varicose_veins_of_lower_extremities_f131402_0_0	0.0381417	-0.0233621	0.00676733	-3.45218	0.000556071	0.556825	0.00197741	21668
wdf-Water_15h-NE4_CV_SFL	varicose veins	date_i83_first_reported_varicose_veins_of_lower_extremities_f131402_0_0	0.0706159	0.0214981	0.00673381	3.19256	0.00141018	0.556894	0.00197304	21668
wdf-Water_15h-NE4_Med_SSC	varicose veins	date_i83_first_reported_varicose_veins_of_lower_extremities_f131402_0_0	0.0731072	-0.0214801	0.00675824	-3.17835	0.00148114	0.556712	0.00197732	21668
ret-H2O2_16h-PLT_Med_SFL	chronic obstructive pulmonary disease	date_j44_first_reported_other_chronic_obstructive_pulmonary_disease_f131492_0_0	0.098426	-0.0195971	0.00659593	-2.97108	0.00296752	0.554692	0.00201082	22743
ret-Water_15h-PLT_Med_SFL	chronic obstructive pulmonary disease	date_j44_first_reported_other_chronic_obstructive_pulmonary_disease_f131492_0_0	0.0822467	-0.0202048	0.00656791	-3.0763	0.00209587	0.554779	0.00201168	22743
pltf-Baseline-WBC1_Med_SSC	asthma	date_j45_first_reported_asthma_f131494_0_0	0.0585578	-0.0131087	0.00401814	-3.26238	0.00110481	0.519114	0.0011782	62009
pltf-Ciproflaxin_22h-PLT_F_Med_FSC	asthma	date_j45_first_reported_asthma_f131494_0_0	0.027271	-0.0144223	0.00400016	-3.60543	0.000311634	0.518961	0.00117703	62009
pltf-H2O2_16h-PLT_F_Med_SFL	asthma	date_j45_first_reported_asthma_f131494_0_0	0.0839424	-0.0122436	0.0039916	-3.06735	0.00215965	0.519073	0.00117624	62009
pltf-Water_15h-PLT_F_Med_FSC	asthma	date_j45_first_reported_asthma_f131494_0_0	0.0231958	-0.0146494	0.00398723	-3.67408	0.00023871	0.519081	0.00117679	62009
pltf-Water_23h-PLT_F_Med_SFL	asthma	date_j45_first_reported_asthma_f131494_0_0	0.0186286	-0.0151384	0.00399425	-3.79003	0.000150628	0.519135	0.00117662	62009
wdf-Dapa_2h-NE1_CV_SFL	asthma	date_j45_first_reported_asthma_f131494_0_0	0.0284481	-0.0142178	0.00398704	-3.566	0.000362469	0.519015	0.00117454	62009
wdf-LPS_18h-NE4_Med_SSC	asthma	date_j45_first_reported_asthma_f131494_0_0	0.0216553	-0.0148018	0.00400631	-3.69463	0.000220205	0.519078	0.00117836	62009
wdf-Pam3CSK4_19h-MO_Med_SSC	asthma	date_j45_first_reported_asthma_f131494_0_0	0.0442008	-0.013843	0.00408586	-3.38803	0.000703975	0.519149	0.00117568	62009
wdf-Water_15h-NE1_Med_SSC	asthma	date_j45_first_reported_asthma_f131494_0_0	0.0129897	-0.0156627	0.00399927	-3.91639	8.98862e-05	0.519112	0.00117762	62009
wdf-Water_15h-NE4_Med_SSC	asthma	date_j45_first_reported_asthma_f131494_0_0	0.0973211	-0.0119185	0.00399345	-2.9845	0.00284039	0.518996	0.00117659	62009
wnr-Chloroform_1h-PLT_CV_SFL	asthma	date_j45_first_reported_asthma_f131494_0_0	0.0806034	-0.0125719	0.00404352	-3.10915	0.00187625	0.519136	0.00117586	62009
wnr-Chloroform_1h-PLT_SD_SFL	asthma	date_j45_first_reported_asthma_f131494_0_0	0.0676355	-0.0130032	0.00404816	-3.21214	0.00131751	0.519139	0.00117572	62009
wnr-Ciproflaxin_22h-WBC2_CV_SFL	asthma	date_j45_first_reported_asthma_f131494_0_0	0.0807885	-0.0123965	0.00399151	-3.10571	0.00189823	0.519036	0.00117519	62009
wnr-KCl_17h-WBC_Med_SSC	asthma	date_j45_first_reported_asthma_f131494_0_0	0.000361494	-0.0203275	0.00399204	-5.092	3.54302e-07	0.519349	0.00117594	62009
wnr-LPS_18h-WBC_Med_SSC	asthma	date_j45_first_reported_asthma_f131494_0_0	0.000255186	-0.0208856	0.00400781	-5.21124	1.87582e-07	0.519471	0.00117651	62009
wnr-Pam3CSK4_19h-BASO_Med_SSC	asthma	date_j45_first_reported_asthma_f131494_0_0	0.0517375	-0.0133159	0.00402017	-3.31227	0.000925425	0.51915	0.00117606	62009
wnr-Pam3CSK4_19h-WBC_SD_FSC	asthma	date_j45_first_reported_asthma_f131494_0_0	0.027271	0.0145104	0.00404131	3.59053	0.000330008	0.518972	0.00117696	62009
pltf-Ciproflaxin_22h-PLT_F_SD_SSC	irritable bowel syndrome	date_k58_first_reported_irritable_bowel_syndrome_f131638_0_0	0.0746781	0.0179432	0.00568295	3.15738	0.00159194	0.600844	0.00154556	30877
pltf-Water_15h-PLT_F_Med_FSC	irritable bowel syndrome	date_k58_first_reported_irritable_bowel_syndrome_f131638_0_0	0.0905321	0.0171445	0.00565445	3.03205	0.00242901	0.601045	0.0015395	30877
pltf-Water_23h-PLT_F_Med_SFL	irritable bowel syndrome	date_k58_first_reported_irritable_bowel_syndrome_f131638_0_0	0.0746781	0.0178813	0.00566195	3.15815	0.00158776	0.601085	0.00154117	30877
wdf-Colchicine_20h-EO2_Med_SFL	irritable bowel syndrome	date_k58_first_reported_irritable_bowel_syndrome_f131638_0_0	0.00958222	-0.0229579	0.00568603	-4.0376	5.40016e-05	0.601876	0.00154717	30877
wnr-Chloroform_8h-PLT_CV_SFL	Erythema nodosum	date_l52_first_reported_erythema_nodosum_f131758_0_0	0.0810449	0.190292	0.0615545	3.09145	0.00199185	0.681938	0.016345	264
wnr-Chloroform_8h-PLT_SD_FSC	Erythema nodosum	date_l52_first_reported_erythema_nodosum_f131758_0_0	0.0920472	0.184977	0.0613399	3.01561	0.00256461	0.680685	0.016485	264
wnr-Chloroform_8h-PLT_SD_SFL	Erythema nodosum	date_l52_first_reported_erythema_nodosum_f131758_0_0	0.0746781	0.194865	0.0616656	3.16002	0.00157756	0.682798	0.0163627	264
pltf-Cholic_Acid_6.5h-RBC_Med_SFL	gout	date_m10_first_reported_gout_f131858_0_0	0.00260733	0.0336109	0.00758081	4.43369	9.26354e-06	0.712977	0.00170799	17276
pltf-LiCL_4h-RBC_Med_SFL	gout	date_m10_first_reported_gout_f131858_0_0	0.0822467	0.0233203	0.00757504	3.07857	0.00207998	0.712703	0.0017083	17276
pltf-Nigericin_0.5h-RBC_CV_SFL	gout	date_m10_first_reported_gout_f131858_0_0	0.0807885	-0.0237078	0.00764792	-3.09991	0.00193583	0.71301	0.00170082	17276
pltf-Nigericin_0.5h-RBC_SD_SFL	gout	date_m10_first_reported_gout_f131858_0_0	0.098426	-0.0226284	0.00760611	-2.97503	0.00292957	0.712718	0.00170088	17276
ret-Captopril_5.5h-RET2_Count	gout	date_m10_first_reported_gout_f131858_0_0	0.0810449	0.0234318	0.00757816	3.09201	0.00198805	0.712643	0.00170272	17276
ret-Captopril_5.5h-RET2_Percentage	gout	date_m10_first_reported_gout_f131858_0_0	0.0737855	0.0239609	0.00756529	3.16722	0.00153906	0.712839	0.00170093	17276
ret-LiCL_4h-RET2_Count	gout	date_m10_first_reported_gout_f131858_0_0	0.0784017	0.0236603	0.00757895	3.12184	0.00179723	0.712564	0.00170138	17276
ret-TMAO_3.5h-RET1_Percentage	gout	date_m10_first_reported_gout_f131858_0_0	0.0459869	0.0255655	0.00759072	3.368	0.000757154	0.712659	0.00170305	17276
ret-TMAO_3.5h-RET2_Percentage	gout	date_m10_first_reported_gout_f131858_0_0	0.00663473	0.0315787	0.00757852	4.16687	3.08808e-05	0.712815	0.00170423	17276
wdf-Pam3CSK4_19h-NE2_NE4_ratio	gout	date_m10_first_reported_gout_f131858_0_0	0.0411566	-0.0265181	0.00773781	-3.42708	0.000610109	0.712644	0.00170937	17276
wdf-Water_15h-NE2_NE4_ratio	gout	date_m10_first_reported_gout_f131858_0_0	0.0807885	-0.0238559	0.00769724	-3.09928	0.00193994	0.712627	0.0017016	17276
wdf-Water_15h-NE2_Percentage	gout	date_m10_first_reported_gout_f131858_0_0	0.0196431	-0.0286458	0.00768267	-3.72863	0.000192523	0.712933	0.00170001	17276
wdf-Alhydrogel_21h-NE2_NE4_ratio	Systemic lupus erythematosus	date_m32_first_reported_systemic_lupus_erythematosus_f131894_0_0	0.0762489	0.111076	0.035359	3.14139	0.00168147	0.691796	0.00856248	804
wdf-Baseline-NE1_SD_FSC	Systemic lupus erythematosus	date_m32_first_reported_systemic_lupus_erythematosus_f131894_0_0	0.0767434	-0.109773	0.0350295	-3.13372	0.00172603	0.692964	0.00822337	804
wdf-LPS_18h-NE2_NE4_ratio	Systemic lupus erythematosus	date_m32_first_reported_systemic_lupus_erythematosus_f131894_0_0	0.0423396	0.119949	0.0351289	3.41454	0.000638897	0.691225	0.0086284	804
wdf-LPS_18h-NE4_CV_SFL	Systemic lupus erythematosus	date_m32_first_reported_systemic_lupus_erythematosus_f131894_0_0	0.0919641	0.106627	0.0352855	3.02183	0.0025125	0.689949	0.00865921	804
wdf-LPS_18h-NE4_SD_SFL	Systemic lupus erythematosus	date_m32_first_reported_systemic_lupus_erythematosus_f131894_0_0	0.0822467	0.108385	0.0351952	3.07955	0.00207317	0.690417	0.00859122	804
wdf-Pam3CSK4_19h-NE4_CV_FSC	Systemic lupus erythematosus	date_m32_first_reported_systemic_lupus_erythematosus_f131894_0_0	0.0334661	-0.124408	0.0355337	-3.50112	0.000463305	0.690956	0.00841268	804
wdf-Water_15h-NE4_Med_SFL	Systemic lupus erythematosus	date_m32_first_reported_systemic_lupus_erythematosus_f131894_0_0	0.0767434	0.110496	0.0352198	3.13734	0.00170491	0.691916	0.00853361	804
wnr-KCl_17h-BASO_Med_SSC	Systemic lupus erythematosus	date_m32_first_reported_systemic_lupus_erythematosus_f131894_0_0	0.0761526	-0.111014	0.0352425	-3.15	0.0016327	0.691305	0.0084269	804
wnr-Nigericin_0.5h-UK1_CV_FSC	Systemic lupus erythematosus	date_m32_first_reported_systemic_lupus_erythematosus_f131894_0_0	0.0368218	-0.122334	0.0352929	-3.46623	0.000527806	0.692638	0.00843074	804
wnr-Nigericin_0.5h-UK1_SD_FSC	Systemic lupus erythematosus	date_m32_first_reported_systemic_lupus_erythematosus_f131894_0_0	0.0276224	-0.126318	0.035271	-3.58137	0.000341796	0.692864	0.00842061	804
wnr-Water_15h-WBC2_CV_FSC	Systemic lupus erythematosus	date_m32_first_reported_systemic_lupus_erythematosus_f131894_0_0	0.00168939	0.161217	0.0353547	4.55999	5.11568e-06	0.693919	0.00831223	804
wnr-Water_15h-WBC2_Med_FSC	Systemic lupus erythematosus	date_m32_first_reported_systemic_lupus_erythematosus_f131894_0_0	0.000608682	-0.171694	0.0351605	-4.88316	1.044e-06	0.69692	0.00843851	804
ret-TMAO_3.5h-RBC2_Med_SFL	Systemic sclerosis	date_m34_first_reported_systemic_sclerosis_f131898_0_0	0.0737855	0.161593	0.0510037	3.16825	0.00153358	0.684573	0.0130525	388
wdf-Baseline-NE1_SD_FSC	Systemic sclerosis	date_m34_first_reported_systemic_sclerosis_f131898_0_0	0.027271	-0.181023	0.0504065	-3.59126	0.000329077	0.693586	0.0121371	388
wdf-H2O2_16h-NE1_Med_SSC	Systemic sclerosis	date_m34_first_reported_systemic_sclerosis_f131898_0_0	0.0798661	-0.157231	0.0505011	-3.11342	0.0018493	0.689462	0.0126735	388
wdf-LPS_18h-NE4_CV_SFL	Systemic sclerosis	date_m34_first_reported_systemic_sclerosis_f131898_0_0	0.098426	0.150949	0.0508167	2.97046	0.00297351	0.685057	0.0124951	388
wdf-LPS_18h-NE4_Med_SSC	Systemic sclerosis	date_m34_first_reported_systemic_sclerosis_f131898_0_0	0.0448779	-0.171106	0.0505969	-3.38175	0.000720257	0.690524	0.0123409	388
wdf-Water_23h-MO2_SD_SFL	Systemic sclerosis	date_m34_first_reported_systemic_sclerosis_f131898_0_0	0.0155636	0.195532	0.0507378	3.85377	0.000116312	0.689917	0.012122	388
ret-KCl_17h-RET1_SD_SSC	Drug- and heavy-metal-induced tubulo-interstitial and tubular conditions	date_n14_first_reported_drug_and_heavymetalinduced_tubulointerstitial_and_tubular_conditions_f132024_0_0	0.0969543	-0.330506	0.110443	-2.99255	0.00276661	0.654697	0.0327449	82
wdf-Water_15h-EO1_Med_FSC	Drug- and heavy-metal-induced tubulo-interstitial and tubular conditions	date_n14_first_reported_drug_and_heavymetalinduced_tubulointerstitial_and_tubular_conditions_f132024_0_0	0.0246519	0.403592	0.110499	3.65246	0.000259736	0.657276	0.0313201	82
pltf-Baseline-IPF_SD_FSC	chronic kidney disease	date_n18_first_reported_chronic_renal_failure_f132032_0_0	0.0969543	-0.0193224	0.00645868	-2.9917	0.00277432	0.536215	0.00197678	23771
pltf-Captopril_5.5h-PLT_F_Count	chronic kidney disease	date_n18_first_reported_chronic_renal_failure_f132032_0_0	0.0667909	0.0208367	0.00647594	3.21756	0.00129288	0.53607	0.0019802	23771
pltf-LPS_18h-PLT_F_Med_SFL	chronic kidney disease	date_n18_first_reported_chronic_renal_failure_f132032_0_0	0.0333533	-0.022595	0.00644567	-3.50545	0.000455837	0.535807	0.00197984	23771
pltf-Pam3CSK4_19h-PLT_F_Percentage	chronic kidney disease	date_n18_first_reported_chronic_renal_failure_f132032_0_0	0.0512164	0.0214908	0.00647895	3.31702	0.000909831	0.535846	0.00197951	23771
wdf-Captopril_5.5h-MO2_CV_SFL	chronic kidney disease	date_n18_first_reported_chronic_renal_failure_f132032_0_0	0.0762489	-0.0204723	0.00651343	-3.14309	0.00167176	0.535877	0.00197691	23771
wnr-Water_15h-WBC2_CV_FSC	chronic kidney disease	date_n18_first_reported_chronic_renal_failure_f132032_0_0	0.000234627	0.0345714	0.00652131	5.3013	1.1498e-07	0.537082	0.00198245	23771
wnr-Water_15h-WBC2_Med_FSC	chronic kidney disease	date_n18_first_reported_chronic_renal_failure_f132032_0_0	0.000524536	-0.0324092	0.00651055	-4.97795	6.42627e-07	0.536584	0.00197738	23771
